# Supplementary material for: Structural investigation of N-[2-(4-fluoro-3-phen­oxy­benzo­yl)hydrazinecarbo­thio­yl]benzamide and N-[2-(4-fluoro-3-phen­oxy­benzo­yl)hydrazinecarbo­thio­yl]-4-meth­oxy­benzamide
Source: Acta Crystallogr E Crystallogr Commun. 2021 Feb 19;77(Pt 3):277–81. doi: 10.1107/S2056989021001900 (PMC8061111; doi:10.1107/S2056989021001900)
Supplement: Supplementary file 1 [file e-77-00277-sup1.cif]

##############################################################################
#                                                                            #
# This CIF contains the data in a paper accepted for publication in          #
# Acta Crystallographica Section E. It conforms to the requirements of       #
# Notes for Authors for Acta Crystallographica Section E, and has been       #
# peer reviewed under the auspices of the IUCr Commission on Journals.       #
#                                                                            #
# Full details of the Crystallographic Information File format               #
# are given in the paper "The Crystallographic Information File (CIF):       #
# a New Standard Archive File for Crystallography" by S. R. Hall, F. H.      #
# Allen and I. D. Brown [Acta Cryst. (1991), A47, 655-685].                  #
#                                                                            #
# The current version of the core CIF dictionary is obtainable from          #
# ftp://ftp.iucr.org/pub/cif_core.dic.                                       #
#                                                                            #
# Software is freely available for graphical display of the structure(s)     #
# in this CIF. For information consult the CIF software page                 #
# http://www.iucr.org/resources/cif/software.                                #
#                                                                            #
# This file may be used for bona fide research purposes within the           #
# scientific community so long as proper attribution is given to the journal # 
# article from which it was obtained.                                        #
#                                                                            #
##############################################################################
data_A1
_audit_creation_method     'SHELXL-2018/3'
_journal_date_recd_electronic     2021-02-02
_journal_date_accepted     2021-02-16
_journal_name_full     'Acta Crystallographica, Section E'
_journal_year     2021
_journal_volume     77
_journal_issue      3
_journal_page_first     277
_journal_page_last     281
_journal_paper_category     GO
_journal_paper_doi     10.1107/S2056989021001900
_journal_coeditor_code     DJ2021
_publ_contact_author_name     'Deepak Chopra'
_publ_contact_author_address
;
Department of Chemistry, Indian Institute of Science Education and Research
Bhopal,
Bhauri, Bhopal 462066, India
;
_publ_contact_author_email     'dchopra@iiserb.ac.in'
_publ_contact_author_fax     '9107556692392'
_publ_contact_author_phone     ?
_publ_section_title
;\
Structural investigation of
<i>N</i>-[2-(4-fluoro-3-phenoxybenzoyl)hydrazinecarbothioyl]benzamide and
<i>N</i>-[2-(4-fluoro-3-phenoxybenzoyl)hydrazinecarbothioyl]-4-\
methoxybenzamide
;
_publ_section_title_footnote     .
loop_
    _publ_author_name
    _publ_author_footnote
    _publ_author_address
    'Dey, Dhananjay' .
;
Department of Chemistry, Indian Institute of Science Education and Research
Bhopal,
Bhauri, Bhopal 462066, India
;
    'Shruti, I.' .
;
Department of Chemistry, Indian Institute of Science Education and Research
Bhopal,
Bhauri, Bhopal 462066, India
;
    'Chopra, Deepak' .
;
Department of Chemistry, Indian Institute of Science Education and Research
Bhopal,
Bhauri, Bhopal 462066, India
;
    'Mohan, T. P.' .
;
Rallis India Ltd, Bangalore 560091, Karnataka, India
;
_publ_section_synopsis
;
Crystal structure analysis of
<i>N</i>-[2-(4-fluoro-3-phenoxybenzoyl)hydrazinecarbothioyl]benzamide and its
4-methoxy derivative highlights the significance of strong and weak hydrogen
bonds. The difference in the contributions of atom--atom contacts obtained
from Hirshfeld surface analysis and fingerprint plots helps in distinguishing
the variations in the crystal packing of the two compounds.
;
_chemical_name_systematic
;
<i>N</i>-[2-(4-Fluoro-3-phenoxybenzoyl)hydrazinecarbothioyl]benzamide
;
_chemical_name_common     ?
_chemical_formula_moiety     'C21 H16 F N3 O3 S'
_chemical_formula_sum     'C21 H16 F N3 O3 S'
_chemical_formula_iupac     'C21 H16 F N3 O3 S'
_chemical_formula_weight     409.43
_chemical_melting_point     ?
_space_group_crystal_system     monoclinic
_space_group_name_H-M_alt     'P 21/c'
_space_group_name_Hall     '-P 2ybc'
loop_
    _space_group_symop_operation_xyz
    'x, y, z'
    '-x, y+1/2, -z+1/2'
    '-x, -y, -z'
    'x, -y-1/2, z-1/2'
_cell_length_a     18.3849(13)
_cell_length_b     7.7063(6)
_cell_length_c     13.9216(10)
_cell_angle_alpha     90
_cell_angle_beta     100.136(5)
_cell_angle_gamma     90
_cell_volume     1941.6(2)
_cell_formula_units_Z     4
_cell_measurement_reflns_used     10485
_cell_measurement_theta_min     2.15
_cell_measurement_theta_max     28.64
_cell_measurement_temperature     298(2)
_exptl_crystal_description     plates
_exptl_crystal_colour     colorless
_exptl_crystal_size_max     0.270
_exptl_crystal_size_mid     0.200
_exptl_crystal_size_min     0.140
_exptl_crystal_density_diffrn     1.401
_exptl_crystal_density_meas     ?
_exptl_crystal_density_method     ?
_exptl_crystal_F_000     848
_exptl_absorpt_coefficient_mu     0.204
_exptl_absorpt_correction_type     multi-scan
_exptl_absorpt_process_details
;
(SADABS; Bruker, 2008)
;
_exptl_absorpt_correction_T_min     ?
_exptl_absorpt_correction_T_max     ?
_diffrn_ambient_temperature     298(2)
_diffrn_source     ?
_diffrn_radiation_type     MoK\a
_diffrn_radiation_wavelength     0.71073
_diffrn_measurement_device_type     'Bruker APEXII CCD'
_diffrn_measurement_method     '\f and \w scans'
_diffrn_detector_area_resol_mean     ?
_diffrn_reflns_number     31160
_diffrn_reflns_av_R_equivalents     0.0428
_diffrn_reflns_av_unetI/netI     0.0297
_diffrn_reflns_theta_min     2.251
_diffrn_reflns_theta_max     27.646
_diffrn_reflns_theta_full     25.242
_diffrn_measured_fraction_theta_max     0.988
_diffrn_measured_fraction_theta_full     1.000
_diffrn_reflns_limit_h_min     -23
_diffrn_reflns_limit_h_max     21
_diffrn_reflns_limit_k_min     -10
_diffrn_reflns_limit_k_max     10
_diffrn_reflns_limit_l_min     -18
_diffrn_reflns_limit_l_max     18
_refine_special_details     ?
_reflns_number_total     4460
_reflns_number_gt     2753
_reflns_threshold_expression     'I > 2\s(I)'
_refine_ls_structure_factor_coef     Fsqd
_refine_ls_matrix_type     full
_refine_ls_R_factor_all     0.0796
_refine_ls_R_factor_gt     0.0430
_refine_ls_wR_factor_gt     0.1048
_refine_ls_wR_factor_ref     0.1188
_refine_ls_goodness_of_fit_ref     1.041
_refine_ls_restrained_S_all     1.041
_refine_ls_number_reflns     4460
_refine_ls_number_parameters     262
_refine_ls_number_restraints     0
_refine_ls_hydrogen_treatment     constr
_refine_ls_weighting_scheme     calc
_refine_ls_weighting_details
              'w=1/[\s^2^(Fo^2^)+(0.0531P)^2^+0.1773P] where P=(Fo^2^+2Fc^2^)/3'
_atom_sites_solution_hydrogens     geom
_atom_sites_solution_primary     direct
_atom_sites_solution_secondary     ?
_refine_ls_shift/su_max     0.000
_refine_ls_shift/su_mean     0.000
_refine_diff_density_max     0.146
_refine_diff_density_min     -0.168
_refine_ls_extinction_method     none
_refine_ls_extinction_coef     .
loop_
    _atom_type_symbol
    _atom_type_description
    _atom_type_scat_dispersion_real
    _atom_type_scat_dispersion_imag
    _atom_type_scat_source
    'C' 'C' 0.0033 0.0016
                         'International Tables Vol C Tables 4.2.6.8 and 6.1.1.4'
    'H' 'H' 0.0000 0.0000
                         'International Tables Vol C Tables 4.2.6.8 and 6.1.1.4'
    'N' 'N' 0.0061 0.0033
                         'International Tables Vol C Tables 4.2.6.8 and 6.1.1.4'
    'O' 'O' 0.0106 0.0060
                         'International Tables Vol C Tables 4.2.6.8 and 6.1.1.4'
    'F' 'F' 0.0171 0.0103
                         'International Tables Vol C Tables 4.2.6.8 and 6.1.1.4'
    'S' 'S' 0.1246 0.1234
                         'International Tables Vol C Tables 4.2.6.8 and 6.1.1.4'
_computing_data_collection
;
APEX2 (Bruker, 2012)
;
_computing_cell_refinement
;
SAINT (Bruker, 2008)
;
_computing_data_reduction
;
SAINT (Bruker, 2008)
;
_computing_structure_solution
;
SHELXS97 (Sheldrick, 2008)
;
_computing_structure_refinement
;
<i>SHELXL2018/3</i> (Sheldrick, 2015)
;
_computing_molecular_graphics
;
Mercury (Macrae <i>et al.</i>, 2020),
WinGX (Farrugia, 2012)
;
_computing_publication_material
;
PLATON (Spek, 2020)
;
loop_
    _atom_site_type_symbol
    _atom_site_label
    _atom_site_fract_x
    _atom_site_fract_y
    _atom_site_fract_z
    _atom_site_U_iso_or_equiv
    _atom_site_adp_type
    _atom_site_calc_flag
    _atom_site_occupancy
    _atom_site_disorder_assembly
    _atom_site_disorder_group
    N N2 0.35731(8) 0.0786(2) 0.88306(10) 0.0603(4) Uani d 1 . .
    H H2N 0.398146 0.108884 0.865793 0.072 Uiso calc 1 . .
    O O2 0.35727(7) 0.08997(19) 0.69344(9) 0.0715(4) Uani d 1 . .
    N N1 0.30299(8) 0.0015(2) 0.81656(10) 0.0635(4) Uani d 1 . .
    H H1 0.267495 -0.053998 0.835584 0.076 Uiso calc 1 . .
    C C15 0.47522(9) 0.2198(2) 1.01326(12) 0.0544(4) Uani d 1 . .
    N N3 0.40609(7) 0.18548(18) 1.03435(9) 0.0538(4) Uani d 1 . .
    H H3N 0.398570 0.216229 1.091172 0.065 Uiso calc 1 . .
    C C19 0.63953(10) 0.4486(3) 1.22873(13) 0.0637(5) Uani d 1 . .
    H H19 0.675815 0.500499 1.274731 0.076 Uiso calc 1 . .
    C C13 0.30627(10) 0.0143(2) 0.72070(12) 0.0546(4) Uani d 1 . .
    C C11 0.24397(10) -0.0680(2) 0.65341(12) 0.0548(4) Uani d 1 . .
    O O3 0.48982(7) 0.18773(19) 0.93243(8) 0.0737(4) Uani d 1 . .
    C C12 0.23455(10) -0.0202(2) 0.55602(12) 0.0587(5) Uani d 1 . .
    H H12 0.267655 0.056422 0.535242 0.070 Uiso calc 1 . .
    C C18 0.58177(10) 0.3634(3) 1.25799(13) 0.0651(5) Uani d 1 . .
    H H18 0.579476 0.355776 1.324057 0.078 Uiso calc 1 . .
    C C16 0.53052(9) 0.2979(2) 1.09115(11) 0.0509(4) Uani d 1 . .
    C C7 0.17640(11) -0.0857(3) 0.48974(13) 0.0650(5) Uani d 1 . .
    C C17 0.52695(10) 0.2888(2) 1.19000(12) 0.0589(5) Uani d 1 . .
    H H17 0.487572 0.232436 1.210329 0.071 Uiso calc 1 . .
    O O1 0.16903(8) -0.0470(2) 0.39147(9) 0.0815(4) Uani d 1 . .
    C C20 0.64377(11) 0.4571(3) 1.13081(13) 0.0683(5) Uani d 1 . .
    H H20 0.683089 0.514503 1.110943 0.082 Uiso calc 1 . .
    C C14 0.34729(9) 0.1066(2) 0.97367(11) 0.0524(4) Uani d 1 . .
    C C1 0.13186(10) 0.1053(3) 0.35731(13) 0.0658(5) Uani d 1 . .
    C C10 0.19555(10) -0.1858(3) 0.68345(14) 0.0678(5) Uani d 1 . .
    H H10 0.202440 -0.221053 0.748315 0.081 Uiso calc 1 . .
    C C21 0.59024(10) 0.3814(3) 1.06281(12) 0.0610(5) Uani d 1 . .
    H H21 0.593940 0.385998 0.997084 0.073 Uiso calc 1 . .
    C C8 0.12811(11) -0.1982(3) 0.52212(15) 0.0755(6) Uani d 1 . .
    F F1 0.07018(8) -0.2577(2) 0.45739(10) 0.1157(5) Uani d 1 . .
    C C9 0.13740(12) -0.2507(3) 0.61757(16) 0.0828(6) Uani d 1 . .
    H H9 0.104704 -0.329362 0.637526 0.099 Uiso calc 1 . .
    C C6 0.09068(11) 0.2008(3) 0.41052(15) 0.0756(6) Uani d 1 . .
    H H6 0.086151 0.166959 0.473327 0.091 Uiso calc 1 . .
    C C4 0.06114(16) 0.3971(4) 0.2770(2) 0.1119(9) Uani d 1 . .
    H H4 0.036467 0.495305 0.249363 0.134 Uiso calc 1 . .
    C C2 0.13978(13) 0.1537(3) 0.26449(15) 0.0849(7) Uani d 1 . .
    H H2 0.169036 0.089353 0.229477 0.102 Uiso calc 1 . .
    C C3 0.10316(18) 0.3001(4) 0.2249(2) 0.1101(9) Uani d 1 . .
    H H3 0.107028 0.333605 0.161870 0.132 Uiso calc 1 . .
    C C5 0.05585(13) 0.3485(4) 0.3694(2) 0.0958(7) Uani d 1 . .
    H H5 0.028365 0.415792 0.405426 0.115 Uiso calc 1 . .
    S S1 0.26986(3) 0.05350(8) 1.01272(3) 0.07183(19) Uani d 1 . .
loop_
    _atom_site_aniso_label
    _atom_site_aniso_U_11
    _atom_site_aniso_U_22
    _atom_site_aniso_U_33
    _atom_site_aniso_U_12
    _atom_site_aniso_U_13
    _atom_site_aniso_U_23
    N2 0.0605(9) 0.0788(10) 0.0420(8) -0.0123(8) 0.0097(7) -0.0069(7)
    O2 0.0662(8) 0.0981(10) 0.0499(7) -0.0220(7) 0.0097(6) 0.0030(7)
    N1 0.0659(10) 0.0808(11) 0.0435(8) -0.0197(8) 0.0090(7) -0.0051(8)
    C15 0.0558(10) 0.0637(11) 0.0457(9) 0.0021(8) 0.0147(8) -0.0033(8)
    N3 0.0539(8) 0.0702(10) 0.0381(7) -0.0016(7) 0.0100(6) -0.0055(7)
    C19 0.0562(11) 0.0809(13) 0.0525(10) -0.0022(10) 0.0053(8) -0.0055(10)
    C13 0.0590(11) 0.0618(11) 0.0425(9) -0.0026(9) 0.0076(8) 0.0010(8)
    C11 0.0566(10) 0.0612(11) 0.0457(9) -0.0014(9) 0.0070(8) -0.0016(8)
    O3 0.0684(8) 0.1078(11) 0.0495(7) -0.0126(7) 0.0229(6) -0.0201(7)
    C12 0.0637(11) 0.0683(12) 0.0444(9) -0.0035(9) 0.0107(8) -0.0032(8)
    C18 0.0610(11) 0.0937(14) 0.0408(9) 0.0028(10) 0.0095(8) -0.0040(9)
    C16 0.0512(10) 0.0590(10) 0.0433(8) 0.0056(8) 0.0104(7) -0.0012(8)
    C7 0.0693(12) 0.0775(13) 0.0450(10) 0.0071(10) 0.0012(9) -0.0073(9)
    C17 0.0540(10) 0.0781(12) 0.0467(9) -0.0011(9) 0.0149(8) -0.0006(9)
    O1 0.0998(11) 0.0991(11) 0.0421(7) 0.0170(9) 0.0026(7) -0.0105(7)
    C20 0.0595(11) 0.0891(14) 0.0576(11) -0.0121(10) 0.0136(9) 0.0041(10)
    C14 0.0585(11) 0.0573(10) 0.0409(8) 0.0019(8) 0.0076(8) 0.0015(8)
    C1 0.0568(11) 0.0850(14) 0.0496(10) -0.0092(10) -0.0068(9) -0.0020(10)
    C10 0.0663(12) 0.0775(13) 0.0573(11) -0.0110(10) 0.0048(9) 0.0084(10)
    C21 0.0609(11) 0.0792(13) 0.0443(9) -0.0033(10) 0.0134(8) 0.0014(9)
    C8 0.0648(13) 0.0863(15) 0.0666(13) -0.0101(11) -0.0126(10) -0.0100(11)
    F1 0.0972(10) 0.1390(12) 0.0957(9) -0.0334(9) -0.0246(8) -0.0135(9)
    C9 0.0714(13) 0.0906(15) 0.0824(15) -0.0234(12) 0.0023(11) 0.0080(13)
    C6 0.0658(13) 0.0965(17) 0.0625(12) 0.0016(11) 0.0058(10) -0.0011(12)
    C4 0.101(2) 0.112(2) 0.116(2) 0.0046(17) 0.0013(18) 0.034(2)
    C2 0.0881(16) 0.1073(18) 0.0569(12) -0.0178(14) 0.0063(11) -0.0009(13)
    C3 0.128(2) 0.122(2) 0.0745(16) -0.0238(19) 0.0032(16) 0.0288(17)
    C5 0.0718(15) 0.1026(19) 0.111(2) 0.0045(14) 0.0110(14) 0.0038(16)
    S1 0.0630(3) 0.1025(4) 0.0515(3) -0.0143(3) 0.0141(2) -0.0031(3)
_geom_special_details
;
 All esds (except the esd in the dihedral angle between two l.s. planes)
 are estimated using the full covariance matrix.  The cell esds are taken
 into account individually in the estimation of esds in distances, angles
 and torsion angles; correlations between esds in cell parameters are only
 used when they are defined by crystal symmetry.  An approximate (isotropic)
 treatment of cell esds is used for estimating esds involving l.s. planes.
;
loop_
    _geom_bond_atom_site_label_1
    _geom_bond_atom_site_label_2
    _geom_bond_site_symmetry_2
    _geom_bond_distance
    _geom_bond_publ_flag
    N2 C14 . 1.3242(19) ?
    N2 N1 . 1.3718(19) ?
    N2 H2N . 0.8600 ?
    O2 C13 . 1.220(2) ?
    N1 C13 . 1.350(2) ?
    N1 H1 . 0.8600 ?
    C15 O3 . 1.2272(18) ?
    C15 N3 . 1.379(2) ?
    C15 C16 . 1.478(2) ?
    N3 C14 . 1.389(2) ?
    N3 H3N . 0.8600 ?
    C19 C18 . 1.370(3) ?
    C19 C20 . 1.381(2) ?
    C19 H19 . 0.9300 ?
    C13 C11 . 1.488(2) ?
    C11 C12 . 1.386(2) ?
    C11 C10 . 1.387(2) ?
    C12 C7 . 1.379(3) ?
    C12 H12 . 0.9300 ?
    C18 C17 . 1.381(2) ?
    C18 H18 . 0.9300 ?
    C16 C21 . 1.389(2) ?
    C16 C17 . 1.391(2) ?
    C7 C8 . 1.372(3) ?
    C7 O1 . 1.383(2) ?
    C17 H17 . 0.9300 ?
    O1 C1 . 1.399(2) ?
    C20 C21 . 1.370(3) ?
    C20 H20 . 0.9300 ?
    C14 S1 . 1.6617(17) ?
    C1 C6 . 1.364(3) ?
    C1 C2 . 1.377(3) ?
    C10 C9 . 1.374(3) ?
    C10 H10 . 0.9300 ?
    C21 H21 . 0.9300 ?
    C8 F1 . 1.349(2) ?
    C8 C9 . 1.371(3) ?
    C9 H9 . 0.9300 ?
    C6 C5 . 1.380(3) ?
    C6 H6 . 0.9300 ?
    C4 C5 . 1.360(4) ?
    C4 C3 . 1.370(4) ?
    C4 H4 . 0.9300 ?
    C2 C3 . 1.378(4) ?
    C2 H2 . 0.9300 ?
    C3 H3 . 0.9300 ?
    C5 H5 . 0.9300 ?
loop_
    _geom_angle_atom_site_label_1
    _geom_angle_atom_site_label_2
    _geom_angle_atom_site_label_3
    _geom_angle_site_symmetry_1
    _geom_angle_site_symmetry_3
    _geom_angle
    _geom_angle_publ_flag
    C14 N2 N1 . . 120.44(14) ?
    C14 N2 H2N . . 119.8 ?
    N1 N2 H2N . . 119.8 ?
    C13 N1 N2 . . 118.79(14) ?
    C13 N1 H1 . . 120.6 ?
    N2 N1 H1 . . 120.6 ?
    O3 C15 N3 . . 120.99(16) ?
    O3 C15 C16 . . 121.44(15) ?
    N3 C15 C16 . . 117.57(13) ?
    C15 N3 C14 . . 127.02(13) ?
    C15 N3 H3N . . 116.5 ?
    C14 N3 H3N . . 116.5 ?
    C18 C19 C20 . . 119.86(17) ?
    C18 C19 H19 . . 120.1 ?
    C20 C19 H19 . . 120.1 ?
    O2 C13 N1 . . 120.86(16) ?
    O2 C13 C11 . . 123.81(15) ?
    N1 C13 C11 . . 115.33(15) ?
    C12 C11 C10 . . 119.51(17) ?
    C12 C11 C13 . . 116.91(16) ?
    C10 C11 C13 . . 123.57(16) ?
    C7 C12 C11 . . 120.40(18) ?
    C7 C12 H12 . . 119.8 ?
    C11 C12 H12 . . 119.8 ?
    C19 C18 C17 . . 120.41(16) ?
    C19 C18 H18 . . 119.8 ?
    C17 C18 H18 . . 119.8 ?
    C21 C16 C17 . . 118.81(16) ?
    C21 C16 C15 . . 117.16(14) ?
    C17 C16 C15 . . 124.01(15) ?
    C8 C7 C12 . . 118.78(17) ?
    C8 C7 O1 . . 120.31(18) ?
    C12 C7 O1 . . 120.81(18) ?
    C18 C17 C16 . . 120.09(16) ?
    C18 C17 H17 . . 120.0 ?
    C16 C17 H17 . . 120.0 ?
    C7 O1 C1 . . 118.30(15) ?
    C21 C20 C19 . . 120.23(17) ?
    C21 C20 H20 . . 119.9 ?
    C19 C20 H20 . . 119.9 ?
    N2 C14 N3 . . 115.25(14) ?
    N2 C14 S1 . . 122.85(13) ?
    N3 C14 S1 . . 121.90(12) ?
    C6 C1 C2 . . 121.6(2) ?
    C6 C1 O1 . . 123.55(18) ?
    C2 C1 O1 . . 114.8(2) ?
    C9 C10 C11 . . 120.14(18) ?
    C9 C10 H10 . . 119.9 ?
    C11 C10 H10 . . 119.9 ?
    C20 C21 C16 . . 120.58(16) ?
    C20 C21 H21 . . 119.7 ?
    C16 C21 H21 . . 119.7 ?
    F1 C8 C9 . . 119.7(2) ?
    F1 C8 C7 . . 118.42(19) ?
    C9 C8 C7 . . 121.84(18) ?
    C8 C9 C10 . . 119.28(19) ?
    C8 C9 H9 . . 120.4 ?
    C10 C9 H9 . . 120.4 ?
    C1 C6 C5 . . 118.7(2) ?
    C1 C6 H6 . . 120.6 ?
    C5 C6 H6 . . 120.6 ?
    C5 C4 C3 . . 119.4(3) ?
    C5 C4 H4 . . 120.3 ?
    C3 C4 H4 . . 120.3 ?
    C1 C2 C3 . . 118.1(2) ?
    C1 C2 H2 . . 120.9 ?
    C3 C2 H2 . . 120.9 ?
    C4 C3 C2 . . 121.1(2) ?
    C4 C3 H3 . . 119.4 ?
    C2 C3 H3 . . 119.4 ?
    C4 C5 C6 . . 121.0(3) ?
    C4 C5 H5 . . 119.5 ?
    C6 C5 H5 . . 119.5 ?
loop_
    _geom_torsion_atom_site_label_1
    _geom_torsion_atom_site_label_2
    _geom_torsion_atom_site_label_3
    _geom_torsion_atom_site_label_4
    _geom_torsion_site_symmetry_1
    _geom_torsion_site_symmetry_2
    _geom_torsion_site_symmetry_3
    _geom_torsion_site_symmetry_4
    _geom_torsion
    _geom_torsion_publ_flag
    C14 N2 N1 C13 . . . . 163.27(16) ?
    O3 C15 N3 C14 . . . . 3.4(3) ?
    C16 C15 N3 C14 . . . . -177.17(15) ?
    N2 N1 C13 O2 . . . . 1.4(3) ?
    N2 N1 C13 C11 . . . . -178.11(15) ?
    O2 C13 C11 C12 . . . . -15.9(3) ?
    N1 C13 C11 C12 . . . . 163.59(16) ?
    O2 C13 C11 C10 . . . . 164.89(19) ?
    N1 C13 C11 C10 . . . . -15.6(3) ?
    C10 C11 C12 C7 . . . . 1.7(3) ?
    C13 C11 C12 C7 . . . . -177.53(17) ?
    C20 C19 C18 C17 . . . . -1.2(3) ?
    O3 C15 C16 C21 . . . . 19.2(3) ?
    N3 C15 C16 C21 . . . . -160.26(15) ?
    O3 C15 C16 C17 . . . . -159.26(18) ?
    N3 C15 C16 C17 . . . . 21.3(3) ?
    C11 C12 C7 C8 . . . . 0.2(3) ?
    C11 C12 C7 O1 . . . . -176.13(16) ?
    C19 C18 C17 C16 . . . . 0.8(3) ?
    C21 C16 C17 C18 . . . . 0.6(3) ?
    C15 C16 C17 C18 . . . . 179.02(17) ?
    C8 C7 O1 C1 . . . . 97.3(2) ?
    C12 C7 O1 C1 . . . . -86.4(2) ?
    C18 C19 C20 C21 . . . . 0.3(3) ?
    N1 N2 C14 N3 . . . . -179.95(15) ?
    N1 N2 C14 S1 . . . . -0.5(2) ?
    C15 N3 C14 N2 . . . . -7.4(2) ?
    C15 N3 C14 S1 . . . . 173.17(14) ?
    C7 O1 C1 C6 . . . . -12.8(3) ?
    C7 O1 C1 C2 . . . . 167.18(18) ?
    C12 C11 C10 C9 . . . . -1.9(3) ?
    C13 C11 C10 C9 . . . . 177.23(19) ?
    C19 C20 C21 C16 . . . . 1.1(3) ?
    C17 C16 C21 C20 . . . . -1.5(3) ?
    C15 C16 C21 C20 . . . . 179.92(17) ?
    C12 C7 C8 F1 . . . . 178.13(18) ?
    O1 C7 C8 F1 . . . . -5.5(3) ?
    C12 C7 C8 C9 . . . . -1.9(3) ?
    O1 C7 C8 C9 . . . . 174.4(2) ?
    F1 C8 C9 C10 . . . . -178.4(2) ?
    C7 C8 C9 C10 . . . . 1.7(4) ?
    C11 C10 C9 C8 . . . . 0.3(3) ?
    C2 C1 C6 C5 . . . . 0.5(3) ?
    O1 C1 C6 C5 . . . . -179.55(18) ?
    C6 C1 C2 C3 . . . . -1.7(3) ?
    O1 C1 C2 C3 . . . . 178.36(19) ?
    C5 C4 C3 C2 . . . . 0.4(4) ?
    C1 C2 C3 C4 . . . . 1.3(4) ?
    C3 C4 C5 C6 . . . . -1.6(4) ?
    C1 C6 C5 C4 . . . . 1.2(4) ?
loop_
    _geom_hbond_atom_site_label_d
    _geom_hbond_atom_site_label_h
    _geom_hbond_atom_site_label_a
    _geom_hbond_site_symmetry_d
    _geom_hbond_site_symmetry_h
    _geom_hbond_site_symmetry_a
    _geom_hbond_distance_dh
    _geom_hbond_distance_ha
    _geom_hbond_distance_da
    _geom_hbond_angle_dha
    _geom_hbond_publ_flag
    N2 H2N O3 ? ? 1_555 0.86 1.88 2.555(2) 135 y
    C18 H18 O3 ? ? 4_566 0.93 2.45 3.218(2) 141 y
    N3 H3N O2 ? ? 4_566 0.86 2.28 3.067(2) 152 y
    C19 H19 S1 ? ? 2_657 0.93 2.98 3.778(2) 145 y
    C20 H20 O1 ? ? 2_656 0.93 2.77 3.510(3) 138 y
_shelx_space_group_comment
;
The symmetry employed for this shelxl refinement is uniquely defined
by the following loop, which should always be used as a source of
symmetry information in preference to the above space-group names.
They are only intended as comments.
;
_shelx_estimated_absorpt_T_min     0.947
_shelx_estimated_absorpt_T_max     0.972
_shelx_hkl_file
;
   0   1   0    0.06    0.03
   0   1   0   -0.03    0.04
   0  -1   0    0.02    0.02
   0  -1   0   -0.05    0.03
   0   2   0    3.73    0.18
   0   2   0    3.81    0.25
   0  -2   0    3.72    0.18
   0  -2   0    3.39    0.24
   0   3   0    0.12    0.08
   0   3   0    0.21    0.15
   0   3   0   -0.10    0.11
   0   3   0    0.31    0.09
   0   3   0   -0.01    0.09
   0  -3   0    0.11    0.07
   0   4   0    5.69    0.34
   0   4   0    6.78    0.35
   0   4   0    7.18    0.47
   0   4   0    7.12    0.34
   0   4   0    7.18    0.47
   0  -4   0    6.67    0.35
   0  -4   0    7.10    0.35
   0   5   0    0.23    0.11
   0   5   0   -0.14    0.13
   0   5   0   -0.02    0.19
   0   5   0    0.44    0.15
   0  -5   0    0.09    0.10
   0  -5   0    0.09    0.14
   0   6   0    1.70    0.26
   0   6   0    1.86    0.36
   0   6   0    1.70    0.24
   0  -6   0    1.99    0.24
   0   7   0    0.19    0.27
   0   7   0    0.10    0.14
   0   7   0    0.12    0.17
   0  -7   0    0.05    0.14
   0   8   0    1.56    0.30
   0   8   0    1.10    0.31
   0   8   0    0.66    0.36
   0  -8   0    1.13    0.25
   0   9   0    0.03    0.21
   0   9   0   -0.25    0.35
   0   9   0   -0.21    0.24
   0  -9   0    0.18    0.22
   0  -9   0   -0.11    0.18
   0  10   0    0.33    0.33
   0  10   0   -0.15    0.37
   0 -10   0    0.71    0.44
   0 -10   0    0.38    0.30
   0  -9  -1    0.43    0.37
   0  -9  -1    0.05    0.24
   0  -9  -1    0.03    0.20
   0   9   1    0.01    0.32
   0   9   1    0.19    0.23
   0   9   1    0.31    0.27
   0  -8  -1   -0.01    0.18
   0  -8  -1    0.04    0.17
   0   8   1   -0.20    0.20
   0   8   1    0.30    0.30
   0   8   1   -0.10    0.18
   0  -7  -1    0.03    0.13
   0   7   1   -0.18    0.16
   0   7   1   -0.05    0.24
   0   7   1   -0.10    0.14
   0  -6  -1    0.56    0.22
   0  -6  -1    0.59    0.16
   0   6   1    0.41    0.17
   0   6   1    0.62    0.26
   0   6   1    0.52    0.16
   0   6   1    0.34    0.19
   0  -5  -1    0.00    0.08
   0  -5  -1    0.07    0.15
   0   5   1    0.09    0.11
   0   5   1    0.07    0.18
   0   5   1    0.23    0.20
   0   5   1   -0.08    0.10
   0   5   1   -0.17    0.12
   0  -4  -1   10.64    0.46
   0   4   1   11.29    0.52
   0   4   1   11.21    0.58
   0   4   1   10.88    0.45
   0   4   1   10.68    0.63
   0   4   1   11.47    0.49
   0  -3  -1    2.84    0.19
   0   3   1    2.59    0.18
   0   3   1    3.04    0.27
   0   3   1    3.29    0.21
   0  -2  -1  163.06    4.66
   0  -2  -1  158.56    3.76
   0   2   1  130.86    4.62
   0   2   1  158.90    3.76
   0  -1  -1    5.81    0.29
   0   1   1    5.79    0.20
   0   1   1    6.26    0.30
   0   0  -1   -0.11    0.03
   0   0  -1   -0.09    0.01
   0   0   1   -0.10    0.02
   0   0   1   -0.06    0.02
   0   0   1   -0.07    0.01
   0   1  -1    5.87    0.21
   0  -1   1    5.83    0.21
   0  -1   1    5.90    0.20
   0   2  -1  162.90    4.79
   0   2  -1  158.68    4.28
   0   2  -1  160.20    4.08
   0   2  -1  158.44    3.94
   0  -2   1  159.62    4.77
   0  -2   1  164.93    3.95
   0   3  -1    3.07    0.24
   0   3  -1    2.77    0.21
   0   3  -1    2.86    0.19
   0   3  -1    2.96    0.30
   0  -3   1    2.94    0.19
   0  -3   1    2.81    0.23
   0   4  -1   10.46    0.42
   0   4  -1   10.59    0.61
   0   4  -1   10.94    0.48
   0   4  -1   10.90    0.45
   0   4  -1   10.69    0.56
   0  -4   1   10.46    0.42
   0  -4   1   10.43    0.44
   0   5  -1   -0.04    0.19
   0   5  -1   -0.07    0.11
   0   5  -1   -0.03    0.10
   0   5  -1    0.29    0.12
   0  -5   1    0.00    0.08
   0  -5   1    0.13    0.12
   0   6  -1    0.52    0.19
   0   6  -1   -0.20    0.21
   0   6  -1    0.59    0.16
   0  -6   1    0.60    0.16
   0   7  -1   -0.22    0.15
   0   7  -1    0.08    0.13
   0   7  -1   -0.14    0.22
   0  -7   1    0.03    0.12
   0   8  -1    0.16    0.18
   0   8  -1   -0.02    0.20
   0   8  -1    0.05    0.30
   0  -8   1   -0.06    0.16
   0   9  -1    0.24    0.35
   0   9  -1   -0.01    0.25
   0  -9   1    0.48    0.23
   0  10  -1    0.12    0.38
   0  -9  -2    0.07    0.23
   0  -9  -2    0.18    0.24
   0   9   2    0.10    0.26
   0   9   2    0.16    0.23
   0  -8  -2    0.60    0.36
   0  -8  -2    0.27    0.22
   0  -8  -2    0.45    0.19
   0   8   2    1.03    0.35
   0   8   2    0.71    0.28
   0   8   2    0.36    0.20
   0  -7  -2    0.26    0.15
   0  -7  -2    0.15    0.17
   0   7   2    0.06    0.24
   0   7   2    0.66    0.23
   0   7   2    0.23    0.17
   0  -6  -2    2.84    0.31
   0  -6  -2    2.63    0.34
   0  -6  -2    2.92    0.29
   0   6   2    3.57    0.37
   0   6   2    3.17    0.31
   0   6   2    2.93    0.39
   0   6   2    3.28    0.33
   0  -5  -2    5.32    0.35
   0  -5  -2    4.78    0.32
   0   5   2    5.10    0.43
   0   5   2    4.88    0.34
   0   5   2    4.80    0.31
   0  -4  -2    4.95    0.30
   0  -4  -2    4.41    0.27
   0   4   2    3.12    0.31
   0   4   2    4.18    0.26
   0   4   2    4.45    0.34
   0   4   2    4.96    0.31
   0   4   2    4.05    0.43
   0  -3  -2    1.04    0.14
   0   3   2    0.74    0.12
   0   3   2    1.42    0.25
   0   3   2    1.02    0.14
   0   3   2    0.99    0.16
   0   3   2    0.85    0.18
   0   2   2   40.38    1.42
   0   2   2   39.43    1.21
   0   2   2   38.12    1.07
   0  -1  -2   24.81    0.92
   0   1   2   25.53    0.92
   0   0  -2   83.48    2.51
   0   0  -2   84.36    2.05
   0   0   2   80.83    2.51
   0   0   2   80.57    2.04
   0   2  -2   39.81    1.22
   0   2  -2   39.78    1.25
   0   2  -2   37.74    1.12
   0  -2   2   40.31    1.21
   0   3  -2    0.81    0.20
   0   3  -2    0.85    0.14
   0   3  -2    0.86    0.12
   0  -3   2    0.55    0.10
   0  -3   2    0.87    0.12
   0   4  -2    4.55    0.22
   0   4  -2    4.63    0.31
   0   4  -2    4.82    0.28
   0   4  -2    3.90    0.41
   0  -4   2    4.31    0.22
   0  -4   2    4.62    0.28
   0  -4   2    4.79    0.31
   0   5  -2    5.36    0.33
   0   5  -2    5.63    0.37
   0   5  -2    5.36    0.52
   0  -5   2    5.25    0.32
   0   6  -2    2.98    0.29
   0   6  -2    3.36    0.47
   0   6  -2    2.47    0.32
   0  -6   2    2.93    0.29
   0   7  -2    0.71    0.34
   0   7  -2    0.52    0.22
   0  -7   2    0.42    0.16
   0   8  -2    0.35    0.33
   0   8  -2    0.58    0.28
   0  -8   2    0.92    0.24
   0   9  -2    0.15    0.35
   0   9  -2    0.35    0.28
   0  -9   2    0.12    0.20
   0  -9  -3   -0.01    0.19
   0  -9  -3   -0.12    0.23
   0   9   3    0.15    0.28
   0   9   3   -0.05    0.22
   0  -8  -3    0.17    0.23
   0  -8  -3   -0.15    0.15
   0   8   3    0.31    0.22
   0   8   3    0.19    0.23
   0  -7  -3    5.07    0.49
   0  -7  -3    4.83    0.49
   0  -7  -3    4.57    0.40
   0  -7  -3    5.72    0.46
   0   7   3    4.48    0.47
   0   7   3    4.80    0.44
   0   7   3    4.09    0.44
   0   7   3    4.29    0.40
   0  -6  -3    0.60    0.20
   0  -6  -3    1.12    0.21
   0  -6  -3    0.78    0.25
   0   6   3    0.83    0.20
   0   6   3    0.86    0.26
   0   6   3    0.54    0.22
   0   6   3    1.25    0.24
   0  -5  -3    0.97    0.18
   0  -5  -3    1.55    0.25
   0  -5  -3    1.51    0.22
   0   5   3    0.67    0.28
   0   5   3    0.93    0.26
   0   5   3    0.73    0.17
   0   5   3    0.92    0.23
   0   5   3    1.59    0.22
   0  -4  -3    0.00    0.09
   0  -4  -3    0.01    0.13
   0   4   3    0.00    0.08
   0   4   3   -0.09    0.13
   0   4   3    0.07    0.16
   0   4   3   -0.04    0.17
   0   4   3    0.17    0.11
   0  -3  -3    4.26    0.25
   0  -3  -3    4.59    0.26
   0   3   3    4.07    0.26
   0   3   3    4.14    0.34
   0   3   3    3.91    0.25
   0   3   3    3.79    0.39
   0   3   3    4.39    0.25
   0  -2  -3    1.38    0.13
   0   2   3    1.12    0.19
   0   2   3    1.08    0.21
   0   2   3    0.95    0.12
   0   1   3  176.95    4.43
   0   1   3  181.36    4.80
   0   1   3  184.54    5.50
   0   0  -3   -0.01    0.03
   0   0  -3   -0.05    0.08
   0   0   3   -0.07    0.07
   0   0   3   -0.06    0.03
   0   1  -3  181.32    5.39
   0  -1   3  183.07    4.45
   0   2  -3    0.60    0.17
   0   2  -3    1.38    0.15
   0  -2   3    0.94    0.11
   0   3  -3    4.27    0.37
   0   3  -3    4.99    0.29
   0  -3   3    4.35    0.17
   0  -3   3    4.35    0.25
   0   4  -3    0.06    0.19
   0   4  -3    0.07    0.11
   0  -4   3   -0.11    0.09
   0  -4   3   -0.04    0.07
   0   5  -3    1.11    0.32
   0   5  -3    1.13    0.22
   0  -5   3    1.23    0.19
   0   6  -3    0.81    0.33
   0   6  -3    1.15    0.25
   0  -6   3    1.08    0.20
   0   7  -3    5.36    0.48
   0   7  -3    5.18    0.64
   0  -7   3    5.19    0.41
   0   8  -3    0.09    0.34
   0   8  -3    0.39    0.24
   0  -8   3   -0.04    0.16
   0   9  -3   -0.09    0.24
   0   9  -3   -0.38    0.34
   0  -9   3   -0.15    0.19
   0  -9  -4    0.52    0.29
   0  -9  -4    0.11    0.22
   0   9   4   -0.16    0.29
   0  -8  -4   -0.08    0.17
   0  -8  -4    0.02    0.20
   0   8   4    0.22    0.23
   0   8   4    0.08    0.24
   0  -7  -4    0.11    0.18
   0  -7  -4    0.04    0.27
   0  -7  -4    0.14    0.15
   0   7   4    0.12    0.20
   0   7   4    0.30    0.27
   0   7   4   -0.03    0.16
   0  -6  -4    0.14    0.13
   0  -6  -4    0.34    0.16
   0  -6  -4    0.35    0.21
   0   6   4    0.18    0.23
   0   6   4    0.24    0.15
   0   6   4    0.15    0.17
   0   6   4    0.19    0.20
   0  -5  -4    0.13    0.10
   0  -5  -4    0.26    0.17
   0  -5  -4    0.11    0.14
   0   5   4    0.28    0.24
   0   5   4    0.43    0.16
   0   5   4    0.48    0.15
   0   5   4    0.23    0.21
   0   5   4    0.61    0.20
   0  -4  -4    0.46    0.14
   0  -4  -4    0.33    0.13
   0   4   4    0.31    0.13
   0   4   4   -0.03    0.17
   0   4   4    0.56    0.16
   0   4   4    0.34    0.13
   0   4   4    0.04    0.20
   0  -3  -4    0.50    0.11
   0  -3  -4    0.62    0.12
   0   3   4    0.07    0.15
   0   3   4    0.77    0.13
   0   3   4    0.07    0.07
   0   3   4    0.28    0.19
   0   3   4    0.32    0.10
   0  -2  -4    0.22    0.08
   0   2   4    0.44    0.17
   0   2   4    0.41    0.10
   0   2   4    0.00    0.05
   0   2   4    0.11    0.14
   0   1   4    5.18    0.37
   0   1   4    4.71    0.24
   0   1   4    4.51    0.30
   0   1   4    4.76    0.17
   0   0  -4  151.23    4.55
   0   0  -4  149.42    3.70
   0   0   4  149.03    3.70
   0   0   4  150.11    3.76
   0   0   4  146.29    4.53
   0   0   4  149.00    3.98
   0   1  -4    4.33    0.29
   0   1  -4    4.84    0.26
   0   1  -4    4.37    0.23
   0  -1   4    4.41    0.22
   0   2  -4    0.38    0.10
   0   2  -4    0.41    0.16
   0  -2   4    0.38    0.09
   0   3  -4    0.45    0.19
   0   3  -4    0.70    0.15
   0  -3   4    0.37    0.09
   0   4  -4    0.31    0.15
   0   4  -4    0.52    0.23
   0  -4   4    0.33    0.10
   0   5  -4    0.27    0.16
   0   5  -4    0.14    0.23
   0  -5   4    0.11    0.10
   0   6  -4    0.21    0.17
   0   6  -4    0.42    0.29
   0  -6   4    0.28    0.13
   0   7  -4    0.74    0.34
   0   7  -4    0.36    0.22
   0  -7   4    0.09    0.14
   0   8  -4    0.19    0.24
   0   8  -4   -0.02    0.33
   0  -8   4    0.17    0.18
   0   9  -4    0.25    0.28
   0   9  -4   -0.04    0.37
   0  -9   4   -0.12    0.20
   0  -8  -5    0.56    0.35
   0  -8  -5    0.17    0.19
   0  -8  -5    0.13    0.22
   0   8   5   -0.02    0.25
   0   8   5    0.10    0.21
   0   8   5    0.64    0.34
   0  -7  -5    0.34    0.27
   0  -7  -5   -0.26    0.16
   0  -7  -5   -0.03    0.13
   0   7   5    0.17    0.26
   0   7   5    0.32    0.21
   0   7   5   -0.03    0.15
   0  -6  -5    4.38    0.38
   0  -6  -5    3.95    0.37
   0   6   5    4.18    0.39
   0   6   5    3.69    0.36
   0   6   5    4.08    0.48
   0  -5  -5    0.70    0.18
   0  -5  -5    0.58    0.18
   0   5   5    0.72    0.19
   0   5   5    0.64    0.29
   0   5   5    0.88    0.20
   0   5   5    0.97    0.19
   0   5   5    0.40    0.24
   0  -4  -5    1.37    0.18
   0  -4  -5    1.30    0.19
   0   4   5    0.90    0.25
   0   4   5    1.80    0.19
   0   4   5    1.49    0.22
   0   4   5    1.16    0.33
   0  -3  -5   20.84    0.69
   0  -3  -5   21.58    0.75
   0   3   5   24.17    0.79
   0   3   5   22.57    0.71
   0   3   5   22.18    0.94
   0   3   5   23.57    1.13
   0  -2  -5    6.52    0.31
   0   2   5    6.81    0.43
   0   2   5    6.65    0.33
   0   2   5    6.84    0.52
   0  -1  -5   21.57    0.59
   0  -1  -5   20.62    0.67
   0   1   5   21.94    0.70
   0   1   5   22.16    0.95
   0   1   5   20.81    0.81
   0   1   5   21.20    0.60
   0   0  -5    0.03    0.05
   0   0  -5   -0.03    0.07
   0   0   5   -0.15    0.11
   0   0   5   -0.04    0.09
   0   0   5   -0.06    0.05
   0   0   5   -0.07    0.08
   0   1  -5   22.37    0.80
   0   1  -5   21.17    0.72
   0   1  -5   22.00    0.82
   0  -1   5   21.81    0.70
   0  -1   5   21.20    0.73
   0  -1   5   21.71    0.73
   0   2  -5    5.99    0.33
   0   2  -5    6.39    0.28
   0   2  -5    6.62    0.43
   0  -2   5    6.80    0.32
   0   3  -5   21.05    0.80
   0   3  -5   23.39    0.98
   0  -3   5   22.65    0.76
   0   4  -5    1.45    0.31
   0   4  -5    1.19    0.21
   0  -4   5    1.29    0.19
   0   5  -5    0.72    0.20
   0   5  -5    0.33    0.28
   0  -5   5    0.57    0.15
   0   6  -5    3.24    0.52
   0   6  -5    3.28    0.38
   0  -6   5    4.31    0.36
   0   7  -5    0.05    0.28
   0   7  -5    0.08    0.20
   0  -7   5   -0.11    0.12
   0   8  -5    0.23    0.22
   0   8  -5    0.38    0.39
   0  -8   5    0.35    0.22
   0   9  -5    0.07    0.28
   0   9  -5    0.11    0.40
   0  -9   5    0.08    0.21
   0  -8  -6    0.74    0.35
   0  -8  -6    0.03    0.19
   0   8   6    0.41    0.24
   0   8   6    0.11    0.32
   0  -7  -6    0.12    0.20
   0  -7  -6    0.42    0.20
   0   7   6    0.41    0.30
   0   7   6    0.06    0.16
   0   7   6    0.51    0.25
   0  -6  -6    2.24    0.30
   0  -6  -6    3.07    0.34
   0   6   6    3.15    0.48
   0   6   6    1.39    0.26
   0   6   6    3.07    0.34
   0  -5  -6    6.70    0.41
   0   5   6    5.62    0.55
   0   5   6    5.46    0.64
   0   5   6    6.48    0.41
   0  -4  -6    0.08    0.11
   0  -4  -6    0.08    0.11
   0   4   6   -0.03    0.09
   0   4   6    0.19    0.21
   0   4   6    0.02    0.22
   0   4   6    0.03    0.11
   0   4   6   -0.07    0.10
   0  -3  -6    0.16    0.09
   0  -3  -6    0.14    0.09
   0   3   6   -0.10    0.16
   0   3   6   -0.14    0.16
   0   3   6   -0.08    0.09
   0  -2  -6   22.91    0.75
   0   2   6   23.07    1.10
   0   2   6   22.94    0.95
   0   2   6   23.24    0.79
   0  -1  -6   93.35    2.34
   0  -1  -6   90.98    2.45
   0   1   6   89.70    2.69
   0   1   6   91.90    3.08
   0   1   6   92.26    2.35
   0   1   6   93.79    2.44
   0   0  -6    6.43    0.32
   0   0  -6    6.56    0.35
   0   0  -6    6.26    0.27
   0   0   6    6.09    0.43
   0   0   6    6.76    0.39
   0   0   6    6.67    0.33
   0   0   6    5.95    0.31
   0   1  -6   93.65    2.66
   0   1  -6   92.14    2.51
   0  -1   6   90.87    2.44
   0  -1   6   92.33    2.59
   0  -1   6   94.56    2.51
   0   2  -6   22.44    0.80
   0   2  -6   23.69    0.82
   0   2  -6   22.67    0.93
   0  -2   6   22.11    0.81
   0  -2   6   22.38    0.77
   0  -2   6   23.42    0.75
   0   3  -6    0.13    0.18
   0   3  -6   -0.28    0.11
   0  -3   6    0.10    0.09
   0   4  -6   -0.27    0.17
   0   4  -6   -0.05    0.11
   0  -4   6   -0.04    0.08
   0   5  -6    6.10    0.44
   0   5  -6    6.47    0.62
   0  -5   6    6.19    0.40
   0   6  -6    2.19    0.48
   0   6  -6    2.05    0.33
   0  -6   6    2.82    0.32
   0   7  -6   -0.03    0.30
   0   7  -6    0.20    0.21
   0  -7   6    0.52    0.19
   0   8  -6   -0.20    0.37
   0   8  -6    0.04    0.22
   0  -8   6    0.08    0.19
   0   9  -6    0.07    0.29
   0   9  -6    0.12    0.42
   0  -9   6    0.30    0.26
   0  -9  -7    0.65    0.39
   0   9   7    0.14    0.39
   0  -8  -7    0.05    0.20
   0  -8  -7    0.15    0.33
   0   8   7    0.30    0.36
   0   8   7    0.32    0.26
   0  -7  -7    0.22    0.17
   0  -7  -7    0.14    0.20
   0   7   7    0.15    0.20
   0   7   7    0.10    0.31
   0   7   7    0.05    0.18
   0  -6  -7   10.32    0.57
   0   6   7    8.01    0.53
   0   6   7    8.85    0.73
   0  -5  -7    1.84    0.25
   0   5   7    2.45    0.42
   0   5   7    0.76    0.20
   0   5   7    2.19    0.30
   0  -4  -7    0.12    0.12
   0   4   7    0.31    0.15
   0   4   7    0.30    0.25
   0   4   7    0.12    0.13
   0   4   7    0.44    0.25
   0  -3  -7    0.27    0.12
   0   3   7    0.30    0.19
   0   3   7    0.46    0.24
   0   3   7    0.09    0.10
   0  -2  -7   27.01    0.73
   0  -2  -7   26.04    0.87
   0   2   7   26.36    0.91
   0   2   7   25.67    1.08
   0   2   7   28.03    1.28
   0  -1  -7   27.28    0.88
   0  -1  -7   26.90    0.89
   0  -1  -7   28.53    0.81
   0   1   7   28.93    0.93
   0   1   7   27.04    0.81
   0   1   7   27.81    1.07
   0   1   7   27.73    1.22
   0   0  -7    0.09    0.10
   0   0  -7    0.05    0.07
   0   0  -7   -0.05    0.12
   0   0   7    0.07    0.08
   0   0   7    0.06    0.14
   0   0   7   -0.06    0.09
   0   1  -7   28.42    0.95
   0   1  -7   28.76    1.05
   0  -1   7   28.53    0.99
   0  -1   7   27.46    0.92
   0  -1   7   28.50    0.95
   0   2  -7   26.93    1.08
   0   2  -7   27.66    1.00
   0   2  -7   27.30    0.96
   0  -2   7   28.00    0.97
   0  -2   7   27.86    0.91
   0  -2   7   26.25    0.89
   0   3  -7    0.19    0.21
   0   3  -7    0.41    0.16
   0  -3   7    0.15    0.10
   0  -3   7    0.54    0.20
   0   4  -7    0.34    0.22
   0   4  -7    0.05    0.15
   0  -4   7    0.18    0.12
   0   5  -7    1.66    0.38
   0   5  -7    1.73    0.30
   0  -5   7    1.80    0.26
   0   6  -7    8.71    0.60
   0   6  -7    8.16    0.78
   0  -6   7    8.92    0.52
   0   7  -7   -0.06    0.31
   0   7  -7    0.00    0.22
   0  -7   7    0.04    0.16
   0   8  -7    0.47    0.27
   0   8  -7    0.69    0.46
   0  -8   7    0.21    0.20
   0   9  -7    0.37    0.31
   0   9  -7    0.25    0.43
   0  -9   7    0.29    0.27
   0  -8  -8   -0.10    0.21
   0  -8  -8    0.03    0.39
   0   8   8    0.20    0.26
   0   8   8    0.29    0.35
   0  -7  -8    0.16    0.18
   0   7   8    0.22    0.31
   0   7   8   -0.08    0.19
   0  -6  -8    2.76    0.33
   0   6   8    2.65    0.34
   0   6   8    2.96    0.38
   0   6   8    3.08    0.52
   0  -5  -8    0.07    0.15
   0   5   8   -0.16    0.20
   0   5   8   -0.02    0.16
   0  -4  -8    1.85    0.24
   0   4   8    2.01    0.29
   0   4   8    1.75    0.38
   0  -3  -8    4.55    0.31
   0   3   8    3.96    0.54
   0   3   8    3.60    0.33
   0   3   8    4.11    0.47
   0  -2  -8   16.81    0.54
   0  -2  -8   16.49    0.65
   0   2   8   17.61    0.70
   0   2   8   17.08    0.98
   0   2   8   18.24    0.87
   0  -1  -8    1.67    0.20
   0  -1  -8    1.10    0.18
   0  -1  -8    1.27    0.13
   0   1   8    1.62    0.22
   0   1   8    1.34    0.14
   0   1   8    1.19    0.26
   0   0  -8   25.40    0.87
   0   0  -8   25.10    0.91
   0   0  -8   24.38    0.77
   0   0   8   23.28    0.82
   0   0   8   24.35    0.97
   0   0   8   26.05    0.88
   0   1  -8    1.23    0.25
   0   1  -8    1.13    0.20
   0  -1   8    1.19    0.20
   0  -1   8    1.42    0.24
   0  -1   8    1.57    0.21
   0   2  -8   17.30    0.82
   0   2  -8   16.66    0.70
   0  -2   8   16.16    0.67
   0  -2   8   16.62    0.72
   0  -2   8   17.07    0.67
   0   3  -8    4.36    0.47
   0   3  -8    3.94    0.36
   0  -3   8    4.30    0.38
   0  -3   8    4.15    0.33
   0   4  -8    0.88    0.32
   0   4  -8    1.80    0.29
   0  -4   8    1.37    0.23
   0   5  -8    0.07    0.17
   0   5  -8    0.02    0.27
   0  -5   8    0.23    0.15
   0   6  -8    3.02    0.56
   0   6  -8    2.90    0.41
   0  -6   8    3.06    0.36
   0   7  -8    0.13    0.22
   0   7  -8    0.39    0.37
   0  -7   8    0.25    0.19
   0   8  -8    0.50    0.41
   0   8  -8    0.02    0.26
   0  -8   8    0.24    0.22
   0  -8  -9    0.13    0.37
   0  -8  -9    0.15    0.25
   0   8   9    0.28    0.24
   0   8   9    0.50    0.43
   0   7   9    0.50    0.27
   0   7   9    0.72    0.38
   0   6   9    3.35    0.56
   0   6   9    3.18    0.41
   0  -5  -9    4.74    0.39
   0   5   9    4.18    0.57
   0   5   9    5.44    0.47
   0  -4  -9    0.27    0.17
   0   4   9    0.39    0.31
   0   4   9    0.27    0.16
   0  -3  -9    0.12    0.13
   0   3   9    0.04    0.12
   0   3   9    0.41    0.24
   0  -2  -9    9.65    0.38
   0  -2  -9    9.70    0.48
   0   2   9   10.98    0.68
   0   2   9    9.30    0.50
   0  -1  -9    0.34    0.14
   0  -1  -9    0.12    0.09
   0  -1  -9    0.32    0.15
   0   1   9    0.47    0.15
   0   1   9    0.26    0.11
   0   1   9    0.33    0.21
   0   0  -9    0.06    0.08
   0   0  -9    0.01    0.16
   0   0  -9    0.04    0.11
   0   0   9    0.01    0.18
   0   0   9   -0.08    0.10
   0   0   9    0.03    0.09
   0   1  -9    0.26    0.15
   0   1  -9    0.25    0.19
   0  -1   9    0.28    0.12
   0  -1   9    0.17    0.16
   0  -1   9    0.46    0.21
   0   2  -9    9.40    0.51
   0   2  -9    9.33    0.62
   0  -2   9    8.93    0.52
   0  -2   9   10.51    0.52
   0   3  -9    0.19    0.16
   0   3  -9    0.17    0.22
   0  -3   9    0.17    0.20
   0  -3   9   -0.03    0.09
   0   4  -9    0.38    0.20
   0   4  -9    0.05    0.26
   0  -4   9    0.25    0.14
   0   5  -9    4.17    0.45
   0   5  -9    4.31    0.60
   0  -5   9    5.26    0.43
   0   6  -9    2.61    0.55
   0   6  -9    3.70    0.48
   0  -6   9    4.00    0.41
   0   7  -9    0.48    0.42
   0   7  -9    0.20    0.25
   0  -7   9    0.36    0.22
   0   8  -9    0.75    0.33
   0   8  -9    0.47    0.46
   0  -8   9    0.22    0.25
   0  -8 -10    0.56    0.29
   0  -8 -10    0.06    0.40
   0   8  10    0.26    0.29
   0   8  10    0.55    0.40
   0   7  10    3.69    0.47
   0   7  10    2.91    0.59
   0   6  10    1.05    0.39
   0   6  10    0.37    0.25
   0  -5 -10    5.46    0.44
   0   5  10    5.38    0.48
   0   5  10    6.60    0.69
   0  -4 -10    3.51    0.34
   0   4  10    4.42    0.42
   0   4  10    3.30    0.52
   0  -3 -10    0.08    0.16
   0   3  10    0.22    0.16
   0   3  10   -0.09    0.24
   0  -2 -10    1.55    0.17
   0  -2 -10    1.75    0.26
   0   2  10    1.88    0.27
   0   2  10    1.24    0.33
   0  -1 -10    1.01    0.20
   0  -1 -10    0.73    0.13
   0   1  10    0.64    0.26
   0   1  10    0.69    0.18
   0   1  10    0.68    0.14
   0   0 -10    9.19    0.50
   0   0 -10    7.95    0.52
   0   0  10    8.82    0.45
   0   0  10    8.85    0.59
   0   0  10    9.82    0.52
   0   1 -10    1.06    0.23
   0   1 -10    0.40    0.22
   0  -1  10    0.61    0.19
   0  -1  10    0.81    0.19
   0  -1  10    0.74    0.25
   0   2 -10    1.05    0.31
   0   2 -10    1.19    0.26
   0  -2  10    1.64    0.26
   0  -2  10    1.84    0.28
   0   3 -10   -0.05    0.24
   0   3 -10   -0.01    0.18
   0  -3  10   -0.07    0.21
   0  -3  10    0.06    0.13
   0   4 -10    2.99    0.40
   0   4 -10    3.63    0.55
   0  -4  10    3.93    0.38
   0   5 -10    5.64    0.53
   0   5 -10    4.44    0.62
   0  -5  10    5.27    0.47
   0   6 -10    0.52    0.28
   0   6 -10    0.76    0.39
   0  -6  10    1.01    0.28
   0   7 -10    2.33    0.64
   0   7 -10    3.34    0.50
   0  -7  10    4.12    0.46
   0   8 -10    0.20    0.32
   0   8 -10    0.06    0.42
   0  -8  10    0.19    0.25
   0   7  11    0.28    0.39
   0   7  11    0.22    0.27
   0   6  11    0.65    0.27
   0   6  11   -0.23    0.31
   0   5  11    0.04    0.17
   0   5  11   -0.11    0.28
   0  -4 -11    6.90    0.48
   0   4  11    7.45    0.52
   0   4  11    8.66    0.77
   0  -3 -11   20.46    0.84
   0   3  11   19.69    0.88
   0   3  11   19.50    1.08
   0  -2 -11    0.05    0.15
   0  -2 -11    0.33    0.13
   0   2  11    0.01    0.15
   0   2  11    0.23    0.27
   0  -1 -11    5.76    0.41
   0  -1 -11    6.13    0.34
   0   1  11    5.60    0.32
   0   1  11    5.51    0.56
   0   1  11    7.22    0.47
   0   0 -11   -0.06    0.17
   0   0  11    0.05    0.13
   0   0  11   -0.08    0.23
   0   0  11   -0.03    0.13
   0   1 -11    7.40    0.47
   0   1 -11    6.01    0.53
   0  -1  11    6.49    0.45
   0  -1  11    6.55    0.52
   0  -1  11    5.92    0.42
   0   2 -11    0.06    0.20
   0   2 -11   -0.07    0.26
   0  -2  11    0.39    0.22
   0  -2  11   -0.07    0.13
   0   3 -11   20.29    0.92
   0   3 -11   20.57    1.10
   0  -3  11   21.02    0.89
   0  -3  11   17.82    0.88
   0   4 -11    6.62    0.55
   0   4 -11    7.41    0.72
   0  -4  11    6.68    0.50
   0   5 -11    0.21    0.34
   0   5 -11   -0.05    0.23
   0  -5  11    0.15    0.16
   0   6 -11    0.07    0.25
   0   6 -11   -0.01    0.37
   0  -6  11   -0.19    0.16
   0   7 -11    0.31    0.31
   0   7 -11    0.16    0.46
   0  -7  11    0.10    0.23
   0   7  12   -0.11    0.37
   0   7  12    0.44    0.31
   0   6  12    0.00    0.23
   0   6  12    0.15    0.36
   0   5  12    0.66    0.25
   0   5  12    0.76    0.39
   0   4  12    0.09    0.18
   0   4  12    0.01    0.32
   0  -3 -12    2.18    0.33
   0  -3 -12    1.99    0.22
   0   3  12    2.92    0.53
   0   3  12    2.93    0.38
   0  -2 -12   -0.09    0.18
   0  -2 -12    0.25    0.13
   0   2  12    0.10    0.17
   0   2  12    0.48    0.33
   0  -1 -12    5.75    0.45
   0  -1 -12    5.73    0.35
   0   1  12    7.05    0.64
   0   1  12    5.85    0.33
   0   1  12    5.28    0.46
   0   0 -12   -0.07    0.18
   0   0  12    0.13    0.14
   0   0  12   -0.03    0.14
   0   0  12   -0.25    0.25
   0   1 -12    5.00    0.46
   0  -1  12    5.88    0.45
   0  -1  12    6.92    0.51
   0   2 -12    0.28    0.23
   0   2 -12   -0.14    0.26
   0  -2  12    0.16    0.19
   0  -2  12    0.53    0.18
   0   3 -12    2.50    0.38
   0   3 -12    1.47    0.42
   0  -3  12    2.16    0.37
   0  -3  12    2.67    0.35
   0   4 -12    0.51    0.34
   0   4 -12    0.31    0.26
   0  -4  12    0.14    0.16
   0   5 -12    0.98    0.43
   0   5 -12    1.10    0.34
   0  -5  12    0.51    0.23
   0   6 -12    0.49    0.44
   0   6 -12    0.04    0.27
   0  -6  12    0.10    0.20
   0   7 -12    0.67    0.49
   0   7 -12   -0.23    0.29
   0   6  13    0.98    0.45
   0   6  13    0.75    0.32
   0   5  13    0.15    0.36
   0   5  13    0.20    0.22
   0   4  13    0.43    0.25
   0   4  13    0.28    0.39
   0  -3 -13   -0.06    0.14
   0   3  13   -0.09    0.33
   0   3  13    0.27    0.20
   0  -2 -13    1.61    0.22
   0  -2 -13    1.41    0.29
   0   2  13    0.84    0.36
   0   2  13    1.18    0.28
   0  -1 -13    0.61    0.18
   0  -1 -13    1.04    0.27
   0   1  13    0.81    0.22
   0   1  13    0.40    0.33
   0   1  13    0.20    0.13
   0   0 -13    0.06    0.22
   0   0  13    0.01    0.16
   0   0  13   -0.13    0.27
   0   0  13    0.03    0.16
   0   1 -13    0.12    0.23
   0  -1  13    0.29    0.18
   0  -1  13    0.42    0.22
   0   2 -13    0.85    0.30
   0  -2  13    2.14    0.34
   0  -2  13    0.98    0.29
   0   3 -13    0.09    0.22
   0   3 -13   -0.12    0.31
   0  -3  13    0.00    0.24
   0  -3  13   -0.08    0.17
   0   4 -13    0.24    0.36
   0   4 -13    0.26    0.28
   0  -4  13   -0.10    0.14
   0   5 -13    0.11    0.28
   0   5 -13   -0.13    0.38
   0  -5  13    0.28    0.20
   0   6 -13    1.18    0.38
   0   6 -13    1.27    0.55
   0  -6  13    0.80    0.27
   0   6  14   -0.36    0.36
   0   5  14    1.52    0.51
   0   5  14    0.32    0.28
   0   4  14    0.40    0.38
   0   4  14   -0.12    0.19
   0  -3 -14   -0.02    0.15
   0   3  14    0.02    0.20
   0   3  14    0.74    0.41
   0  -2 -14    0.67    0.19
   0  -2 -14    0.42    0.25
   0   2  14    0.89    0.39
   0   2  14    0.74    0.26
   0  -1 -14   -0.44    0.22
   0   1  14   -0.02    0.18
   0   1  14   -0.05    0.13
   0   1  14   -0.34    0.32
   0   0 -14    0.03    0.23
   0   0  14    0.24    0.19
   0   0  14   -0.13    0.16
   0   0  14   -0.20    0.33
   0   1 -14    0.02    0.22
   0  -1  14   -0.16    0.19
   0  -1  14    0.03    0.17
   0   2 -14    0.17    0.25
   0  -2  14    0.91    0.26
   0  -2  14    0.29    0.24
   0   3 -14    0.02    0.25
   0  -3  14   -0.22    0.24
   0  -3  14    0.20    0.19
   0   4 -14   -0.26    0.25
   0   4 -14    0.21    0.40
   0  -4  14    0.06    0.19
   0   5 -14    0.93    0.47
   0   5 -14    0.65    0.34
   0  -5  14    1.44    0.36
   0   6 -14    0.08    0.46
   0   6 -14   -0.03    0.30
   0   5  15    0.66    0.49
   0   4  15    0.79    0.30
   0   4  15    1.06    0.49
   0  -3 -15    0.33    0.19
   0   3  15    0.23    0.42
   0   3  15   -0.03    0.20
   0  -2 -15    2.23    0.28
   0   2  15    1.70    0.50
   0   2  15    2.06    0.36
   0  -1 -15   -0.27    0.23
   0   1  15    0.05    0.14
   0   1  15    0.00    0.19
   0   1  15   -0.25    0.35
   0   0 -15    0.24    0.28
   0   0  15   -0.24    0.16
   0   0  15    0.12    0.19
   0   1 -15    0.24    0.29
   0  -1  15    0.16    0.21
   0  -1  15   -0.07    0.18
   0   2 -15    3.02    0.44
   0  -2  15    2.48    0.40
   0  -2  15    1.94    0.36
   0   3 -15    0.09    0.28
   0  -3  15    0.13    0.28
   0  -3  15    0.22    0.23
   0   4 -15    0.90    0.37
   0  -4  15    0.59    0.27
   0  -4  15    0.47    0.34
   0   5 -15    1.31    0.57
   0   5 -15    0.11    0.30
   0   4  16   -0.19    0.39
   0   3  16    0.42    0.47
   0   3  16    0.09    0.25
   0   2  16    0.10    0.39
   0   2  16    0.39    0.26
   0   1  16    0.34    0.16
   0   1  16    0.97    0.44
   0   1  16    0.58    0.28
   0   0 -16    1.30    0.37
   0   0  16    0.91    0.24
   0   0  16    1.19    0.33
   0   1 -16    0.18    0.32
   0  -1  16    0.34    0.24
   0  -1  16    0.16    0.24
   0   2 -16    0.51    0.34
   0  -2  16    0.73    0.29
   0  -2  16    0.11    0.26
   0   3 -16   -0.48    0.28
   0  -3  16    0.23    0.31
   0   4 -16    0.41    0.35
   0  -4  16   -0.23    0.32
   0   2  17    0.24    0.46
   0   1  17   -0.02    0.14
   0   0  17   -0.01    0.19
   0   1 -17   -0.17    0.31
   0  -1  17    0.30    0.26
   0   2 -17    0.30    0.35
   0  -2  17   -0.09    0.26
   1  -2  17    0.71    0.32
  -1   2 -17    1.22    0.42
   1  -1  17    1.23    0.30
   1   0  17    0.15    0.19
   1   1  17    1.32    0.20
   1   2  17    1.25    0.52
   1  -4  16   -0.07    0.33
  -1   4 -16    0.41    0.34
   1  -3  16   -0.19    0.28
  -1   3 -16    0.04    0.32
   1  -2  16    0.77    0.29
   1  -2  16    1.01    0.32
  -1   2 -16    0.66    0.35
   1  -1  16    1.19    0.29
   1  -1  16    1.25    0.35
  -1   1 -16    0.96    0.37
   1   0  16    5.10    0.57
   1   0  16    4.19    0.38
   1   1  16    0.84    0.18
   1   1  16    1.15    0.35
   1   2  16    0.63    0.43
   1   2  16    0.82    0.31
   1   3  16    0.18    0.27
   1   3  16    0.22    0.42
   1   4  16    0.33    0.44
  -1   5 -15    0.01    0.51
  -1   5 -15    0.06    0.33
   1  -4  15   -0.11    0.19
   1  -4  15    0.01    0.31
  -1   4 -15    0.13    0.31
   1  -3  15    1.16    0.32
   1  -3  15    0.70    0.32
  -1   3 -15    1.23    0.37
   1  -2  15    0.11    0.21
   1  -2  15    0.22    0.24
  -1   2 -15    0.16    0.29
   1  -1  15    1.18    0.29
   1  -1  15    0.78    0.28
  -1   1 -15    0.57    0.31
   1   0  15    0.09    0.17
   1   0  15    0.25    0.21
  -1   0 -15    0.23    0.27
   1   1  15    0.52    0.24
   1   1  15    0.00    0.36
   1   1  15    0.65    0.17
   1   2  15    1.13    0.44
   1   2  15    0.00    0.22
  -1  -2 -15   -0.01    0.16
   1   3  15    1.08    0.46
   1   3  15    0.91    0.32
  -1  -3 -15    0.65    0.21
   1   4  15   -0.04    0.38
   1   4  15    0.25    0.29
   1   5  15    0.46    0.41
  -1   6 -14    0.46    0.35
  -1   6 -14    0.11    0.47
   1  -5  14    0.03    0.23
  -1   5 -14   -0.09    0.30
  -1   5 -14   -0.22    0.38
   1  -4  14    0.70    0.26
  -1   4 -14    1.68    0.51
  -1   4 -14    1.17    0.37
   1  -3  14    0.04    0.16
   1  -3  14    0.57    0.30
  -1   3 -14    0.14    0.28
  -1   3 -14    0.19    0.39
   1  -2  14    0.46    0.26
   1  -2  14    0.93    0.26
  -1   2 -14    0.84    0.32
   1  -1  14    0.24    0.21
   1  -1  14   -0.05    0.17
  -1   1 -14    0.04    0.23
   1   0  14    0.97    0.23
   1   0  14    1.19    0.29
  -1   0 -14    1.06    0.29
   1   1  14    0.14    0.19
   1   1  14    0.10    0.33
   1   1  14   -0.01    0.12
  -1  -1 -14    0.27    0.25
   1   2  14    0.28    0.35
   1   2  14    0.67    0.25
  -1  -2 -14    0.59    0.19
   1   3  14    0.75    0.41
   1   3  14    0.06    0.21
  -1  -3 -14    0.19    0.17
   1   4  14    0.87    0.45
   1   4  14    2.02    0.39
   1   5  14   -0.13    0.33
   1   5  14   -0.05    0.21
   1   6  14    0.32    0.42
   1  -6  13    0.08    0.22
  -1   6 -13   -0.02    0.30
  -1   6 -13    0.37    0.47
   1  -5  13    0.26    0.22
  -1   5 -13    0.53    0.30
  -1   5 -13   -0.05    0.40
   1  -4  13   -0.06    0.15
  -1   4 -13    0.00    0.34
  -1   4 -13    0.03    0.26
   1  -3  13    0.17    0.19
   1  -3  13    0.00    0.25
  -1   3 -13   -0.13    0.33
  -1   3 -13    0.10    0.23
   1  -2  13    0.13    0.22
   1  -2  13    0.19    0.16
  -1   2 -13    0.16    0.23
  -1   2 -13    0.05    0.31
   1  -1  13    2.13    0.31
   1  -1  13    2.73    0.37
  -1   1 -13    2.41    0.37
   1   0  13    0.14    0.28
   1   0  13   -0.03    0.16
   1   0  13    0.02    0.15
  -1   0 -13   -0.13    0.20
   1   1  13    2.88    0.25
   1   1  13    3.28    0.40
   1   1  13    2.24    0.44
  -1  -1 -13    2.58    0.36
   1   2  13    0.12    0.18
   1   2  13    0.25    0.33
  -1  -2 -13    0.08    0.14
   1   3  13   -0.05    0.31
   1   3  13   -0.14    0.14
  -1  -3 -13   -0.16    0.13
   1   4  13    0.14    0.23
   1   4  13   -0.08    0.31
   1   5  13    0.15    0.24
   1   5  13   -0.07    0.33
   1   6  13   -0.01    0.37
   1   6  13   -0.04    0.27
  -1   7 -12   -0.11    0.28
  -1   7 -12    0.16    0.48
   1  -6  12    0.30    0.23
  -1   6 -12    0.15    0.40
  -1   6 -12    0.06    0.28
   1  -5  12    0.39    0.21
  -1   5 -12    0.46    0.29
  -1   5 -12    0.72    0.44
   1  -4  12    0.04    0.14
  -1   4 -12   -0.17    0.22
  -1   4 -12    0.01    0.31
   1  -3  12    4.53    0.47
   1  -3  12    5.62    0.48
  -1   3 -12    4.32    0.47
  -1   3 -12    4.42    0.59
   1  -2  12    5.46    0.46
   1  -2  12    7.11    0.53
  -1   2 -12    5.47    0.49
  -1   2 -12    5.22    0.58
   1  -1  12    6.20    0.50
   1  -1  12    6.64    0.46
  -1   1 -12    6.83    0.59
  -1   1 -12    6.28    0.50
   1   0  12    1.12    0.35
   1   0  12    1.36    0.22
   1   0  12    1.41    0.28
  -1   0 -12    2.11    0.32
   1   1  12    6.84    0.52
   1   1  12    8.20    0.67
   1   1  12    6.76    0.35
  -1  -1 -12    6.00    0.47
  -1  -1 -12    5.91    0.37
   1   2  12    7.44    0.67
   1   2  12    6.45    0.52
  -1  -2 -12    5.93    0.36
  -1  -2 -12    6.01    0.46
   1   3  12    3.84    0.57
   1   3  12    4.33    0.44
   1   4  12    0.04    0.29
   1   4  12    0.00    0.18
   1   5  12    0.51    0.26
   1   5  12    0.41    0.36
   1   6  12    0.36    0.36
   1   6  12    0.08    0.26
   1   7  12    0.60    0.41
   1   7  12    0.28    0.31
  -1  -7 -12    0.06    0.38
   1  -7  11    0.08    0.24
  -1   7 -11    0.26    0.44
  -1   7 -11    0.75    0.33
   1  -6  11   -0.07    0.17
  -1   6 -11   -0.05    0.35
  -1   6 -11   -0.30    0.22
   1  -5  11    0.52    0.21
  -1   5 -11    0.25    0.24
  -1   5 -11    0.57    0.36
   1  -4  11    0.30    0.16
  -1   4 -11    0.57    0.26
  -1   4 -11    0.26    0.33
   1  -3  11   16.53    0.79
   1  -3  11   17.76    0.85
  -1   3 -11   18.20    0.85
  -1   3 -11   16.71    0.99
   1  -2  11    0.25    0.21
   1  -2  11    0.37    0.17
  -1   2 -11   -0.14    0.28
  -1   2 -11    0.01    0.20
   1  -1  11    3.86    0.41
   1  -1  11    4.23    0.37
   1  -1  11    4.71    0.41
  -1   1 -11    3.39    0.38
  -1   1 -11    4.56    0.48
   1   0  11   -0.14    0.20
   1   0  11    0.09    0.14
   1   0  11   -0.06    0.12
  -1   0 -11   -0.31    0.17
   1   1  11    4.21    0.40
   1   1  11    4.03    0.49
   1   1  11    4.30    0.27
  -1  -1 -11    3.74    0.35
  -1  -1 -11    3.31    0.27
   1   2  11    0.20    0.17
   1   2  11    0.36    0.30
  -1  -2 -11    0.17    0.19
  -1  -2 -11    0.18    0.12
   1   3  11   19.15    1.04
   1   3  11   17.70    0.83
  -1  -3 -11   17.37    0.76
   1   4  11    0.25    0.18
   1   4  11    0.21    0.30
   1   5  11    0.88    0.39
   1   5  11    0.25    0.19
   1   6  11    0.19    0.34
   1   6  11    0.15    0.21
   1   7  11    0.42    0.28
   1   7  11    0.39    0.39
  -1  -7 -11    0.68    0.40
  -1   8 -10    0.10    0.43
  -1   8 -10   -0.08    0.27
   1  -7  10   -0.10    0.20
  -1   7 -10    0.19    0.42
  -1   7 -10    0.47    0.29
   1  -6  10    0.19    0.19
  -1   6 -10    0.39    0.39
  -1   6 -10   -0.02    0.23
   1  -5  10    2.00    0.32
  -1   5 -10    2.60    0.51
  -1   5 -10    2.74    0.41
   1  -4  10   11.21    0.61
  -1   4 -10   11.25    0.82
  -1   4 -10   10.13    0.64
   1  -3  10    8.07    0.49
   1  -3  10    7.67    0.53
  -1   3 -10    6.83    0.53
  -1   3 -10    7.35    0.66
   1  -2  10    2.48    0.30
   1  -2  10    1.72    0.28
  -1   2 -10    1.42    0.27
  -1   2 -10    2.10    0.39
   1  -1  10   -0.09    0.10
   1  -1  10   -0.03    0.18
   1  -1  10    0.26    0.17
  -1   1 -10   -0.09    0.19
  -1   1 -10    0.06    0.15
   1   0  10    2.47    0.35
   1   0  10    2.56    0.25
   1   0  10    2.62    0.30
  -1   0 -10    2.01    0.31
  -1   0 -10    3.42    0.32
   1   1  10    0.10    0.10
   1   1  10   -0.04    0.11
   1   1  10   -0.08    0.21
  -1  -1 -10    0.04    0.09
  -1  -1 -10   -0.11    0.13
   1   2  10    1.63    0.36
   1   2  10    1.53    0.26
  -1  -2 -10    1.53    0.17
  -1  -2 -10    2.26    0.27
   1   3  10    6.96    0.47
   1   3  10    6.49    0.62
  -1  -3 -10    8.30    0.47
   1   4  10   10.45    0.75
   1   4  10    9.94    0.60
   1   5  10    2.52    0.34
   1   5  10    1.43    0.40
   1   6  10    0.16    0.31
   1   6  10    0.36    0.22
   1   7  10    0.06    0.24
   1   7  10    0.52    0.38
  -1  -7 -10    0.01    0.36
   1   8  10    0.56    0.39
  -1  -8 -10    0.28    0.39
   1  -8   9    0.23    0.25
  -1   8  -9    0.34    0.42
  -1   8  -9   -0.07    0.26
   1  -7   9    0.08    0.19
  -1   7  -9   -0.01    0.21
  -1   7  -9    0.09    0.33
   1  -6   9    0.51    0.20
  -1   6  -9    0.53    0.28
  -1   6  -9   -0.01    0.33
   1  -5   9    0.63    0.21
  -1   5  -9    0.31    0.33
  -1   5  -9    0.24    0.21
   1  -4   9   30.79    1.15
  -1   4  -9   31.97    1.46
  -1   4  -9   34.58    1.25
   1  -3   9    1.13    0.26
   1  -3   9    1.69    0.25
  -1   3  -9    1.20    0.33
  -1   3  -9    0.86    0.24
   1  -2   9    0.51    0.20
   1  -2   9    0.53    0.16
  -1   2  -9    0.57    0.25
  -1   2  -9    0.57    0.19
   1  -1   9   24.72    0.94
   1  -1   9   25.60    0.91
   1  -1   9   24.03    0.89
  -1   1  -9   24.11    1.02
  -1   1  -9   23.48    0.89
   1   0   9   -0.01    0.08
   1   0   9   -0.10    0.11
   1   0   9    0.00    0.17
  -1   0  -9    0.06    0.12
  -1   0  -9    0.01    0.16
   1   1   9   26.41    0.95
   1   1   9   27.25    1.09
   1   1   9   24.49    0.79
  -1  -1  -9   25.50    0.80
  -1  -1  -9   24.79    0.88
  -1  -1  -9   24.15    0.90
   1   2   9    0.55    0.16
   1   2   9    0.65    0.24
  -1  -2  -9    0.47    0.11
  -1  -2  -9    0.88    0.18
   1   3   9    1.37    0.33
   1   3   9    1.14    0.21
  -1  -3  -9    1.58    0.23
   1   4   9   32.71    1.19
   1   4   9   31.97    1.40
  -1  -4  -9   33.51    1.12
   1   5   9   -0.02    0.13
   1   5   9    0.37    0.30
   1   6   9    0.37    0.31
   1   6   9    0.58    0.23
   1   7   9    0.29    0.34
   1   7   9    0.19    0.23
  -1  -7  -9    0.31    0.33
   1   8   9    0.45    0.39
  -1  -8  -9   -0.18    0.33
   1  -8   8    2.10    0.36
  -1   8  -8    0.38    0.43
  -1   8  -8    0.92    0.33
   1  -7   8    0.08    0.17
  -1   7  -8    0.07    0.35
  -1   7  -8    0.00    0.23
   1  -6   8    0.58    0.21
  -1   6  -8    0.64    0.35
  -1   6  -8    0.53    0.25
   1  -5   8    0.19    0.13
  -1   5  -8    0.24    0.20
  -1   5  -8   -0.16    0.25
   1  -4   8    2.90    0.31
  -1   4  -8    2.98    0.35
  -1   4  -8    2.56    0.42
   1  -3   8    1.21    0.21
   1  -3   8    1.32    0.26
  -1   3  -8    0.65    0.20
  -1   3  -8    0.95    0.29
   1  -2   8    8.54    0.44
   1  -2   8    7.63    0.40
   1  -2   8    7.62    0.46
  -1   2  -8    8.30    0.46
  -1   2  -8    8.55    0.57
   1  -1   8    3.46    0.29
   1  -1   8    3.40    0.32
   1  -1   8    4.08    0.31
  -1   1  -8    3.02    0.33
  -1   1  -8    3.82    0.31
   1   0   8    0.04    0.08
   1   0   8   -0.04    0.14
   1   0   8    0.04    0.11
  -1   0  -8    0.39    0.14
  -1   0  -8   -0.02    0.14
   1   1   8    3.63    0.31
   1   1   8    3.84    0.39
   1   1   8    3.71    0.22
  -1  -1  -8    4.03    0.29
  -1  -1  -8    3.96    0.27
  -1  -1  -8    3.60    0.21
   1   2   8    8.49    0.56
   1   2   8    7.84    0.44
  -1  -2  -8    7.62    0.39
  -1  -2  -8    7.46    0.37
  -1  -2  -8    8.02    0.31
   1   3   8    0.48    0.15
   1   3   8    0.98    0.28
  -1  -3  -8    1.01    0.18
   1   4   8    3.36    0.34
   1   4   8    2.70    0.42
  -1  -4  -8    3.04    0.29
   1   5   8    0.05    0.16
   1   5   8    0.09    0.23
  -1  -5  -8    0.02    0.15
   1   6   8    0.75    0.24
   1   6   8    0.54    0.31
   1   7   8   -0.06    0.20
   1   7   8    0.38    0.32
  -1  -7  -8    0.05    0.17
  -1  -7  -8    0.38    0.33
   1   8   8    1.02    0.43
  -1  -8  -8    1.18    0.42
   1  -9   7    0.01    0.24
  -1   9  -7   -0.64    0.40
  -1   9  -7   -0.09    0.27
   1  -8   7   -0.01    0.19
  -1   8  -7   -0.05    0.24
  -1   8  -7   -0.16    0.38
   1  -7   7    0.98    0.24
  -1   7  -7    0.89    0.31
  -1   7  -7    0.78    0.41
   1  -6   7    0.50    0.17
  -1   6  -7    0.14    0.27
  -1   6  -7    0.26    0.22
   1  -5   7    5.92    0.41
  -1   5  -7    6.40    0.65
  -1   5  -7    6.59    0.50
   1  -4   7    8.86    0.47
  -1   4  -7    8.56    0.64
  -1   4  -7    9.02    0.52
   1  -3   7    0.16    0.18
   1  -3   7    0.33    0.13
  -1   3  -7    0.61    0.24
  -1   3  -7    0.20    0.14
   1  -2   7   22.77    0.80
   1  -2   7   21.47    0.75
   1  -2   7   23.45    0.85
  -1   2  -7   22.84    0.84
  -1   2  -7   23.36    0.98
   1  -1   7    3.96    0.28
   1  -1   7    3.71    0.29
   1  -1   7    3.47    0.27
  -1   1  -7    3.69    0.28
  -1   1  -7    3.96    0.34
   1   0   7    0.06    0.09
   1   0   7    0.02    0.13
   1   0   7   -0.01    0.07
  -1   0  -7    0.06    0.09
  -1   0  -7   -0.05    0.11
  -1   0  -7   -0.11    0.05
   1   1   7    3.85    0.21
   1   1   7    4.43    0.28
   1   1   7    3.45    0.35
  -1  -1  -7    3.60    0.20
  -1  -1  -7    3.82    0.26
  -1  -1  -7    3.80    0.25
   1   2   7   22.41    0.97
   1   2   7   24.02    0.82
  -1  -2  -7   22.83    0.64
  -1  -2  -7   22.45    0.74
  -1  -2  -7   22.48    0.76
   1   3   7    0.33    0.12
   1   3   7    0.32    0.20
  -1  -3  -7    0.37    0.13
  -1  -3  -7    0.20    0.10
   1   4   7    8.76    0.63
   1   4   7    8.20    0.46
  -1  -4  -7    9.55    0.46
   1   5   7    5.40    0.42
   1   5   7    5.49    0.57
   1   5   7    6.37    0.40
  -1  -5  -7    5.65    0.38
   1   6   7    0.39    0.21
   1   6   7    0.23    0.17
   1   6   7    0.11    0.28
  -1  -6  -7    0.30    0.17
   1   7   7    0.98    0.25
   1   7   7    1.48    0.40
  -1  -7  -7    1.69    0.41
  -1  -7  -7    0.66    0.24
   1   8   7   -0.25    0.29
  -1  -8  -7    0.23    0.34
   1   9   7   -0.11    0.34
  -1  -9  -7   -0.06    0.38
   1  -9   6    0.68    0.30
  -1   9  -6    0.15    0.26
  -1   9  -6    0.54    0.48
   1  -8   6   -0.03    0.20
  -1   8  -6    0.27    0.26
  -1   8  -6   -0.03    0.36
   1  -7   6    0.32    0.17
  -1   7  -6    0.29    0.33
  -1   7  -6    0.33    0.22
   1  -6   6    0.29    0.16
  -1   6  -6    0.45    0.30
  -1   6  -6    0.10    0.18
   1  -5   6    1.73    0.24
  -1   5  -6    1.26    0.35
  -1   5  -6    1.02    0.23
   1  -4   6    5.89    0.37
  -1   4  -6    5.91    0.55
  -1   4  -6    6.56    0.42
   1  -3   6    0.64    0.14
   1  -3   6    0.36    0.18
  -1   3  -6    0.55    0.16
  -1   3  -6    0.57    0.22
   1  -2   6   31.05    0.99
   1  -2   6   31.13    1.03
  -1   2  -6   30.89    1.03
  -1   2  -6   31.30    1.09
  -1   2  -6   32.33    1.18
   1  -1   6    0.05    0.12
   1  -1   6    0.02    0.11
   1  -1   6    0.14    0.08
  -1   1  -6    0.22    0.12
  -1   1  -6    0.30    0.15
   1   0   6  102.57    2.93
   1   0   6  106.22    2.72
   1   0   6  102.73    2.71
  -1   0  -6  103.88    2.86
  -1   0  -6  106.38    2.76
  -1   0  -6  103.07    2.66
   1   1   6    0.00    0.07
   1   1   6    0.37    0.16
   1   1   6    0.37    0.11
  -1  -1  -6    0.19    0.07
  -1  -1  -6    0.12    0.10
  -1  -1  -6    0.09    0.09
   1   2   6   31.56    1.16
   1   2   6   30.07    0.97
  -1  -2  -6   30.10    0.93
  -1  -2  -6   30.78    0.92
   1   3   6    0.67    0.15
   1   3   6    0.17    0.19
  -1  -3  -6    0.44    0.13
  -1  -3  -6    0.45    0.12
   1   4   6    5.94    0.35
   1   4   6    6.88    0.35
   1   4   6    6.64    0.39
   1   4   6    5.73    0.52
  -1  -4  -6    6.00    0.35
  -1  -4  -6    7.06    0.35
   1   5   6    0.74    0.28
   1   5   6    1.39    0.23
   1   5   6    1.58    0.25
  -1  -5  -6    1.34    0.22
   1   6   6    0.40    0.19
   1   6   6    0.25    0.26
   1   6   6    0.18    0.18
  -1  -6  -6    0.03    0.14
   1   7   6    0.29    0.28
   1   7   6    0.24    0.19
  -1  -7  -6   -0.07    0.14
  -1  -7  -6    0.26    0.30
   1   8   6    0.25    0.32
   1   8   6    0.07    0.21
  -1  -8  -6    0.06    0.19
  -1  -8  -6   -0.15    0.31
   1  -9   5    0.25    0.24
  -1   9  -5    0.15    0.42
  -1   9  -5    0.10    0.28
   1  -8   5   -0.14    0.16
  -1   8  -5    0.69    0.39
  -1   8  -5    0.16    0.24
   1  -7   5    0.29    0.17
  -1   7  -5    0.02    0.30
  -1   7  -5    0.27    0.22
   1  -6   5    0.11    0.12
  -1   6  -5    0.14    0.17
  -1   6  -5   -0.06    0.24
   1  -5   5    0.11    0.12
  -1   5  -5    0.00    0.15
  -1   5  -5    0.02    0.23
   1  -4   5    2.68    0.25
  -1   4  -5    2.41    0.38
  -1   4  -5    2.45    0.29
   1  -3   5   19.61    0.70
  -1   3  -5   20.96    0.76
  -1   3  -5   18.58    0.87
   1  -2   5   22.40    0.75
  -1   2  -5   23.07    0.91
  -1   2  -5   22.00    0.78
  -1   2  -5   23.99    0.80
   1  -1   5    8.14    0.37
   1  -1   5    8.52    0.36
   1  -1   5    7.54    0.35
  -1   1  -5    8.50    0.42
  -1   1  -5    7.42    0.41
  -1   1  -5    7.96    0.35
   1   0   5    0.03    0.08
   1   0   5    0.04    0.05
   1   0   5    0.05    0.11
  -1   0  -5   -0.11    0.09
  -1   0  -5   -0.04    0.04
  -1   0  -5    0.02    0.07
   1   1   5    7.38    0.34
   1   1   5    8.44    0.28
   1   1   5    7.97    0.44
  -1  -1  -5    8.14    0.27
  -1  -1  -5    7.90    0.32
   1   2   5   23.97    0.76
   1   2   5   23.68    0.91
  -1  -2  -5   23.65    0.72
  -1  -2  -5   21.40    0.70
   1   3   5   20.86    0.69
   1   3   5   21.42    0.69
   1   3   5   20.22    0.88
   1   3   5   20.75    0.73
  -1  -3  -5   19.69    0.69
  -1  -3  -5   20.21    0.67
   1   4   5    2.79    0.27
   1   4   5    2.46    0.35
   1   4   5    2.76    0.23
   1   4   5    2.89    0.25
  -1  -4  -5    2.63    0.24
  -1  -4  -5    2.95    0.23
   1   5   5    0.08    0.21
   1   5   5    0.13    0.13
   1   5   5    0.27    0.16
   1   5   5    0.28    0.15
  -1  -5  -5    0.11    0.15
  -1  -5  -5    0.15    0.13
   1   6   5   -0.07    0.22
   1   6   5    0.19    0.18
   1   6   5    0.07    0.15
  -1  -6  -5   -0.01    0.14
  -1  -6  -5    0.26    0.14
   1   7   5   -0.01    0.17
   1   7   5    0.65    0.21
   1   7   5   -0.02    0.25
  -1  -7  -5    0.15    0.20
  -1  -7  -5    0.12    0.15
  -1  -7  -5    0.28    0.30
   1   8   5    0.08    0.19
   1   8   5   -0.03    0.28
  -1  -8  -5    0.17    0.19
  -1  -8  -5    0.04    0.29
   1  -9   4   -0.01    0.22
  -1   9  -4    0.13    0.43
  -1   9  -4    0.62    0.30
   1  -8   4    0.60    0.22
  -1   8  -4   -0.16    0.33
  -1   8  -4    0.51    0.26
   1  -7   4    0.63    0.19
  -1   7  -4    0.55    0.23
  -1   7  -4    0.56    0.33
   1  -6   4    2.44    0.29
  -1   6  -4    1.52    0.28
  -1   6  -4    1.33    0.37
   1  -5   4   19.09    0.76
  -1   5  -4   19.71    1.02
  -1   5  -4   21.06    0.84
   1  -4   4    5.69    0.34
  -1   4  -4    6.45    0.39
  -1   4  -4    6.24    0.54
   1  -3   4   26.31    0.85
  -1   3  -4   27.48    1.07
  -1   3  -4   26.20    0.89
   1  -2   4   16.98    0.57
  -1   2  -4   16.59    0.71
  -1   2  -4   15.96    0.59
   1  -1   4   52.74    1.42
  -1   1  -4   52.59    1.46
  -1   1  -4   53.08    1.68
  -1   1  -4   52.64    1.57
   1   0   4    0.05    0.07
   1   0   4   -0.03    0.10
   1   0   4    0.03    0.05
  -1   0  -4   -0.03    0.04
   1   1   4   51.10    1.40
   1   1   4   52.36    1.57
   1   1   4   52.27    1.32
  -1  -1  -4   51.83    1.30
   1   2   4   17.23    0.58
   1   2   4   18.36    0.84
   1   2   4   16.94    0.70
   1   2   4   16.16    0.54
  -1  -2  -4   16.20    0.54
   1   3   4   29.02    1.05
   1   3   4   27.77    0.87
   1   3   4   27.19    0.86
   1   3   4   28.75    0.88
  -1  -3  -4   26.01    0.85
  -1  -3  -4   27.85    0.86
   1   4   4    6.23    0.35
   1   4   4    6.45    0.46
   1   4   4    6.36    0.36
   1   4   4    6.53    0.36
  -1  -4  -4    5.95    0.34
  -1  -4  -4    6.78    0.36
   1   5   4   18.34    0.73
   1   5   4   20.90    0.92
   1   5   4   20.52    0.79
  -1  -5  -4   18.24    0.75
  -1  -5  -4   19.81    0.75
  -1  -5  -4   18.53    0.76
   1   6   4    1.65    0.28
   1   6   4    1.53    0.25
   1   6   4    2.28    0.36
  -1  -6  -4    2.09    0.27
  -1  -6  -4    1.77    0.35
  -1  -6  -4    2.02    0.30
  -1  -6  -4    1.88    0.26
   1   7   4    0.71    0.22
   1   7   4    0.50    0.26
   1   7   4    0.68    0.24
  -1  -7  -4    0.23    0.18
  -1  -7  -4    0.33    0.28
  -1  -7  -4    0.60    0.18
   1   8   4    0.72    0.26
   1   8   4    0.39    0.27
   1   8   4   -0.04    0.26
  -1  -8  -4    0.21    0.31
  -1  -8  -4    0.06    0.22
  -1  -8  -4    0.33    0.20
   1  -9   3    0.02    0.19
  -1   9  -3    0.21    0.26
  -1   9  -3    0.11    0.39
   1  -8   3    0.64    0.22
  -1   8  -3    1.01    0.41
  -1   8  -3    1.06    0.29
   1  -7   3    0.83    0.22
  -1   7  -3    1.22    0.30
  -1   7  -3    2.38    0.50
   1  -6   3    0.23    0.14
  -1   6  -3   -0.03    0.24
  -1   6  -3    0.38    0.18
   1  -5   3    8.31    0.43
  -1   5  -3    8.44    0.66
  -1   5  -3    8.04    0.47
   1  -4   3   -0.07    0.07
   1  -4   3    0.03    0.08
  -1   4  -3   -0.05    0.09
  -1   4  -3    0.02    0.18
  -1   4  -3   -0.06    0.09
   1  -3   3    6.63    0.32
  -1   3  -3    7.00    0.45
  -1   3  -3    6.12    0.34
  -1   3  -3    6.19    0.28
   1  -2   3   99.78    2.52
  -1   2  -3   99.46    2.80
  -1   2  -3   99.41    2.94
  -1   2  -3   97.27    2.61
   1  -1   3   97.08    2.40
  -1   1  -3   93.72    2.61
   1   0   3   -0.10    0.03
  -1   0  -3    0.00    0.03
  -1   0  -3    0.04    0.08
   1   1   3   93.78    2.61
   1   1   3   96.25    2.39
   1   2   3   99.83    3.21
   1   2   3   96.90    2.78
   1   2   3  100.79    2.53
   1   3   3    6.07    0.39
   1   3   3    6.02    0.30
   1   3   3    6.41    0.47
   1   3   3    6.44    0.32
   1   3   3    6.24    0.30
  -1  -3  -3    5.67    0.29
  -1  -3  -3    5.76    0.30
   1   4   3   -0.05    0.11
   1   4   3   -0.06    0.07
   1   4   3    0.00    0.08
   1   4   3   -0.25    0.12
  -1  -4  -3    0.03    0.09
  -1  -4  -3   -0.14    0.11
   1   5   3    5.50    0.37
   1   5   3    7.84    0.51
   1   5   3    7.50    0.40
   1   5   3    7.20    0.46
  -1  -5  -3    8.08    0.42
  -1  -5  -3    8.57    0.44
  -1  -5  -3    7.50    0.47
   1   6   3    0.24    0.21
   1   6   3    0.27    0.15
   1   6   3    0.12    0.19
   1   6   3    0.14    0.15
  -1  -6  -3    0.27    0.22
  -1  -6  -3    0.18    0.21
  -1  -6  -3    0.00    0.11
  -1  -6  -3    0.07    0.14
   1   7   3    1.56    0.30
   1   7   3    0.99    0.30
   1   7   3    1.23    0.25
   1   7   3    0.09    0.20
  -1  -7  -3    1.37    0.25
  -1  -7  -3    0.78    0.29
  -1  -7  -3    1.69    0.36
  -1  -7  -3    1.59    0.29
   1   8   3    1.14    0.32
   1   8   3    1.16    0.28
  -1  -8  -3    0.47    0.26
  -1  -8  -3    0.99    0.25
  -1  -9  -3   -0.12    0.23
   1  -9   2    0.20    0.22
  -1   9  -2    0.59    0.32
  -1   9  -2   -0.14    0.36
   1  -8   2    0.18    0.17
  -1   8  -2    0.19    0.23
  -1   8  -2    0.22    0.31
   1  -7   2    0.40    0.17
  -1   7  -2    0.93    0.32
  -1   7  -2    0.49    0.22
   1  -6   2    0.45    0.15
  -1   6  -2    0.83    0.20
  -1   6  -2    0.60    0.28
  -1   6  -2    0.78    0.22
   1  -5   2    3.03    0.27
  -1   5  -2    3.63    0.33
  -1   5  -2    3.20    0.43
  -1   5  -2    3.64    0.29
  -1   5  -2    3.10    0.31
   1  -4   2    3.81    0.25
  -1   4  -2    3.46    0.28
  -1   4  -2    3.32    0.25
  -1   4  -2    2.77    0.36
  -1   4  -2    3.60    0.28
   1  -3   2    7.67    0.32
   1  -3   2    6.91    0.32
  -1   3  -2    6.94    0.35
  -1   3  -2    7.26    0.35
  -1   3  -2    6.66    0.45
   1  -2   2   89.13    2.26
  -1   2  -2   87.30    2.35
  -1   2  -2   89.16    2.51
  -1   2  -2   90.27    2.68
   1   0   2    8.07    0.27
  -1   0  -2    8.36    0.25
   1   1   2  135.03    3.58
   1   1   2  134.74    3.30
  -1  -1  -2  134.29    4.10
   1   2   2   88.22    2.43
   1   2   2   86.23    2.20
   1   3   2    6.80    0.36
   1   3   2    7.20    0.32
   1   3   2    7.40    0.40
  -1  -3  -2    7.56    0.33
  -1  -3  -2    7.46    0.36
   1   4   2    3.25    0.25
   1   4   2    2.74    0.29
   1   4   2    4.00    0.33
   1   4   2    4.07    0.25
  -1  -4  -2    3.22    0.30
  -1  -4  -2    3.54    0.24
  -1  -4  -2    3.61    0.25
   1   5   2    3.81    0.31
   1   5   2    4.11    0.38
   1   5   2    2.30    0.29
   1   5   2    4.29    0.29
  -1  -5  -2    3.33    0.34
  -1  -5  -2    4.06    0.37
  -1  -5  -2    3.83    0.30
  -1  -5  -2    3.43    0.27
   1   6   2    0.56    0.19
   1   6   2    0.30    0.16
   1   6   2    0.58    0.24
   1   6   2    0.41    0.21
  -1  -6  -2    0.35    0.20
  -1  -6  -2    0.95    0.27
  -1  -6  -2    0.50    0.17
  -1  -6  -2    0.40    0.14
   1   7   2    0.50    0.19
   1   7   2    0.17    0.22
   1   7   2    0.75    0.25
   1   7   2    0.38    0.21
  -1  -7  -2    0.28    0.24
  -1  -7  -2    0.43    0.27
  -1  -7  -2    0.14    0.14
  -1  -7  -2    0.01    0.18
   1   8   2    0.20    0.28
   1   8   2    0.15    0.18
   1   8   2    0.01    0.22
  -1  -8  -2    0.24    0.30
  -1  -8  -2    0.00    0.20
  -1  -8  -2    0.19    0.18
   1   9   2   -0.16    0.25
  -1  -9  -2    0.14    0.25
   1  -9   1    0.49    0.22
  -1   9  -1   -0.04    0.34
  -1   9  -1    0.32    0.26
   1  -8   1    0.17    0.17
  -1   8  -1    0.07    0.20
  -1   8  -1   -0.23    0.19
  -1   8  -1    0.28    0.35
   1  -7   1    1.25    0.24
  -1   7  -1    0.60    0.19
  -1   7  -1    0.79    0.25
  -1   7  -1    0.10    0.32
   1  -6   1   12.50    0.58
  -1   6  -1   13.12    0.80
  -1   6  -1   11.98    0.57
  -1   6  -1   12.11    0.63
   1  -5   1    1.30    0.19
   1  -5   1    0.51    0.14
  -1   5  -1    0.82    0.19
  -1   5  -1    0.18    0.22
  -1   5  -1    0.84    0.18
  -1   5  -1    0.40    0.14
  -1   5  -1    0.36    0.20
   1  -4   1   35.44    1.08
   1  -4   1   36.30    1.10
  -1   4  -1   35.35    1.09
  -1   4  -1   36.33    1.32
  -1   4  -1   36.54    1.08
  -1   4  -1   36.51    1.35
  -1   4  -1   38.11    1.17
   1  -3   1   35.56    1.22
   1  -3   1   35.54    1.04
  -1   3  -1   36.38    1.04
  -1   3  -1   36.04    1.08
  -1   3  -1   35.84    1.25
  -1   3  -1   36.11    1.23
   1  -2   1  644.43   18.44
   1  -2   1  618.80   15.18
  -1   2  -1  650.67   18.49
  -1   2  -1  637.76   16.18
  -1   2  -1  637.39   15.69
  -1   2  -1  613.07   15.18
   1  -1   1    2.30    0.12
  -1   1  -1    2.27    0.11
   1   0   1    0.01    0.02
   1   1   1    2.35    0.11
  -1  -1  -1    2.66    0.19
   1   2   1  644.61   16.34
   1   2   1  632.34   15.28
   1   3   1   34.92    1.13
   1   3   1   35.99    0.99
   1   3   1   34.18    1.02
  -1  -3  -1   34.15    0.99
   1   4   1   36.85    1.09
   1   4   1   36.81    1.26
   1   4   1   36.67    1.13
  -1  -4  -1   36.97    1.18
  -1  -4  -1   35.20    1.08
   1   5   1    0.33    0.16
   1   5   1    0.64    0.17
   1   5   1    0.25    0.12
   1   5   1    0.42    0.21
  -1  -5  -1    0.62    0.14
  -1  -5  -1    0.04    0.15
   1   6   1   12.22    0.74
   1   6   1   12.98    0.62
   1   6   1   12.61    0.58
   1   6   1   12.37    0.61
  -1  -6  -1   12.22    0.57
  -1  -6  -1   12.59    0.61
   1   7   1    0.93    0.25
   1   7   1    0.47    0.29
   1   7   1    1.02    0.22
  -1  -7  -1    0.56    0.17
   1   8   1    0.17    0.30
   1   8   1   -0.04    0.20
   1   8   1    0.11    0.18
  -1  -8  -1   -0.03    0.16
  -1  -8  -1   -0.07    0.29
  -1  -8  -1    0.26    0.21
   1   9   1    0.25    0.26
   1   9   1   -0.32    0.32
  -1  -9  -1    0.38    0.25
  -1  -9  -1    0.01    0.33
   1 -10   0   -0.12    0.29
   1  -9   0   -0.18    0.18
   1  -9   0   -0.04    0.24
  -1   9   0   -0.09    0.21
  -1   9   0    0.08    0.32
  -1   9   0   -0.22    0.22
   1  -8   0    0.01    0.14
  -1   8   0    0.00    0.20
  -1   8   0    0.17    0.18
  -1   8   0   -0.17    0.28
   1  -7   0    0.08    0.14
  -1   7   0    0.35    0.16
  -1   7   0    0.19    0.17
  -1   7   0    0.04    0.27
   1  -6   0    0.34    0.15
  -1   6   0    0.00    0.21
  -1   6   0    0.07    0.24
  -1   6   0    0.44    0.17
  -1   6   0    0.16    0.12
   1  -5   0    2.07    0.23
   1  -5   0    1.73    0.23
  -1   5   0    2.01    0.35
  -1   5   0    1.76    0.23
  -1   5   0    1.97    0.25
  -1   5   0    2.18    0.33
  -1   5   0    2.10    0.24
   1  -4   0   -0.06    0.07
  -1   4   0   -0.09    0.15
  -1   4   0    0.15    0.11
  -1   4   0    0.06    0.15
  -1   4   0   -0.02    0.08
  -1   4   0   -0.03    0.11
   1  -3   0   36.55    1.09
  -1   3   0   37.84    1.09
  -1   3   0   40.49    1.14
  -1   3   0   38.58    1.37
  -1   3   0   37.47    1.14
  -1   3   0   38.29    1.25
   1  -2   0   22.85    0.84
   1  -2   0   24.16    0.69
  -1   2   0   22.87    0.85
  -1   2   0   22.59    0.72
  -1   2   0   24.94    0.69
   1  -1   0    0.61    0.11
   1  -1   0    0.68    0.13
  -1   1   0    0.61    0.11
   1   1   0    0.52    0.09
  -1  -1   0    0.65    0.09
   1   2   0   21.11    0.61
  -1  -2   0   20.74    0.61
  -1  -2   0   23.02    0.81
   1   3   0   36.71    1.06
   1   3   0   37.37    1.12
   1   3   0   37.54    1.10
   1   3   0   40.07    1.25
  -1  -3   0   38.08    1.12
  -1  -3   0   35.74    1.05
  -1  -3   0   38.71    1.16
   1   4   0    0.19    0.16
   1   4   0   -0.02    0.08
   1   4   0    0.04    0.10
   1   4   0    0.07    0.08
  -1  -4   0    0.05    0.10
  -1  -4   0    0.00    0.07
   1   5   0    2.47    0.25
   1   5   0    1.85    0.21
   1   5   0    1.46    0.21
   1   5   0    1.30    0.30
  -1  -5   0    2.40    0.23
  -1  -5   0    1.82    0.22
   1   6   0    0.19    0.13
   1   6   0    0.14    0.21
   1   6   0    0.10    0.14
   1   6   0    0.05    0.14
  -1  -6   0    0.18    0.12
  -1  -6   0    0.11    0.15
   1   7   0    0.25    0.26
   1   7   0    0.64    0.22
   1   7   0    0.06    0.14
  -1  -7   0    0.11    0.13
   1   8   0    0.30    0.23
   1   8   0    0.20    0.18
   1   8   0    0.11    0.28
  -1  -8   0    0.02    0.15
   1   9   0   -0.26    0.26
   1   9   0    0.19    0.34
  -1  -9   0    0.05    0.35
   1  10   0    0.04    0.35
   1  10   0    0.72    0.33
  -1 -10   0    0.35    0.39
  -1 -10   0    0.41    0.30
   1  -9  -1    0.04    0.19
   1  -9  -1    0.09    0.22
  -1   9   1   -0.05    0.24
  -1   9   1   -0.12    0.31
  -1   9   1   -0.23    0.20
   1  -8  -1    0.22    0.19
   1  -8  -1   -0.16    0.19
  -1   8   1    0.01    0.18
  -1   8   1    0.11    0.30
  -1   8   1    0.13    0.21
   1  -7  -1    0.59    0.18
  -1   7   1    0.76    0.24
  -1   7   1    0.96    0.34
  -1   7   1    0.67    0.20
   1  -6  -1    2.99    0.34
   1  -6  -1    3.14    0.31
  -1   6   1    3.09    0.44
  -1   6   1    3.21    0.34
  -1   6   1    3.68    0.33
  -1   6   1    3.60    0.35
  -1   6   1    3.35    0.43
   1  -5  -1    6.87    0.40
  -1   5   1    8.12    0.42
  -1   5   1    8.18    0.44
  -1   5   1    7.06    0.44
  -1   5   1    7.16    0.58
  -1   5   1    8.07    0.54
   1  -4  -1   42.41    1.23
  -1   4   1   41.71    1.32
  -1   4   1   40.82    1.22
  -1   4   1   39.05    1.58
  -1   4   1   44.10    1.42
  -1   4   1   39.54    1.26
   1  -3  -1    2.63    0.20
  -1   3   1    3.24    0.25
  -1   3   1    3.06    0.20
  -1   3   1    2.69    0.21
  -1   3   1    3.16    0.27
   1  -2  -1   46.06    1.38
   1  -2  -1   46.05    1.22
   1  -2  -1   45.43    1.54
  -1   2   1   45.75    1.22
   1  -1  -1  149.64    4.34
   1  -1  -1  148.95    4.41
  -1   1   1  145.26    4.42
  -1   1   1  145.34    3.59
   1   0  -1    0.01    0.03
   1   0  -1    0.02    0.03
   1   0  -1   -0.01    0.01
  -1   0   1    0.04    0.03
  -1   0   1   -0.02    0.01
  -1   0   1   -0.02    0.01
   1   1  -1  152.18    4.45
  -1  -1   1  151.24    4.48
  -1  -1   1  151.53    3.67
   1   2  -1   46.11    1.21
  -1  -2   1   47.30    1.48
  -1  -2   1   46.60    1.44
  -1  -2   1   46.83    1.22
   1   3  -1    2.80    0.17
   1   3  -1    2.54    0.28
   1   3  -1    2.37    0.19
   1   3  -1    2.66    0.18
  -1  -3   1    3.02    0.18
  -1  -3   1    2.87    0.17
  -1  -3   1    3.16    0.19
  -1  -3   1    2.40    0.23
   1   4  -1   39.66    1.26
   1   4  -1   44.17    1.21
   1   4  -1   40.70    1.45
   1   4  -1   40.52    1.21
  -1  -4   1   43.15    1.21
  -1  -4   1   40.86    1.21
   1   5  -1    6.78    0.36
   1   5  -1    7.82    0.39
   1   5  -1    7.91    0.57
   1   5  -1    6.73    0.41
  -1  -5   1    6.93    0.37
  -1  -5   1    7.84    0.37
   1   6  -1    3.75    0.36
   1   6  -1    3.79    0.48
   1   6  -1    3.59    0.31
  -1  -6   1    3.56    0.30
   1   7  -1    0.59    0.18
   1   7  -1    0.91    0.34
   1   7  -1    0.88    0.25
  -1  -7   1    0.69    0.18
   1   8  -1    0.07    0.29
   1   8  -1    0.36    0.23
   1   8  -1   -0.13    0.15
  -1  -8   1    0.34    0.18
   1   9  -1    0.18    0.27
   1   9  -1   -0.24    0.33
   1  10  -1    0.10    0.38
  -1 -10   1   -0.18    0.38
   1  -9  -2    0.50    0.24
   1  -9  -2    0.15    0.26
  -1   9   2    0.05    0.25
  -1   9   2    0.32    0.25
   1  -8  -2    0.10    0.16
   1  -8  -2   -0.01    0.19
  -1   8   2    0.05    0.29
  -1   8   2    0.01    0.20
  -1   8   2    0.08    0.18
   1  -7  -2    0.65    0.23
   1  -7  -2    0.51    0.18
  -1   7   2    0.42    0.29
  -1   7   2    0.56    0.23
  -1   7   2    1.41    0.27
   1  -6  -2    0.25    0.13
   1  -6  -2    0.23    0.15
  -1   6   2    0.14    0.23
  -1   6   2    0.06    0.21
  -1   6   2    0.08    0.21
  -1   6   2    0.10    0.16
  -1   6   2    0.16    0.13
   1  -5  -2    0.60    0.15
   1  -5  -2    1.06    0.19
  -1   5   2    0.93    0.24
  -1   5   2    0.32    0.22
  -1   5   2    1.09    0.24
  -1   5   2    1.36    0.22
  -1   5   2    0.82    0.17
   1  -4  -2   15.94    0.53
   1  -4  -2   15.96    0.60
   1  -4  -2   14.99    0.61
  -1   4   2   16.02    0.85
  -1   4   2   15.30    0.61
  -1   4   2   15.30    0.59
  -1   4   2   15.53    0.68
   1  -3  -2    4.37    0.24
   1  -3  -2    4.23    0.25
  -1   3   2    4.44    0.32
  -1   3   2    4.40    0.24
  -1   3   2    4.97    0.40
  -1   3   2    4.19    0.25
  -1   3   2    4.13    0.29
   1  -2  -2    3.43    0.19
  -1   2   2    2.68    0.18
  -1   2   2    3.53    0.30
  -1   2   2    2.80    0.24
  -1   2   2    3.41    0.19
   1  -1  -2  115.08    3.51
  -1   1   2  115.15    3.52
  -1   1   2  113.89    2.84
   1   0  -2   98.70    2.48
   1   0  -2  103.83    3.03
  -1   0   2   99.09    2.47
  -1   0   2  100.67    3.03
  -1  -1   2  114.22    2.82
  -1  -1   2  115.49    3.46
   1   2  -2    2.72    0.25
   1   2  -2    2.67    0.18
  -1  -2   2    3.11    0.16
  -1  -2   2    3.36    0.17
   1   3  -2    4.18    0.26
   1   3  -2    3.65    0.34
  -1  -3   2    4.05    0.22
  -1  -3   2    4.47    0.26
   1   4  -2   14.86    0.50
   1   4  -2   15.67    0.76
   1   4  -2   14.40    0.60
  -1  -4   2   14.78    0.55
  -1  -4   2   15.31    0.50
   1   5  -2    1.21    0.14
   1   5  -2    0.87    0.28
   1   5  -2    0.83    0.19
  -1  -5   2    0.83    0.15
  -1  -5   2    1.25    0.15
   1   6  -2    0.01    0.13
   1   6  -2    0.15    0.25
  -1  -6   2    0.36    0.14
   1   7  -2    1.66    0.39
   1   7  -2    0.89    0.24
  -1  -7   2    1.25    0.23
   1   8  -2    0.00    0.31
   1   8  -2    0.15    0.21
  -1  -8   2   -0.04    0.15
   1   9  -2   -0.15    0.33
   1   9  -2    0.20    0.28
   1  -9  -3   -0.20    0.19
   1  -9  -3   -0.01    0.25
  -1   9   3   -0.15    0.26
  -1   9   3    0.33    0.24
   1  -8  -3    0.16    0.17
   1  -8  -3    0.32    0.24
  -1   8   3    0.41    0.25
  -1   8   3   -0.05    0.17
   1  -7  -3    0.56    0.29
   1  -7  -3    0.43    0.22
   1  -7  -3    1.14    0.32
   1  -7  -3    0.51    0.18
  -1   7   3    0.65    0.25
  -1   7   3    0.32    0.27
  -1   7   3    0.44    0.20
  -1   7   3    0.49    0.26
   1  -6  -3    0.13    0.14
   1  -6  -3    0.12    0.12
  -1   6   3    0.12    0.25
  -1   6   3   -0.01    0.20
  -1   6   3    0.12    0.15
  -1   6   3    0.07    0.17
  -1   6   3   -0.04    0.15
   1  -5  -3    0.03    0.12
   1  -5  -3    0.05    0.09
   1  -5  -3    0.07    0.06
  -1   5   3    0.05    0.21
  -1   5   3    0.04    0.17
  -1   5   3    0.02    0.11
  -1   5   3   -0.08    0.15
  -1   5   3    0.02    0.11
   1  -4  -3   19.21    0.70
   1  -4  -3   18.64    0.67
  -1   4   3   18.65    0.80
  -1   4   3   17.13    0.66
  -1   4   3   18.74    0.97
  -1   4   3   17.39    0.71
  -1   4   3   17.71    0.68
   1  -3  -3   18.62    0.66
  -1   3   3   18.59    0.65
  -1   3   3   20.08    0.79
  -1   3   3   20.51    0.95
  -1   3   3   18.76    0.67
  -1   3   3   19.04    0.66
   1  -2  -3   23.13    0.73
  -1   2   3   22.47    0.73
  -1   2   3   24.79    0.87
  -1   2   3   23.98    1.01
  -1   2   3   24.61    0.73
  -1   1   3    2.17    0.24
  -1   1   3    2.33    0.15
  -1   1   3    2.75    0.22
   1   0  -3   -0.34    0.08
   1   0  -3   -0.21    0.04
  -1   0   3   -0.32    0.08
  -1   0   3   -0.30    0.04
   1   1  -3    2.43    0.14
  -1  -1   3    2.20    0.15
  -1  -1   3    2.28    0.14
   1   2  -3   24.49    0.76
   1   2  -3   23.27    0.86
  -1  -2   3   23.56    0.70
   1   3  -3   19.30    0.69
   1   3  -3   19.45    0.83
  -1  -3   3   19.44    0.63
  -1  -3   3   19.13    0.63
   1   4  -3   19.45    0.89
   1   4  -3   18.34    0.71
  -1  -4   3   19.01    0.65
  -1  -4   3   18.14    0.56
  -1  -4   3   17.37    0.67
   1   5  -3   -0.15    0.20
   1   5  -3   -0.07    0.10
  -1  -5   3   -0.01    0.09
   1   6  -3    0.23    0.26
   1   6  -3    0.19    0.16
  -1  -6   3    0.21    0.13
   1   7  -3    0.71    0.24
   1   7  -3    0.96    0.37
  -1  -7   3    0.25    0.16
   1   8  -3    0.11    0.22
   1   8  -3    0.56    0.36
  -1  -8   3    0.34    0.18
   1   9  -3   -0.19    0.35
   1   9  -3    0.23    0.28
   1  -9  -4    0.12    0.26
   1  -9  -4    0.12    0.22
  -1   9   4    0.10    0.23
  -1   9   4    0.02    0.30
   1  -8  -4    0.12    0.21
   1  -8  -4   -0.23    0.16
  -1   8   4   -0.17    0.22
  -1   8   4   -0.12    0.19
   1  -7  -4    1.23    0.28
   1  -7  -4    1.60    0.28
  -1   7   4    1.50    0.30
  -1   7   4    2.00    0.32
  -1   7   4    1.63    0.37
   1  -6  -4    1.94    0.27
   1  -6  -4    1.54    0.29
   1  -6  -4    1.43    0.26
   1  -6  -4    1.42    0.17
   1  -6  -4    1.58    0.15
  -1   6   4    2.24    0.46
  -1   6   4    0.80    0.27
  -1   6   4    1.66    0.28
  -1   6   4    1.29    0.28
  -1   6   4    1.64    0.26
   1  -5  -4    2.68    0.27
   1  -5  -4    2.90    0.29
   1  -5  -4    2.87    0.22
   1  -5  -4    2.51    0.28
  -1   5   4    2.67    0.38
  -1   5   4    2.74    0.46
  -1   5   4    3.04    0.30
  -1   5   4    2.68    0.28
  -1   5   4    2.76    0.30
   1  -4  -4   10.11    0.46
   1  -4  -4   10.02    0.48
  -1   4   4   10.52    0.47
  -1   4   4   11.00    0.73
  -1   4   4   11.23    0.49
  -1   4   4    9.40    0.58
  -1   4   4    9.79    0.48
   1  -3  -4    1.83    0.19
  -1   3   4    1.87    0.19
  -1   3   4    1.76    0.27
  -1   3   4    2.07    0.20
  -1   3   4    1.88    0.33
   1  -2  -4   16.25    0.55
  -1   2   4   16.49    0.69
  -1   2   4   16.35    0.57
  -1   2   4   15.32    0.79
  -1   2   4   15.60    0.55
   1  -1  -4    0.10    0.06
  -1   1   4    0.15    0.05
  -1   1   4    0.13    0.06
  -1   1   4    0.00    0.12
  -1   1   4    0.03    0.11
   1   0  -4   74.61    2.37
   1   0  -4   73.19    1.95
   1   0  -4   75.95    1.89
  -1   0   4   73.17    1.91
  -1   0   4   73.05    2.37
  -1   0   4   75.27    1.95
  -1   0   4   72.92    2.08
   1   1  -4    0.08    0.07
   1   1  -4    0.10    0.08
   1   1  -4    0.07    0.10
  -1  -1   4    0.12    0.08
  -1  -1   4    0.04    0.05
   1   2  -4   15.69    0.57
   1   2  -4   15.16    0.67
  -1  -2   4   15.93    0.53
   1   3  -4    1.28    0.25
   1   3  -4    1.93    0.21
  -1  -3   4    1.87    0.17
   1   4  -4   10.55    0.67
   1   4  -4   11.38    0.53
  -1  -4   4   11.01    0.47
   1   5  -4    2.78    0.31
   1   5  -4    2.55    0.41
  -1  -5   4    3.32    0.28
   1   6  -4    1.48    0.27
   1   6  -4    1.72    0.41
  -1  -6   4    1.64    0.24
   1   7  -4    1.65    0.32
   1   7  -4    1.77    0.43
  -1  -7   4    2.26    0.29
   1   8  -4    0.40    0.25
   1   8  -4   -0.44    0.30
  -1  -8   4    0.14    0.18
   1   9  -4   -0.05    0.25
   1   9  -4    0.42    0.40
  -1  -9   4    0.04    0.20
   1  -9  -5    0.34    0.29
   1  -9  -5    0.05    0.23
  -1   9   5    0.25    0.28
  -1   9   5    0.33    0.28
   1  -8  -5    0.34    0.25
   1  -8  -5    0.53    0.22
   1  -8  -5    0.59    0.37
  -1   8   5    0.06    0.23
  -1   8   5    0.49    0.35
  -1   8   5    0.37    0.24
   1  -7  -5    1.21    0.25
   1  -7  -5    1.14    0.30
  -1   7   5    0.80    0.25
  -1   7   5    0.38    0.24
  -1   7   5    1.00    0.37
   1  -6  -5    2.84    0.33
   1  -6  -5    2.43    0.31
  -1   6   5    1.50    0.41
  -1   6   5    2.15    0.31
  -1   6   5    3.42    0.46
  -1   6   5    2.03    0.28
   1  -5  -5    4.38    0.32
   1  -5  -5    4.64    0.37
  -1   5   5    4.59    0.48
  -1   5   5    4.75    0.37
  -1   5   5    3.98    0.54
  -1   5   5    5.72    0.38
   1  -4  -5    1.46    0.17
   1  -4  -5    1.48    0.20
  -1   4   5    2.02    0.23
  -1   4   5    1.65    0.29
  -1   4   5    1.35    0.17
  -1   4   5    1.45    0.21
  -1   4   5    1.00    0.30
   1  -3  -5    0.54    0.13
  -1   3   5    0.50    0.13
  -1   3   5    0.32    0.22
  -1   3   5    0.56    0.21
  -1   3   5    0.60    0.13
   1  -2  -5    0.92    0.13
  -1   2   5    0.69    0.21
  -1   2   5    0.84    0.14
  -1   2   5    0.44    0.18
   1  -1  -5   22.50    0.72
   1  -1  -5   22.50    0.62
  -1   1   5   23.03    1.00
  -1   1   5   23.32    0.65
  -1   1   5   22.66    0.86
  -1   1   5   21.64    0.72
   1   0  -5    0.00    0.05
   1   0  -5    0.04    0.08
  -1   0   5    0.05    0.11
  -1   0   5   -0.04    0.08
  -1   0   5    0.00    0.06
  -1   0   5   -0.04    0.09
   1   1  -5   23.31    0.75
   1   1  -5   23.63    0.83
   1   1  -5   22.39    0.81
  -1  -1   5   21.09    0.75
  -1  -1   5   21.54    0.82
  -1  -1   5   22.77    0.72
   1   2  -5    0.63    0.13
   1   2  -5    0.81    0.19
   1   2  -5    0.89    0.08
  -1  -2   5    0.77    0.13
   1   3  -5    1.13    0.25
   1   3  -5    0.34    0.13
  -1  -3   5    0.43    0.11
   1   4  -5    1.81    0.34
   1   4  -5    1.33    0.22
  -1  -4   5    1.58    0.20
   1   5  -5    4.20    0.38
   1   5  -5    3.93    0.50
  -1  -5   5    5.21    0.34
   1   6  -5    1.98    0.42
   1   6  -5    2.22    0.33
  -1  -6   5    2.28    0.27
   1   7  -5    0.76    0.26
   1   7  -5    1.02    0.40
  -1  -7   5    0.94    0.22
   1   8  -5    0.08    0.35
   1   8  -5    0.26    0.23
  -1  -8   5    0.53    0.22
   1   9  -5    0.35    0.30
   1   9  -5    0.37    0.42
  -1  -9   5   -0.10    0.22
   1  -9  -6    0.12    0.24
  -1   9   6   -0.27    0.25
   1  -8  -6    0.67    0.39
   1  -8  -6    0.35    0.27
   1  -8  -6    0.48    0.23
  -1   8   6    0.67    0.29
  -1   8   6    0.38    0.34
  -1   8   6    0.57    0.25
   1  -7  -6    0.27    0.17
   1  -7  -6   -0.08    0.18
  -1   7   6    0.17    0.33
  -1   7   6   -0.16    0.21
  -1   7   6   -0.06    0.17
   1  -6  -6    1.70    0.27
   1  -6  -6    2.37    0.31
  -1   6   6    1.15    0.27
  -1   6   6    1.76    0.40
  -1   6   6    2.60    0.54
  -1   6   6    1.78    0.29
   1  -5  -6    5.43    0.37
  -1   5   6    4.67    0.51
  -1   5   6    4.70    0.38
  -1   5   6    5.20    0.41
  -1   5   6    4.87    0.62
   1  -4  -6    0.69    0.16
  -1   4   6    0.60    0.27
  -1   4   6    0.43    0.15
  -1   4   6    0.27    0.22
  -1   4   6    0.57    0.16
   1  -3  -6   47.82    1.40
  -1   3   6   44.89    1.90
  -1   3   6   47.06    1.41
  -1   3   6   47.51    1.39
  -1   3   6   44.99    1.63
   1  -2  -6   24.57    0.81
  -1   2   6   24.34    1.00
  -1   2   6   25.24    0.84
  -1   2   6   24.72    1.16
   1  -1  -6    0.02    0.06
   1  -1  -6    0.14    0.09
  -1   1   6    0.02    0.07
  -1   1   6   -0.15    0.13
  -1   1   6    0.33    0.18
  -1   1   6    0.12    0.08
   1   0  -6  106.31    2.72
   1   0  -6  104.76    2.83
  -1   0   6  107.41    3.02
  -1   0   6  106.97    2.80
  -1   0   6  107.72    3.42
  -1   0   6  107.24    2.77
   1   1  -6   -0.14    0.12
   1   1  -6    0.10    0.10
  -1  -1   6    0.05    0.11
  -1  -1   6   -0.06    0.06
  -1  -1   6    0.21    0.13
  -1  -1   6   -0.04    0.12
   1   2  -6   24.71    0.82
   1   2  -6   24.77    0.85
   1   2  -6   24.18    0.97
  -1  -2   6   22.73    0.78
  -1  -2   6   24.25    0.80
   1   3  -6   46.08    1.47
   1   3  -6   48.27    1.67
  -1  -3   6   47.32    1.39
   1   4  -6    0.69    0.27
   1   4  -6    0.46    0.18
  -1  -4   6    0.48    0.14
   1   5  -6    4.88    0.42
   1   5  -6    5.39    0.57
  -1  -5   6    5.54    0.37
   1   6  -6    1.60    0.42
   1   6  -6    1.29    0.29
  -1  -6   6    1.20    0.22
   1   7  -6    0.43    0.23
   1   7  -6    0.15    0.31
  -1  -7   6   -0.09    0.14
   1   8  -6    1.07    0.32
   1   8  -6    0.47    0.40
  -1  -8   6    0.02    0.19
   1   9  -6    0.08    0.30
   1   9  -6    0.07    0.46
  -1  -9   6   -0.15    0.22
   1  -9  -7    0.59    0.29
  -1   9   7    0.77    0.34
   1  -8  -7   -0.17    0.18
   1  -8  -7   -0.21    0.22
   1  -8  -7    0.42    0.37
  -1   8   7    0.44    0.36
  -1   8   7   -0.10    0.22
   1  -7  -7    0.12    0.18
   1  -7  -7    0.27    0.21
  -1   7   7    0.27    0.23
  -1   7   7    0.32    0.21
  -1   7   7    0.36    0.32
   1  -6  -7    4.05    0.39
  -1   6   7    3.65    0.54
  -1   6   7    5.14    0.44
  -1   6   7    4.74    0.44
  -1   6   7    5.03    0.70
   1  -5  -7    0.41    0.18
  -1   5   7    0.07    0.29
  -1   5   7    0.22    0.24
  -1   5   7    0.70    0.19
  -1   5   7    0.26    0.18
   1  -4  -7    4.37    0.33
  -1   4   7    4.06    0.35
  -1   4   7    4.06    0.56
  -1   4   7    4.55    0.35
  -1   4   7    4.64    0.49
   1  -3  -7    2.11    0.22
  -1   3   7    2.17    0.35
  -1   3   7    2.26    0.26
  -1   3   7    1.43    0.34
   1  -2  -7   26.83    0.89
   1  -2  -7   27.99    0.75
  -1   2   7   28.70    1.12
  -1   2   7   24.88    1.25
  -1   2   7   25.57    0.91
   1  -1  -7   84.51    2.36
   1  -1  -7   86.22    2.24
  -1   1   7   89.39    3.01
  -1   1   7   87.31    2.36
  -1   1   7   86.33    2.62
  -1   1   7   88.20    2.26
   1   0  -7   -0.01    0.10
   1   0  -7    0.08    0.12
   1   0  -7    0.03    0.06
  -1   0   7    0.01    0.14
  -1   0   7   -0.06    0.07
  -1   0   7   -0.04    0.10
  -1   0   7   -0.11    0.14
   1   1  -7   86.11    2.41
   1   1  -7   86.92    2.53
  -1  -1   7   88.35    2.35
  -1  -1   7   86.88    2.80
  -1  -1   7   87.83    2.51
  -1  -1   7   87.00    2.41
   1   2  -7   26.15    0.93
   1   2  -7   27.36    0.94
   1   2  -7   26.20    1.05
  -1  -2   7   25.79    0.90
  -1  -2   7   26.59    0.89
   1   3  -7    1.70    0.25
   1   3  -7    2.47    0.37
  -1  -3   7    2.29    0.24
   1   4  -7    4.82    0.52
   1   4  -7    4.65    0.39
  -1  -4   7    4.35    0.33
   1   5  -7    0.57    0.30
   1   5  -7    0.23    0.19
  -1  -5   7    0.11    0.11
   1   6  -7    4.11    0.45
   1   6  -7    4.24    0.61
  -1  -6   7    5.50    0.43
   1   7  -7    0.01    0.23
   1   7  -7    0.54    0.37
  -1  -7   7    0.13    0.17
   1   8  -7    0.07    0.41
   1   8  -7    0.17    0.28
  -1  -8   7    0.10    0.21
   1   9  -7    0.62    0.34
   1   9  -7    0.26    0.45
  -1  -9   7    0.25    0.27
   1  -8  -8    0.66    0.27
  -1   8   8    0.87    0.31
  -1   8   8    1.09    0.44
   1  -7  -8    0.41    0.23
   1  -7  -8    0.39    0.20
  -1   7   8    0.33    0.24
  -1   7   8    0.34    0.35
  -1   7   8    0.72    0.28
   1  -6  -8    0.15    0.19
  -1   6   8    0.20    0.18
  -1   6   8    0.29    0.21
  -1   6   8    0.16    0.30
   1  -5  -8    0.04    0.14
  -1   5   8    0.15    0.17
  -1   5   8    0.00    0.31
  -1   5   8    0.15    0.16
  -1   5   8    0.03    0.23
   1  -4  -8   -0.02    0.13
  -1   4   8    0.32    0.14
  -1   4   8    0.29    0.23
  -1   4   8    0.33    0.28
   1  -3  -8    0.98    0.19
  -1   3   8    1.27    0.31
  -1   3   8    0.76    0.31
  -1   3   8    1.44    0.23
   1  -2  -8    0.06    0.06
   1  -2  -8    0.06    0.11
  -1   2   8   -0.08    0.09
  -1   2   8   -0.05    0.18
  -1   2   8    0.16    0.23
   1  -1  -8    1.25    0.19
   1  -1  -8    1.40    0.14
   1  -1  -8    1.18    0.17
  -1   1   8    1.00    0.18
  -1   1   8    1.14    0.14
  -1   1   8    1.20    0.27
  -1   1   8    1.17    0.28
   1   0  -8   79.78    2.32
   1   0  -8   80.00    2.26
   1   0  -8   81.43    2.13
  -1   0   8   81.23    2.22
  -1   0   8   79.56    2.23
  -1   0   8   80.55    2.45
  -1   0   8   80.35    2.76
   1   1  -8    0.96    0.20
   1   1  -8    1.47    0.25
  -1  -1   8    0.98    0.19
  -1  -1   8    1.02    0.22
  -1  -1   8    1.07    0.18
   1   2  -8    0.16    0.13
   1   2  -8    0.07    0.18
  -1  -2   8    0.00    0.08
  -1  -2   8    0.10    0.16
  -1  -2   8    0.12    0.14
   1   3  -8    1.10    0.31
   1   3  -8    0.93    0.22
  -1  -3   8    1.28    0.21
   1   4  -8    0.32    0.17
   1   4  -8    0.29    0.25
  -1  -4   8    0.03    0.10
   1   5  -8   -0.10    0.26
   1   5  -8    0.05    0.19
  -1  -5   8   -0.14    0.11
   1   6  -8    0.17    0.23
   1   6  -8   -0.04    0.31
  -1  -6   8    0.49    0.18
   1   7  -8    0.39    0.25
   1   7  -8    0.26    0.38
  -1  -7   8    0.30    0.18
   1   8  -8   -0.09    0.40
   1   8  -8    0.85    0.34
  -1  -8   8    0.69    0.27
   1   9  -8    0.08    0.48
  -1  -9   8   -0.02    0.27
   1  -8  -9    0.24    0.24
  -1   8   9    0.24    0.27
  -1   8   9    0.45    0.44
  -1   7   9   -0.02    0.35
  -1   7   9    0.23    0.23
   1  -6  -9    4.27    0.42
  -1   6   9    3.76    0.58
  -1   6   9    4.36    0.45
   1  -5  -9    1.46    0.27
  -1   5   9    0.66    0.36
  -1   5   9    0.75    0.42
  -1   5   9    1.36    0.28
   1  -4  -9    0.46    0.19
  -1   4   9    0.62    0.30
  -1   4   9    0.24    0.17
  -1   4   9    0.89    0.38
   1  -3  -9    3.88    0.32
  -1   3   9    3.27    0.47
  -1   3   9    3.31    0.53
  -1   3   9    3.69    0.35
   1  -2  -9   12.67    0.46
   1  -2  -9   12.80    0.57
  -1   2   9   13.04    0.87
  -1   2   9   11.90    0.59
  -1   2   9   13.54    0.77
   1  -1  -9   17.48    0.61
   1  -1  -9   16.81    0.69
  -1   1   9   17.97    0.87
  -1   1   9   17.69    0.61
  -1   1   9   18.51    1.00
  -1   1   9   18.07    0.73
   1   0  -9   -0.08    0.07
   1   0  -9    0.07    0.16
   1   0  -9   -0.14    0.11
  -1   0   9   -0.22    0.16
  -1   0   9    0.13    0.19
  -1   0   9    0.11    0.09
  -1   0   9    0.07    0.12
   1   1  -9   17.24    0.72
   1   1  -9   17.43    0.79
  -1  -1   9   17.15    0.71
  -1  -1   9   16.86    0.77
  -1  -1   9   18.13    0.73
   1   2  -9   13.48    0.73
   1   2  -9   12.47    0.61
  -1  -2   9   12.94    0.59
  -1  -2   9   12.66    0.63
  -1  -2   9   12.26    0.61
   1   3  -9    3.55    0.47
   1   3  -9    3.81    0.37
  -1  -3   9    4.28    0.40
  -1  -3   9    3.50    0.33
   1   4  -9    0.79    0.25
   1   4  -9    0.42    0.27
  -1  -4   9    0.27    0.14
   1   5  -9    0.94    0.27
   1   5  -9    1.39    0.43
  -1  -5   9    1.27    0.25
   1   6  -9    2.56    0.41
   1   6  -9    5.19    0.68
  -1  -6   9    3.87    0.40
   1   7  -9    0.05    0.26
   1   7  -9    0.20    0.37
  -1  -7   9    0.02    0.18
   1   8  -9    0.71    0.50
   1   8  -9    0.37    0.31
  -1  -8   9    0.22    0.24
   1  -8 -10   -0.03    0.22
  -1   8  10   -0.19    0.39
  -1   8  10    0.24    0.28
  -1   7  10    0.93    0.30
  -1   7  10    0.40    0.39
  -1   6  10    1.87    0.48
  -1   6  10    2.02    0.36
   1  -5 -10    4.40    0.41
  -1   5  10    3.11    0.55
  -1   5  10    3.38    0.40
   1  -4 -10    1.37    0.26
  -1   4  10    0.66    0.32
  -1   4  10    0.75    0.39
  -1   4  10    0.73    0.21
   1  -3 -10    1.10    0.23
  -1   3  10    1.31    0.40
  -1   3  10    1.49    0.26
  -1   3  10    1.00    0.34
   1  -2 -10    0.04    0.09
   1  -2 -10    0.27    0.15
  -1   2  10   -0.06    0.27
  -1   2  10    0.34    0.25
  -1   2  10    0.43    0.16
   1  -1 -10    2.40    0.21
   1  -1 -10    2.37    0.28
  -1   1  10    1.65    0.26
  -1   1  10    2.17    0.38
  -1   1  10    2.50    0.21
  -1   1  10    1.75    0.38
   1   0 -10    0.30    0.17
   1   0 -10    0.27    0.21
   1   0 -10    0.38    0.12
  -1   0  10    0.38    0.14
  -1   0  10    0.29    0.24
  -1   0  10    0.47    0.16
   1   1 -10    2.12    0.29
   1   1 -10    2.29    0.34
  -1  -1  10    1.76    0.32
  -1  -1  10    2.31    0.28
  -1  -1  10    3.00    0.31
   1   2 -10    0.53    0.25
   1   2 -10    0.13    0.18
  -1  -2  10    0.14    0.18
  -1  -2  10    0.11    0.12
   1   3 -10    0.87    0.24
   1   3 -10    0.99    0.34
  -1  -3  10    1.33    0.31
  -1  -3  10    1.24    0.23
   1   4 -10    0.41    0.30
   1   4 -10    1.11    0.28
  -1  -4  10    1.15    0.23
   1   5 -10    3.00    0.42
   1   5 -10    3.65    0.60
  -1  -5  10    4.30    0.41
   1   6 -10    1.35    0.34
   1   6 -10    2.15    0.55
  -1  -6  10    2.10    0.33
   1   7 -10    0.65    0.32
   1   7 -10    0.88    0.47
  -1  -7  10    0.20    0.23
   1   8 -10    0.72    0.47
   1   8 -10    0.13    0.32
  -1  -8  10    0.11    0.26
  -1   7  11    0.63    0.42
  -1   7  11    0.14    0.25
  -1   6  11    0.43    0.35
  -1   6  11    0.34    0.23
   1  -5 -11    0.64    0.24
  -1   5  11    0.58    0.23
  -1   5  11    1.22    0.41
   1  -4 -11    0.78    0.23
  -1   4  11    0.56    0.35
  -1   4  11    0.39    0.22
   1  -3 -11    0.47    0.20
  -1   3  11    0.26    0.18
  -1   3  11    0.38    0.29
   1  -2 -11    7.84    0.38
   1  -2 -11    7.80    0.47
  -1   2  11    7.02    0.66
  -1   2  11    6.95    0.48
   1  -1 -11    1.55    0.26
   1  -1 -11    1.03    0.17
  -1   1  11    1.23    0.18
  -1   1  11    1.33    0.34
  -1   1  11    1.57    0.28
   1   0 -11   -0.01    0.09
   1   0 -11    0.14    0.17
  -1   0  11    0.01    0.23
  -1   0  11    0.10    0.13
  -1   0  11   -0.02    0.13
   1   1 -11    1.60    0.28
   1   1 -11    1.32    0.31
  -1  -1  11    1.58    0.32
  -1  -1  11    1.33    0.25
  -1  -1  11    0.71    0.20
   1   2 -11    8.49    0.65
   1   2 -11    7.54    0.51
  -1  -2  11    6.97    0.47
  -1  -2  11    8.04    0.52
   1   3 -11    0.81    0.28
   1   3 -11    0.16    0.30
  -1  -3  11    0.19    0.16
  -1  -3  11    0.26    0.27
   1   4 -11    0.91    0.30
   1   4 -11    0.75    0.37
  -1  -4  11    0.58    0.19
   1   5 -11    0.57    0.38
   1   5 -11    0.78    0.30
  -1  -5  11    1.04    0.26
   1   6 -11    0.78    0.42
   1   6 -11    0.08    0.21
  -1  -6  11    0.33    0.21
   1   7 -11    0.34    0.30
   1   7 -11    0.86    0.48
  -1  -7  11    0.36    0.25
  -1   7  12    0.83    0.34
  -1   7  12    0.77    0.46
  -1   6  12   -0.18    0.23
  -1   6  12   -0.03    0.37
  -1   5  12    0.49    0.35
  -1   5  12    0.80    0.27
   1  -4 -12    2.81    0.37
  -1   4  12    2.56    0.52
  -1   4  12    1.90    0.35
   1  -3 -12   13.09    0.67
   1  -3 -12   12.79    0.54
  -1   3  12   14.32    0.93
  -1   3  12   14.18    0.75
   1  -2 -12    0.02    0.12
   1  -2 -12   -0.21    0.16
  -1   2  12   -0.15    0.30
  -1   2  12    0.00    0.14
   1  -1 -12    3.53    0.28
   1  -1 -12    3.95    0.40
  -1   1  12    4.06    0.41
  -1   1  12    2.55    0.24
  -1   1  12    3.59    0.51
   1   0 -12   -0.21    0.17
  -1   0  12    0.06    0.25
  -1   0  12   -0.05    0.14
  -1   0  12    0.07    0.14
   1   1 -12    3.21    0.39
  -1  -1  12    3.24    0.36
  -1  -1  12    4.44    0.41
   1   2 -12    0.06    0.21
   1   2 -12   -0.02    0.27
  -1  -2  12   -0.05    0.19
  -1  -2  12    0.06    0.12
   1   3 -12   13.03    0.74
   1   3 -12   12.76    0.87
  -1  -3  12   13.86    0.72
  -1  -3  12   13.58    0.76
   1   4 -12    1.75    0.46
   1   4 -12    1.59    0.35
  -1  -4  12    2.33    0.35
   1   5 -12    0.57    0.29
   1   5 -12   -0.13    0.36
  -1  -5  12    0.15    0.18
   1   6 -12   -0.55    0.36
   1   6 -12    0.12    0.27
  -1  -6  12    0.00    0.19
   1   7 -12    1.49    0.57
   1   7 -12    0.95    0.39
  -1  -7  12    0.71    0.28
  -1   6  13   -0.13    0.37
  -1   6  13    0.15    0.25
  -1   5  13    0.45    0.36
  -1   5  13    0.13    0.21
  -1   4  13    4.51    0.49
  -1   4  13    4.91    0.69
   1  -3 -13    4.22    0.44
   1  -3 -13    4.12    0.32
  -1   3  13    5.31    0.67
  -1   3  13    4.69    0.48
   1  -2 -13    0.42    0.22
   1  -2 -13    0.09    0.13
  -1   2  13   -0.19    0.31
  -1   2  13   -0.03    0.14
   1  -1 -13    4.77    0.44
   1  -1 -13    4.15    0.32
  -1   1  13    4.30    0.30
  -1   1  13    4.40    0.57
  -1   1  13    5.09    0.48
   1   0 -13    0.09    0.20
  -1   0  13    0.03    0.16
  -1   0  13    0.08    0.29
  -1   0  13   -0.10    0.15
   1   1 -13    4.83    0.47
  -1  -1  13    4.44    0.42
  -1  -1  13    4.61    0.46
   1   2 -13   -0.23    0.21
  -1  -2  13   -0.07    0.20
  -1  -2  13    0.11    0.17
   1   3 -13    3.11    0.44
   1   3 -13    3.44    0.55
  -1  -3  13    4.55    0.46
  -1  -3  13    4.56    0.50
   1   4 -13    4.69    0.54
   1   4 -13    4.62    0.67
  -1  -4  13    5.18    0.50
   1   5 -13    0.58    0.43
   1   5 -13    0.29    0.29
  -1  -5  13   -0.11    0.19
   1   6 -13    0.19    0.42
   1   6 -13    0.11    0.30
  -1  -6  13    0.20    0.23
  -1   6  14    0.25    0.41
  -1   5  14    0.04    0.23
  -1   5  14   -0.10    0.40
  -1   4  14    0.13    0.23
  -1   4  14    0.41    0.40
   1  -3 -14    0.87    0.20
   1  -3 -14    1.24    0.32
  -1   3  14    0.44    0.39
  -1   3  14    0.46    0.23
   1  -2 -14    2.05    0.36
   1  -2 -14    1.42    0.23
  -1   2  14    2.32    0.40
  -1   2  14    2.97    0.56
   1  -1 -14    0.69    0.27
   1  -1 -14    0.66    0.19
  -1   1  14    0.47    0.16
  -1   1  14    0.68    0.24
  -1   1  14    0.43    0.34
   1   0 -14    1.40    0.32
  -1   0  14    2.20    0.30
  -1   0  14    2.02    0.47
  -1   0  14    1.78    0.34
   1   1 -14    0.50    0.26
  -1  -1  14    0.40    0.21
  -1  -1  14    1.15    0.28
   1   2 -14    2.13    0.40
  -1  -2  14    2.86    0.41
  -1  -2  14    2.24    0.37
   1   3 -14    0.76    0.31
  -1  -3  14    1.10    0.28
  -1  -3  14    0.17    0.28
   1   4 -14    0.21    0.30
   1   4 -14    0.10    0.39
  -1  -4  14    0.07    0.20
   1   5 -14    0.45    0.32
   1   5 -14    0.75    0.48
  -1  -5  14    0.21    0.23
   1   6 -14   -0.04    0.45
   1   6 -14    0.28    0.31
  -1   5  15    0.02    0.40
  -1   4  15    0.17    0.26
  -1   4  15    0.08    0.44
   1  -3 -15    0.09    0.17
  -1   3  15   -0.06    0.22
  -1   3  15    0.23    0.41
   1  -2 -15    0.05    0.16
   1  -2 -15    0.29    0.26
  -1   2  15    0.41    0.23
  -1   2  15    0.69    0.42
   1  -1 -15    5.46    0.55
  -1   1  15    4.81    0.52
  -1   1  15    5.43    0.68
  -1   1  15    4.96    0.33
   1   0 -15   -0.03    0.23
  -1   0  15   -0.02    0.19
  -1   0  15    0.02    0.19
   1   1 -15    5.53    0.56
  -1  -1  15    5.75    0.56
  -1  -1  15    4.73    0.45
   1   2 -15    0.26    0.30
  -1  -2  15    0.33    0.26
  -1  -2  15    0.12    0.19
   1   3 -15    0.26    0.29
  -1  -3  15    0.23    0.28
  -1  -3  15    0.20    0.22
   1   4 -15    0.06    0.29
  -1  -4  15    0.03    0.22
   1   5 -15    0.11    0.47
   1   5 -15    0.40    0.35
  -1   4  16    0.67    0.50
  -1   3  16    0.92    0.48
  -1   3  16   -0.03    0.24
  -1   2  16    1.51    0.37
  -1   2  16    0.91    0.47
   1  -1 -16    0.16    0.28
  -1   1  16    0.14    0.16
  -1   1  16    0.26    0.39
  -1   1  16    0.37    0.23
   1   0 -16    0.15    0.28
  -1   0  16    0.10    0.19
  -1   0  16    0.20    0.23
   1   1 -16    0.03    0.29
  -1  -1  16   -0.13    0.21
  -1  -1  16    0.19    0.22
   1   2 -16    1.16    0.38
  -1  -2  16    1.47    0.36
  -1  -2  16    1.33    0.33
   1   3 -16    0.11    0.31
  -1  -3  16    0.07    0.22
  -1  -3  16    0.37    0.31
   1   4 -16    0.36    0.35
  -1  -4  16    0.21    0.37
  -1   3  17    0.25    0.46
  -1   2  17    0.31    0.49
  -1   1  17    0.58    0.18
   1   0 -17    0.11    0.32
  -1   0  17   -0.04    0.19
   1   1 -17    0.44    0.37
  -1  -1  17    0.67    0.27
   1   2 -17    0.50    0.34
  -1  -2  17    0.17    0.28
   1   3 -17    0.64    0.40
  -1  -3  17    0.59    0.34
   2  -2  17    0.23    0.27
   2  -1  17    0.27    0.23
   2   0  17    0.14    0.19
   2   2  17    0.02    0.44
  -2  -2 -17    0.36    0.41
   2  -3  16    0.45    0.33
  -2   3 -16    0.05    0.33
   2  -2  16   -0.08    0.21
   2  -2  16    0.15    0.28
  -2   2 -16   -0.02    0.31
   2  -1  16   -0.13    0.20
   2  -1  16    0.07    0.22
   2   0  16   -0.12    0.17
   2   0  16   -0.01    0.20
   2   1  16    0.18    0.14
   2   1  16    0.08    0.22
   2   2  16    0.08    0.39
   2   2  16    0.09    0.24
   2   3  16   -0.06    0.26
   2   3  16    0.34    0.43
  -2   5 -15    0.48    0.34
  -2   5 -15   -0.10    0.52
   2  -4  15    2.52    0.48
  -2   4 -15    2.37    0.65
  -2   4 -15    2.86    0.50
   2  -3  15   -0.02    0.27
   2  -3  15   -0.13    0.17
  -2   3 -15    0.34    0.31
   2  -2  15   -0.04    0.17
   2  -2  15   -0.02    0.23
  -2   2 -15    0.10    0.28
   2  -1  15   -0.11    0.19
   2  -1  15   -0.15    0.18
  -2   1 -15   -0.07    0.26
   2   0  15    0.08    0.17
   2   0  15    0.08    0.19
   2   1  15   -0.09    0.32
   2   1  15    0.24    0.23
   2   1  15    0.17    0.14
   2   2  15   -0.03    0.21
   2   2  15    0.06    0.34
   2   3  15   -0.28    0.34
   2   3  15    0.04    0.22
  -2  -3 -15    0.15    0.19
   2   4  15    1.59    0.53
   2   4  15    1.29    0.36
   2   5  15    0.57    0.44
  -2  -5 -15    0.76    0.44
  -2   5 -14    0.61    0.49
  -2   5 -14    0.20    0.31
   2  -4  14   -0.14    0.19
  -2   4 -14    0.24    0.28
  -2   4 -14    0.12    0.43
   2  -3  14    0.30    0.26
   2  -3  14    0.54    0.25
  -2   3 -14    0.59    0.29
  -2   3 -14    0.21    0.39
   2  -2  14    0.10    0.23
   2  -2  14    0.00    0.16
  -2   2 -14   -0.13    0.24
   2  -1  14    1.43    0.28
   2  -1  14    1.74    0.33
  -2   1 -14    1.20    0.34
   2   0  14    0.91    0.22
   2   0  14    1.07    0.28
  -2   0 -14    0.83    0.31
   2   1  14    0.84    0.37
   2   1  14    0.96    0.18
   2   1  14    0.87    0.26
   2   2  14    0.17    0.19
   2   2  14    0.01    0.33
  -2  -2 -14   -0.05    0.15
   2   3  14   -0.03    0.34
   2   3  14    0.35    0.23
  -2  -3 -14    0.25    0.18
   2   4  14   -0.16    0.20
   2   4  14    0.27    0.37
   2   5  14    0.13    0.26
   2   5  14    0.65    0.40
  -2  -5 -14   -0.04    0.36
  -2   6 -13    0.00    0.29
  -2   6 -13    0.24    0.45
   2  -5  13    0.25    0.22
  -2   5 -13    0.42    0.40
  -2   5 -13    0.05    0.28
   2  -4  13    0.66    0.25
  -2   4 -13    0.38    0.40
  -2   4 -13    0.99    0.31
   2  -3  13    0.35    0.22
   2  -3  13    0.83    0.29
  -2   3 -13    0.48    0.28
  -2   3 -13    0.03    0.33
   2  -2  13    0.07    0.22
   2  -2  13    0.15    0.18
  -2   2 -13    0.43    0.32
  -2   2 -13    0.43    0.25
   2  -1  13    0.10    0.18
   2  -1  13    0.16    0.18
  -2   1 -13   -0.15    0.20
   2   0  13   -0.13    0.15
   2   0  13    0.09    0.16
   2   0  13    0.17    0.27
  -2   0 -13    0.09    0.22
   2   1  13    0.16    0.30
   2   1  13    0.13    0.18
   2   1  13    0.14    0.13
  -2  -1 -13    0.50    0.25
   2   2  13    0.28    0.32
   2   2  13    0.15    0.18
  -2  -2 -13    0.32    0.16
   2   3  13    0.72    0.25
   2   3  13    0.59    0.35
  -2  -3 -13    0.39    0.17
   2   4  13    0.75    0.26
   2   4  13    0.62    0.38
   2   5  13    0.18    0.35
   2   5  13    0.41    0.26
   2   6  13    0.26    0.30
   2   6  13    0.81    0.41
  -2  -6 -13    0.16    0.38
  -2   7 -12   -0.05    0.31
  -2   7 -12   -0.26    0.43
   2  -6  12    0.01    0.17
  -2   6 -12    0.09    0.41
  -2   6 -12    0.06    0.27
   2  -5  12    1.70    0.30
  -2   5 -12    1.40    0.37
  -2   5 -12    1.37    0.49
   2  -4  12    0.31    0.19
  -2   4 -12    0.39    0.36
  -2   4 -12    0.67    0.26
   2  -3  12    7.97    0.57
   2  -3  12    7.39    0.56
  -2   3 -12    8.85    0.59
  -2   3 -12    7.56    0.73
   2  -2  12    0.05    0.19
   2  -2  12   -0.18    0.13
  -2   2 -12    0.43    0.34
  -2   2 -12    0.16    0.21
   2  -1  12    9.27    0.53
   2  -1  12    9.13    0.57
  -2   1 -12    9.94    0.59
  -2   1 -12    9.30    0.69
   2   0  12    0.14    0.15
   2   0  12    0.11    0.16
   2   0  12    0.12    0.25
  -2   0 -12   -0.17    0.19
   2   1  12   10.54    0.62
   2   1  12    9.96    0.72
   2   1  12    9.92    0.44
  -2  -1 -12    9.78    0.57
   2   2  12    0.13    0.15
   2   2  12   -0.11    0.27
  -2  -2 -12    0.08    0.13
   2   3  12    8.73    0.57
   2   3  12    8.97    0.77
   2   4  12    0.37    0.22
   2   4  12    0.66    0.34
   2   5  12    1.17    0.43
   2   5  12    1.55    0.34
   2   6  12   -0.05    0.24
   2   6  12   -0.06    0.34
  -2  -6 -12    0.55    0.37
   2   7  12   -0.34    0.34
  -2  -7 -12    0.28    0.41
   2  -7  11    0.10    0.22
  -2   7 -11    0.05    0.42
  -2   7 -11    0.94    0.36
   2  -6  11    0.00    0.16
  -2   6 -11    0.16    0.35
  -2   6 -11   -0.09    0.25
   2  -5  11    0.46    0.20
  -2   5 -11    0.30    0.26
  -2   5 -11    0.33    0.36
   2  -4  11    0.20    0.16
  -2   4 -11    0.13    0.31
  -2   4 -11    0.25    0.23
   2  -3  11    3.15    0.37
   2  -3  11    3.34    0.41
  -2   3 -11    2.57    0.48
  -2   3 -11    3.76    0.43
   2  -2  11   19.75    0.86
   2  -2  11   18.81    0.85
  -2   2 -11   18.21    1.00
  -2   2 -11   20.87    0.88
   2  -1  11   33.34    1.21
   2  -1  11   32.76    1.15
  -2   1 -11   31.75    1.18
  -2   1 -11   33.32    1.35
   2   0  11   -0.05    0.12
   2   0  11   -0.32    0.20
   2   0  11   -0.07    0.12
  -2   0 -11   -0.02    0.21
  -2   0 -11   -0.18    0.18
   2   1  11   34.22    1.02
   2   1  11   34.93    1.37
   2   1  11   33.86    1.22
  -2  -1 -11   32.15    1.15
  -2  -1 -11   30.85    1.04
   2   2  11   18.37    0.97
   2   2  11   18.15    0.83
  -2  -2 -11   17.35    0.66
  -2  -2 -11   18.93    0.77
   2   3  11    3.54    0.38
   2   3  11    3.59    0.51
   2   4  11    0.26    0.26
   2   4  11   -0.07    0.16
   2   5  11    0.47    0.23
   2   5  11    0.21    0.31
   2   6  11    0.08    0.31
   2   6  11    0.31    0.24
  -2  -6 -11    0.07    0.32
   2   7  11    0.23    0.38
  -2  -7 -11    0.35    0.37
  -2   8 -10    0.93    0.52
  -2   8 -10   -0.05    0.28
   2  -7  10    0.38    0.23
  -2   7 -10   -0.10    0.38
  -2   7 -10    0.11    0.27
   2  -6  10    0.55    0.23
  -2   6 -10    0.60    0.29
  -2   6 -10    0.53    0.42
   2  -5  10    1.97    0.32
  -2   5 -10    1.80    0.35
  -2   5 -10    1.33    0.44
   2  -4  10    1.40    0.27
  -2   4 -10    1.37    0.29
  -2   4 -10    0.60    0.33
   2  -3  10   46.52    1.54
   2  -3  10   47.89    1.60
  -2   3 -10   46.81    1.84
  -2   3 -10   47.30    1.60
   2  -2  10    2.62    0.32
   2  -2  10    1.73    0.27
  -2   2 -10    1.78    0.37
  -2   2 -10    2.22    0.32
   2  -1  10    2.42    0.32
   2  -1  10    2.91    0.32
   2  -1  10    3.18    0.31
  -2   1 -10    2.84    0.38
  -2   1 -10    3.90    0.35
   2   0  10    0.66    0.16
   2   0  10    0.45    0.16
   2   0  10    0.44    0.23
  -2   0 -10    0.64    0.23
  -2   0 -10    0.37    0.19
   2   1  10    3.59    0.23
   2   1  10    2.80    0.38
   2   1  10    3.43    0.34
  -2  -1 -10    3.72    0.35
  -2  -1 -10    3.03    0.24
  -2  -1 -10    3.61    0.32
   2   2  10    2.07    0.29
   2   2  10    2.52    0.41
  -2  -2 -10    1.91    0.19
  -2  -2 -10    2.12    0.27
   2   3  10   45.96    1.53
   2   3  10   47.15    1.79
   2   4  10    0.94    0.31
   2   4  10    1.25    0.26
   2   5  10    1.32    0.38
   2   5  10    2.07    0.32
   2   6  10    0.58    0.35
   2   6  10    0.63    0.27
  -2  -6 -10    0.95    0.35
   2   7  10    0.02    0.33
  -2  -7 -10    0.02    0.34
   2   8  10    0.07    0.37
  -2  -8 -10    0.40    0.40
   2  -8   9    0.22    0.22
  -2   8  -9    0.22    0.28
  -2   8  -9    0.79    0.47
   2  -7   9    0.35    0.21
  -2   7  -9    0.05    0.36
  -2   7  -9    0.35    0.27
   2  -6   9    0.06    0.16
  -2   6  -9   -0.16    0.28
  -2   6  -9   -0.14    0.18
   2  -5   9    2.43    0.33
  -2   5  -9    1.54    0.31
  -2   5  -9    2.35    0.50
   2  -4   9    8.13    0.51
  -2   4  -9   10.44    0.60
  -2   4  -9    8.15    0.73
   2  -3   9    0.02    0.19
   2  -3   9    0.18    0.14
  -2   3  -9    0.26    0.18
  -2   3  -9    0.13    0.26
   2  -2   9    0.05    0.10
   2  -2   9    0.11    0.15
  -2   2  -9    0.09    0.14
  -2   2  -9    0.04    0.21
   2  -1   9    0.47    0.21
   2  -1   9    0.59    0.15
   2  -1   9    0.50    0.17
  -2   1  -9    0.68    0.24
  -2   1  -9    0.69    0.19
   2   0   9    0.07    0.10
   2   0   9   -0.05    0.10
   2   0   9   -0.08    0.15
  -2   0  -9    0.17    0.17
  -2   0  -9   -0.04    0.12
   2   1   9    0.61    0.12
   2   1   9    0.52    0.24
   2   1   9    0.33    0.14
  -2  -1  -9    0.58    0.18
  -2  -1  -9    0.47    0.11
  -2  -1  -9    0.43    0.16
   2   2   9    0.10    0.11
   2   2   9   -0.20    0.17
  -2  -2  -9    0.04    0.12
  -2  -2  -9   -0.09    0.08
   2   3   9    0.25    0.16
   2   3   9    0.59    0.25
  -2  -3  -9    0.12    0.13
   2   4   9    9.27    0.72
   2   4   9    7.95    0.50
   2   5   9    1.87    0.31
   2   5   9    2.14    0.45
   2   6   9   -0.09    0.27
   2   6   9    0.19    0.21
  -2  -6  -9    0.55    0.32
   2   7   9    0.15    0.24
   2   7   9    0.42    0.33
  -2  -7  -9    0.27    0.35
   2   8   9    0.26    0.37
  -2  -8  -9    0.64    0.38
   2  -8   8   -0.23    0.20
  -2   8  -8    0.15    0.22
  -2   8  -8    0.04    0.43
   2  -7   8    0.38    0.20
  -2   7  -8    0.99    0.44
  -2   7  -8    0.35    0.27
   2  -6   8    0.59    0.19
  -2   6  -8    0.51    0.25
  -2   6  -8    0.51    0.36
   2  -5   8    1.08    0.23
  -2   5  -8    0.98    0.35
  -2   5  -8    1.33    0.30
   2  -4   8    0.71    0.18
  -2   4  -8    0.36    0.25
  -2   4  -8    0.23    0.20
   2  -3   8    0.05    0.10
   2  -3   8    0.04    0.18
  -2   3  -8    0.05    0.15
  -2   3  -8    0.15    0.22
   2  -2   8    6.03    0.36
   2  -2   8    4.36    0.36
  -2   2  -8    5.23    0.36
  -2   2  -8    5.02    0.47
   2  -1   8    6.82    0.38
   2  -1   8    5.75    0.36
   2  -1   8    6.48    0.40
  -2   1  -8    6.62    0.47
  -2   1  -8    6.85    0.39
   2   0   8   17.62    0.76
   2   0   8   17.08    0.63
   2   0   8   17.83    0.70
  -2   0  -8   18.37    0.68
  -2   0  -8   17.81    0.74
   2   1   8    6.49    0.47
   2   1   8    6.52    0.39
   2   1   8    6.99    0.30
  -2  -1  -8    6.41    0.35
  -2  -1  -8    6.58    0.38
  -2  -1  -8    6.56    0.30
   2   2   8    4.60    0.45
   2   2   8    5.15    0.34
  -2  -2  -8    4.86    0.31
  -2  -2  -8    5.02    0.24
  -2  -2  -8    4.75    0.30
   2   3   8   -0.15    0.19
   2   3   8    0.01    0.11
  -2  -3  -8    0.01    0.12
   2   4   8    0.74    0.18
   2   4   8    0.46    0.26
  -2  -4  -8    0.47    0.16
   2   5   8    0.61    0.29
   2   5   8    1.23    0.25
   2   6   8    0.30    0.21
   2   6   8    0.73    0.30
  -2  -6  -8    0.77    0.32
   2   7   8    0.15    0.21
   2   7   8    0.29    0.31
  -2  -7  -8    0.03    0.31
  -2  -7  -8   -0.18    0.16
   2   8   8    0.11    0.37
  -2  -8  -8    0.22    0.35
  -2   9  -7   -0.10    0.44
  -2   9  -7   -0.24    0.26
   2  -8   7    0.33    0.23
  -2   8  -7    0.01    0.26
  -2   8  -7    0.21    0.43
   2  -7   7    1.42    0.28
  -2   7  -7    1.60    0.49
  -2   7  -7    0.56    0.26
   2  -6   7    0.35    0.17
  -2   6  -7    1.21    0.40
  -2   6  -7    0.84    0.27
   2  -5   7    4.48    0.37
  -2   5  -7    4.25    0.42
  -2   5  -7    3.74    0.54
   2  -4   7   25.83    0.94
  -2   4  -7   25.15    0.99
  -2   4  -7   25.83    1.20
   2  -3   7   18.18    0.71
   2  -3   7   17.52    0.74
  -2   3  -7   19.30    0.94
  -2   3  -7   17.98    0.75
   2  -2   7    2.55    0.24
   2  -2   7    2.84    0.28
   2  -2   7    2.05    0.20
  -2   2  -7    2.25    0.33
  -2   2  -7    2.67    0.27
   2  -1   7   11.49    0.50
   2  -1   7   11.50    0.50
   2  -1   7   11.13    0.50
  -2   1  -7   11.17    0.49
  -2   1  -7   10.41    0.57
   2   0   7    0.13    0.14
   2   0   7    0.07    0.09
   2   0   7   -0.06    0.07
  -2   0  -7    0.15    0.11
  -2   0  -7    0.07    0.12
   2   1   7   10.94    0.58
   2   1   7   10.68    0.39
   2   1   7   10.17    0.48
  -2  -1  -7   10.89    0.44
  -2  -1  -7   10.87    0.47
  -2  -1  -7   11.04    0.39
   2   2   7    3.21    0.35
   2   2   7    2.15    0.24
  -2  -2  -7    2.39    0.14
  -2  -2  -7    2.39    0.21
  -2  -2  -7    2.21    0.20
   2   3   7   18.88    0.71
   2   3   7   17.29    0.85
  -2  -3  -7   16.59    0.63
  -2  -3  -7   18.59    0.65
   2   4   7   24.61    1.10
   2   4   7   24.99    0.91
  -2  -4  -7   23.84    0.84
   2   5   7    3.09    0.46
   2   5   7    4.45    0.39
  -2  -5  -7    4.26    0.33
   2   6   7    0.82    0.31
   2   6   7    0.45    0.21
  -2  -6  -7    0.24    0.28
   2   7   7    1.83    0.41
   2   7   7    1.56    0.29
  -2  -7  -7    1.87    0.42
  -2  -7  -7    0.77    0.23
   2   8   7   -0.23    0.28
  -2  -8  -7    0.84    0.37
   2   9   7    0.47    0.38
  -2  -9  -7   -0.03    0.36
   2  -9   6    0.11    0.25
  -2   9  -6    0.41    0.44
  -2   9  -6    0.46    0.32
   2  -8   6    0.27    0.21
  -2   8  -6    0.64    0.41
  -2   8  -6    0.13    0.24
   2  -7   6    0.16    0.17
  -2   7  -6    0.18    0.34
  -2   7  -6    0.00    0.21
   2  -6   6    0.21    0.14
  -2   6  -6    0.12    0.28
  -2   6  -6    0.20    0.19
   2  -5   6    0.11    0.13
  -2   5  -6    0.33    0.28
  -2   5  -6   -0.06    0.13
   2  -4   6    4.76    0.35
  -2   4  -6    4.38    0.37
  -2   4  -6    3.52    0.44
   2  -3   6   30.35    1.01
   2  -3   6   30.80    1.05
  -2   3  -6   30.67    1.05
  -2   3  -6   29.87    1.23
  -2   3  -6   30.73    0.96
   2  -2   6   10.49    0.49
   2  -2   6    9.95    0.45
  -2   2  -6   10.07    0.48
  -2   2  -6   11.05    0.51
  -2   2  -6   10.39    0.59
   2  -1   6   18.45    0.66
   2  -1   6   18.56    0.67
   2  -1   6   17.86    0.65
  -2   1  -6   19.25    0.77
  -2   1  -6   18.75    0.66
   2   0   6   45.92    1.30
   2   0   6   45.26    1.26
   2   0   6   43.67    1.39
  -2   0  -6   44.69    1.29
  -2   0  -6   43.17    1.36
   2   1   6   18.23    0.76
   2   1   6   18.80    0.66
   2   1   6   18.49    0.56
  -2  -1  -6   18.08    0.64
  -2  -1  -6   19.35    0.57
  -2  -1  -6   17.30    0.60
   2   2   6   10.06    0.57
   2   2   6   11.42    0.47
  -2  -2  -6   10.93    0.42
  -2  -2  -6   11.17    0.44
  -2  -2  -6   10.37    0.31
   2   3   6   30.36    1.17
   2   3   6   30.48    0.98
  -2  -3  -6   30.08    0.93
  -2  -3  -6   28.88    0.94
   2   4   6    4.99    0.31
   2   4   6    3.65    0.43
   2   4   6    4.95    0.31
   2   4   6    3.70    0.31
  -2  -4  -6    4.22    0.28
  -2  -4  -6    4.67    0.30
   2   5   6    0.65    0.26
   2   5   6    0.04    0.15
   2   5   6    0.24    0.15
  -2  -5  -6    0.20    0.13
  -2  -5  -6    0.11    0.15
   2   6   6   -0.10    0.13
   2   6   6   -0.02    0.21
  -2  -6  -6    0.32    0.26
   2   7   6    0.20    0.25
   2   7   6    0.02    0.17
  -2  -7  -6    0.00    0.16
  -2  -7  -6   -0.01    0.29
   2   8   6   -0.11    0.27
  -2  -8  -6    0.70    0.34
   2  -9   5    0.15    0.23
  -2   9  -5   -0.19    0.45
  -2   9  -5    0.05    0.28
   2  -8   5    0.88    0.25
  -2   8  -5    0.45    0.40
  -2   8  -5    0.72    0.29
   2  -7   5    0.35    0.18
  -2   7  -5    0.50    0.35
  -2   7  -5    0.49    0.24
   2  -6   5    0.30    0.15
  -2   6  -5   -0.07    0.23
  -2   6  -5    0.05    0.15
   2  -5   5   -0.01    0.09
  -2   5  -5    0.06    0.14
  -2   5  -5   -0.15    0.21
   2  -4   5    0.03    0.08
  -2   4  -5   -0.06    0.18
  -2   4  -5    0.07    0.13
   2  -3   5   38.56    1.18
  -2   3  -5   37.80    1.23
  -2   3  -5   38.78    1.20
  -2   3  -5   39.03    1.42
   2  -2   5    5.08    0.28
   2  -2   5    5.01    0.31
  -2   2  -5    4.87    0.40
  -2   2  -5    5.17    0.31
   2  -1   5    0.79    0.14
   2  -1   5    1.10    0.14
   2  -1   5    1.24    0.15
  -2   1  -5    1.13    0.19
  -2   1  -5    1.28    0.16
   2   0   5    0.14    0.12
   2   0   5    0.12    0.08
   2   0   5    0.02    0.06
  -2   0  -5    0.07    0.10
  -2   0  -5    0.01    0.08
   2   1   5    0.90    0.18
   2   1   5    1.05    0.14
   2   1   5    1.11    0.09
  -2  -1  -5    1.11    0.14
  -2  -1  -5    1.01    0.09
  -2  -1  -5    1.00    0.12
   2   2   5    5.48    0.38
   2   2   5    5.25    0.28
  -2  -2  -5    4.41    0.23
  -2  -2  -5    4.71    0.25
   2   3   5   37.34    1.33
   2   3   5   37.93    1.13
   2   3   5   37.06    1.10
   2   3   5   37.63    1.13
  -2  -3  -5   37.13    1.12
  -2  -3  -5   36.48    1.09
   2   4   5    0.07    0.11
   2   4   5    0.06    0.12
   2   4   5    0.07    0.18
   2   4   5    0.15    0.11
  -2  -4  -5   -0.05    0.09
  -2  -4  -5    0.05    0.10
   2   5   5    0.13    0.13
   2   5   5    0.24    0.21
   2   5   5    0.14    0.13
   2   5   5   -0.13    0.14
  -2  -5  -5   -0.03    0.19
  -2  -5  -5    0.12    0.15
  -2  -5  -5   -0.06    0.12
   2   6   5    0.17    0.15
   2   6   5    0.11    0.18
   2   6   5    0.12    0.18
   2   6   5    0.05    0.21
  -2  -6  -5    0.00    0.12
  -2  -6  -5    0.02    0.14
  -2  -6  -5    0.01    0.23
  -2  -6  -5    0.01    0.18
   2   7   5    0.36    0.20
   2   7   5    0.01    0.26
  -2  -7  -5    0.16    0.16
  -2  -7  -5    0.18    0.28
   2   8   5    0.49    0.32
  -2  -8  -5    0.44    0.34
   2  -9   4    0.39    0.26
  -2   9  -4    0.87    0.49
  -2   9  -4    0.33    0.31
   2  -8   4    0.56    0.21
  -2   8  -4    0.70    0.29
  -2   8  -4    0.44    0.38
   2  -7   4    0.49    0.19
  -2   7  -4    0.41    0.23
  -2   7  -4   -0.17    0.28
   2  -6   4    0.48    0.16
  -2   6  -4    0.11    0.28
  -2   6  -4    0.76    0.21
   2  -5   4   -0.01    0.10
  -2   5  -4   -0.01    0.13
  -2   5  -4    0.30    0.24
   2  -4   4   24.45    0.84
  -2   4  -4   24.21    0.89
  -2   4  -4   23.72    1.07
  -2   4  -4   23.34    0.83
   2  -3   4    1.05    0.15
  -2   3  -4    0.91    0.23
  -2   3  -4    1.26    0.19
  -2   3  -4    1.15    0.12
   2  -2   4   73.37    1.93
  -2   2  -4   71.83    2.17
  -2   2  -4   72.00    1.99
   2  -1   4   14.60    0.50
  -2   1  -4   14.03    0.50
  -2   1  -4   14.08    0.58
   2   0   4    1.34    0.13
   2   0   4    1.27    0.16
   2   0   4    1.30    0.12
  -2   0  -4    1.37    0.15
   2   1   4   13.80    0.47
   2   1   4   14.15    0.56
   2   1   4   13.56    0.39
  -2  -1  -4   13.18    0.47
  -2  -1  -4   12.81    0.38
   2   2   4   71.64    2.13
   2   2   4   71.80    1.90
  -2  -2  -4   72.50    1.96
   2   3   4    1.41    0.17
   2   3   4    0.93    0.21
  -2  -3  -4    1.36    0.16
  -2  -3  -4    1.30    0.14
   2   4   4   22.93    0.79
   2   4   4   23.02    0.96
   2   4   4   23.72    0.80
   2   4   4   23.26    0.82
  -2  -4  -4   22.30    0.81
  -2  -4  -4   23.07    0.79
   2   5   4   -0.18    0.16
   2   5   4    0.09    0.13
   2   5   4    0.08    0.11
   2   5   4    0.17    0.16
  -2  -5  -4   -0.26    0.14
  -2  -5  -4    0.09    0.19
  -2  -5  -4    0.03    0.11
  -2  -5  -4    0.04    0.12
   2   6   4    0.66    0.24
   2   6   4    0.64    0.20
   2   6   4    0.57    0.17
   2   6   4    0.13    0.19
  -2  -6  -4    0.61    0.17
  -2  -6  -4    0.49    0.18
  -2  -6  -4    0.49    0.25
  -2  -6  -4    0.44    0.22
   2   7   4    0.52    0.21
   2   7   4    0.88    0.26
   2   7   4    0.83    0.30
   2   7   4    0.58    0.27
  -2  -7  -4    0.31    0.17
  -2  -7  -4    0.77    0.24
  -2  -7  -4    0.68    0.27
  -2  -7  -4    0.14    0.24
   2   8   4    0.57    0.30
  -2  -8  -4    0.02    0.28
   2  -9   3    0.15    0.21
  -2   9  -3    0.83    0.33
  -2   9  -3    0.99    0.48
   2  -8   3   -0.03    0.17
  -2   8  -3    0.29    0.25
  -2   8  -3   -0.02    0.34
   2  -7   3    1.52    0.27
  -2   7  -3    1.31    0.30
  -2   7  -3    1.44    0.43
   2  -6   3    0.31    0.15
  -2   6  -3    0.17    0.25
  -2   6  -3    0.35    0.18
   2  -5   3   21.15    0.80
  -2   5  -3   22.63    1.06
  -2   5  -3   21.13    0.86
   2  -4   3    0.14    0.08
  -2   4  -3   -0.01    0.19
  -2   4  -3    0.09    0.12
  -2   4  -3    0.02    0.12
   2  -3   3    5.05    0.28
  -2   3  -3    5.30    0.41
  -2   3  -3    5.13    0.31
  -2   3  -3    4.83    0.27
   2  -2   3   14.87    0.52
  -2   2  -3   15.45    0.55
  -2   2  -3   15.61    0.66
  -2   2  -3   15.36    0.52
   2  -1   3  120.21    3.00
  -2   1  -3  119.88    3.24
   2   0   3   -0.06    0.07
   2   0   3   -0.08    0.04
   2   1   3  120.53    3.23
   2   1   3  118.44    2.97
   2   2   3   15.40    0.50
   2   2   3   15.03    0.52
   2   2   3   15.05    0.61
  -2  -2  -3   15.06    0.52
   2   3   3    4.56    0.25
   2   3   3    4.92    0.35
   2   3   3    5.19    0.29
   2   3   3    5.06    0.26
  -2  -3  -3    4.23    0.27
  -2  -3  -3    4.70    0.25
   2   4   3    0.04    0.11
   2   4   3    0.08    0.15
   2   4   3    0.09    0.11
   2   4   3   -0.02    0.08
  -2  -4  -3    0.21    0.15
  -2  -4  -3    0.06    0.13
  -2  -4  -3    0.03    0.10
   2   5   3   23.21    0.93
   2   5   3   21.72    0.80
   2   5   3   22.71    0.88
   2   5   3   20.49    0.76
  -2  -5  -3   21.75    0.86
  -2  -5  -3   19.09    0.77
  -2  -5  -3   20.63    0.77
  -2  -5  -3   23.95    0.93
   2   6   3    0.67    0.17
   2   6   3    0.48    0.23
   2   6   3    0.46    0.21
   2   6   3    0.33    0.17
  -2  -6  -3    0.50    0.24
  -2  -6  -3    0.35    0.15
  -2  -6  -3    0.30    0.17
  -2  -6  -3    0.25    0.20
   2   7   3    1.28    0.31
   2   7   3    1.22    0.31
   2   7   3    2.22    0.30
  -2  -7  -3    1.59    0.33
  -2  -7  -3    0.82    0.31
  -2  -7  -3    1.13    0.23
  -2  -7  -3    1.42    0.28
   2   8   3    0.70    0.31
   2   8   3    0.37    0.24
  -2  -8  -3    0.19    0.24
  -2  -8  -3   -0.09    0.26
   2  -9   2    0.04    0.21
  -2   9  -2    0.31    0.29
  -2   9  -2   -0.11    0.38
   2  -8   2    0.06    0.17
  -2   8  -2   -0.16    0.29
  -2   8  -2    0.27    0.25
   2  -7   2    0.27    0.15
  -2   7  -2    0.27    0.31
  -2   7  -2    0.32    0.20
   2  -6   2    2.44    0.28
  -2   6  -2    2.53    0.29
  -2   6  -2    2.36    0.31
  -2   6  -2    2.02    0.41
   2  -5   2    0.06    0.10
  -2   5  -2    0.00    0.09
  -2   5  -2    0.07    0.17
  -2   5  -2    0.10    0.21
  -2   5  -2   -0.12    0.11
   2  -4   2   -0.02    0.07
  -2   4  -2    0.02    0.10
  -2   4  -2    0.10    0.09
  -2   4  -2    0.38    0.15
  -2   4  -2    0.16    0.19
   2  -3   2   16.65    0.59
   2  -3   2   16.98    0.59
  -2   3  -2   17.06    0.74
  -2   3  -2   16.86    0.66
  -2   3  -2   17.47    0.59
  -2   3  -2   15.88    0.61
   2  -2   2  105.93    2.70
  -2   2  -2  106.66    2.98
  -2   2  -2  105.75    2.79
  -2   2  -2  109.10    3.20
   2  -1   2  200.52    4.88
   2   0   2    0.46    0.06
   2   1   2  199.25    5.18
   2   1   2  198.87    4.81
  -2  -1  -2  196.54    5.18
   2   2   2  106.72    2.87
   2   2   2  104.92    2.61
   2   2   2  103.51    2.78
  -2  -2  -2  102.59    2.78
  -2  -2  -2  104.68    2.86
   2   3   2   16.24    0.65
   2   3   2   17.38    0.55
   2   3   2   16.36    0.62
   2   3   2   16.10    0.55
  -2  -3  -2   17.02    0.56
  -2  -3  -2   15.91    0.61
  -2  -3  -2   15.96    0.64
   2   4   2    0.15    0.14
   2   4   2    0.05    0.13
   2   4   2    0.18    0.11
   2   4   2    0.03    0.08
  -2  -4  -2   -0.21    0.13
  -2  -4  -2    0.09    0.08
  -2  -4  -2    0.02    0.08
  -2  -4  -2    0.15    0.14
   2   5   2   -0.18    0.15
   2   5   2    0.02    0.13
   2   5   2   -0.11    0.10
   2   5   2   -0.04    0.10
  -2  -5  -2    0.06    0.16
  -2  -5  -2    0.00    0.11
  -2  -5  -2   -0.06    0.08
  -2  -5  -2   -0.13    0.15
   2   6   2    2.06    0.27
   2   6   2    2.93    0.29
   2   6   2    2.76    0.37
  -2  -6  -2    2.20    0.26
  -2  -6  -2    2.71    0.29
  -2  -6  -2    2.25    0.34
  -2  -6  -2    2.68    0.34
   2   7   2    0.00    0.13
   2   7   2    0.55    0.24
   2   7   2    0.02    0.18
   2   7   2    0.35    0.26
  -2  -7  -2    0.34    0.19
  -2  -7  -2    0.15    0.14
  -2  -7  -2    0.65    0.29
  -2  -7  -2   -0.08    0.21
   2   8   2   -0.08    0.22
   2   8   2    0.21    0.28
  -2  -8  -2    0.07    0.16
  -2  -8  -2    0.17    0.29
  -2  -8  -2   -0.18    0.18
   2  -9   1    0.22    0.22
  -2   9  -1   -0.14    0.33
  -2   9  -1    0.24    0.26
   2  -8   1    0.56    0.20
  -2   8  -1   -0.02    0.21
  -2   8  -1    0.47    0.34
  -2   8  -1    0.61    0.23
   2  -7   1   -0.06    0.11
  -2   7  -1    0.11    0.16
  -2   7  -1   -0.01    0.27
  -2   7  -1    0.19    0.19
   2  -6   1    0.29    0.14
  -2   6  -1    0.37    0.19
  -2   6  -1    0.48    0.27
  -2   6  -1    0.41    0.15
   2  -5   1   10.16    0.50
  -2   5  -1   11.11    0.54
  -2   5  -1   10.58    0.63
  -2   5  -1   11.04    0.51
  -2   5  -1    9.90    0.65
   2  -4   1   17.33    0.66
  -2   4  -1   19.56    0.84
  -2   4  -1   18.96    0.64
  -2   4  -1   18.67    0.67
  -2   4  -1   18.95    0.72
  -2   4  -1   18.18    0.84
   2  -3   1   49.64    1.41
   2  -3   1   52.95    1.65
  -2   3  -1   48.29    1.40
  -2   3  -1   52.12    1.71
  -2   3  -1   51.64    1.62
  -2   3  -1   50.94    1.47
   2  -2   1  274.16    6.79
   2  -2   1  283.38    8.19
  -2   2  -1  264.22    6.78
  -2   2  -1  284.23    7.30
  -2   2  -1  288.19    8.24
  -2   2  -1  284.57    7.03
   2  -1   1    2.56    0.13
  -2   1  -1    2.27    0.13
  -2   1  -1    2.30    0.12
   2   0   1   -0.14    0.04
   2   1   1    2.39    0.11
   2   2   1  274.42    7.13
   2   2   1  274.80    6.63
   2   2   1  278.45    7.09
  -2  -2  -1  274.53    7.08
  -2  -2  -1  271.94    7.13
   2   3   1   47.63    1.32
   2   3   1   50.32    1.37
   2   3   1   50.66    1.51
   2   3   1   48.20    1.46
  -2  -3  -1   48.39    1.32
  -2  -3  -1   50.20    1.49
  -2  -3  -1   50.23    1.47
   2   4   1   18.44    0.64
   2   4   1   18.53    0.78
  -2  -4  -1   17.97    0.76
  -2  -4  -1   19.29    0.72
  -2  -4  -1   19.38    0.65
   2   5   1   10.89    0.50
   2   5   1   10.76    0.61
   2   5   1    8.18    0.48
   2   5   1   11.02    0.48
  -2  -5  -1   11.44    0.60
  -2  -5  -1   10.44    0.47
  -2  -5  -1   10.49    0.52
   2   6   1    0.25    0.18
   2   6   1    0.55    0.16
   2   6   1    0.31    0.23
   2   6   1    0.38    0.16
  -2  -6  -1    0.63    0.20
  -2  -6  -1    0.50    0.25
  -2  -6  -1    0.37    0.13
   2   7   1    0.16    0.14
   2   7   1    0.16    0.27
   2   7   1    0.03    0.18
  -2  -7  -1   -0.03    0.12
  -2  -7  -1    0.34    0.30
   2   8   1    0.55    0.33
   2   8   1    0.77    0.22
   2   8   1    0.48    0.24
  -2  -8  -1    0.26    0.17
  -2  -8  -1    0.30    0.32
  -2  -8  -1    0.66    0.25
   2   9   1    0.00    0.30
   2   9   1    0.19    0.28
  -2  -9  -1   -0.09    0.32
  -2  -9  -1    0.07    0.25
   2  -9   0    0.00    0.25
   2  -9   0    0.18    0.20
  -2   9   0    0.42    0.28
  -2   9   0    0.31    0.37
  -2   9   0    0.07    0.22
   2  -8   0    0.10    0.16
  -2   8   0    0.06    0.20
  -2   8   0    0.26    0.30
  -2   8   0   -0.20    0.15
   2  -7   0    0.23    0.15
  -2   7   0    0.03    0.16
  -2   7   0    0.00    0.17
  -2   7   0   -0.35    0.22
   2  -6   0    0.52    0.16
  -2   6   0    0.96    0.23
  -2   6   0    0.36    0.16
  -2   6   0    0.64    0.29
  -2   6   0    1.07    0.32
   2  -5   0   19.66    0.76
  -2   5   0   20.33    0.94
  -2   5   0   21.54    0.81
  -2   5   0   19.28    0.75
  -2   5   0   19.27    0.76
  -2   5   0   20.37    0.98
   2  -4   0    5.20    0.31
  -2   4   0    6.11    0.35
  -2   4   0    5.92    0.34
  -2   4   0    5.90    0.44
  -2   4   0    6.43    0.33
  -2   4   0    6.20    0.44
   2  -3   0    2.06    0.18
  -2   3   0    1.57    0.17
  -2   3   0    1.76    0.17
  -2   3   0    1.80    0.23
  -2   3   0    1.70    0.23
  -2   3   0    1.68    0.18
   2  -2   0  947.79   23.16
   2  -2   0 1000.00   28.15
  -2   2   0  966.69   28.19
  -2   2   0  962.91   23.16
  -2   2   0  969.13   23.92
   2  -1   0   23.73    0.78
   2  -1   0   24.25    0.65
  -2   1   0   23.65    0.65
   2   0   0   23.87    0.61
  -2   0   0   23.75    0.61
   2   1   0   22.73    0.58
  -2  -1   0   22.61    0.58
   2   2   0  928.97   22.65
   2   2   0  970.75   24.08
  -2  -2   0  941.16   24.06
  -2  -2   0  930.05   22.75
  -2  -2   0  974.90   24.17
   2   3   0    1.36    0.14
   2   3   0    1.59    0.14
   2   3   0    1.34    0.21
  -2  -3   0    1.65    0.16
  -2  -3   0    1.62    0.14
   2   4   0    5.89    0.30
   2   4   0    5.46    0.32
   2   4   0    5.92    0.33
   2   4   0    5.98    0.42
  -2  -4   0    6.02    0.30
  -2  -4   0    6.13    0.33
  -2  -4   0    6.15    0.27
   2   5   0   20.40    0.72
   2   5   0   20.17    0.75
   2   5   0   21.42    0.94
   2   5   0   20.08    0.77
  -2  -5   0   20.26    0.75
  -2  -5   0   19.91    0.72
   2   6   0    0.84    0.18
   2   6   0    0.45    0.19
   2   6   0    0.37    0.23
   2   6   0    0.35    0.16
  -2  -6   0    0.68    0.21
  -2  -6   0    0.93    0.18
   2   7   0    0.04    0.13
   2   7   0    0.00    0.17
   2   7   0   -0.12    0.22
  -2  -7   0    0.05    0.13
   2   8   0    0.04    0.27
   2   8   0    0.20    0.23
   2   8   0   -0.05    0.15
  -2  -8   0    0.10    0.15
  -2  -8   0    0.19    0.30
   2   9   0    0.11    0.26
   2   9   0    0.03    0.32
  -2  -9   0    0.72    0.38
  -2 -10   0   -0.06    0.41
   2  -9  -1   -0.09    0.20
   2  -9  -1    0.22    0.28
  -2   9   1    0.08    0.26
  -2   9   1   -0.08    0.20
   2  -8  -1    0.23    0.17
   2  -8  -1    0.28    0.21
  -2   8   1    0.26    0.22
  -2   8   1    0.10    0.19
  -2   8   1   -0.24    0.26
   2  -7  -1    0.06    0.14
   2  -7  -1    0.26    0.19
  -2   7   1    0.20    0.20
  -2   7   1   -0.14    0.27
  -2   7   1    0.20    0.16
   2  -6  -1    0.02    0.11
  -2   6   1   -0.18    0.22
  -2   6   1   -0.11    0.22
  -2   6   1   -0.08    0.18
  -2   6   1   -0.10    0.13
  -2   6   1    0.06    0.13
   2  -5  -1    0.12    0.10
  -2   5   1    0.15    0.22
  -2   5   1   -0.01    0.16
  -2   5   1    0.10    0.19
  -2   5   1    0.14    0.12
  -2   5   1    0.25    0.13
   2  -4  -1    2.77    0.24
  -2   4   1    3.09    0.33
  -2   4   1    2.92    0.25
  -2   4   1    2.77    0.35
  -2   4   1    3.12    0.26
  -2   4   1    2.99    0.28
   2  -3  -1    1.32    0.15
  -2   3   1    1.58    0.20
  -2   3   1    1.79    0.22
  -2   3   1    1.59    0.16
  -2   3   1    1.57    0.17
   2  -2  -1    0.73    0.10
   2  -2  -1    0.99    0.11
  -2   2   1    0.70    0.09
  -2   2   1    1.08    0.18
  -2   2   1    0.55    0.09
  -2   2   1    0.47    0.12
  -2   2   1    0.87    0.11
   2  -1  -1   21.54    0.71
   2  -1  -1   22.43    0.77
  -2   1   1   21.62    0.61
  -2   1   1   22.10    0.72
  -2   1   1   22.11    0.78
   2   0  -1   -0.04    0.03
   2   0  -1    0.01    0.03
   2   0  -1   -0.03    0.02
  -2   0   1   -0.03    0.02
  -2   0   1   -0.05    0.03
  -2   0   1   -0.06    0.03
   2   1  -1   22.27    0.71
  -2  -1   1   21.71    0.73
  -2  -1   1   22.19    0.57
   2   2  -1    0.79    0.08
   2   2  -1    0.55    0.15
  -2  -2   1    0.92    0.08
  -2  -2   1    0.69    0.10
   2   3  -1    1.62    0.16
   2   3  -1    1.70    0.14
   2   3  -1    1.52    0.13
   2   3  -1    1.63    0.24
  -2  -3   1    1.63    0.13
  -2  -3   1    1.27    0.13
  -2  -3   1    1.51    0.14
   2   4  -1    2.98    0.22
   2   4  -1    3.20    0.25
   2   4  -1    3.06    0.21
   2   4  -1    2.91    0.34
  -2  -4   1    2.85    0.21
  -2  -4   1    2.73    0.21
  -2  -4   1    2.53    0.20
   2   5  -1    0.01    0.11
   2   5  -1    0.16    0.11
   2   5  -1    0.09    0.20
   2   5  -1    0.05    0.09
  -2  -5   1   -0.07    0.08
  -2  -5   1    0.22    0.12
   2   6  -1    0.23    0.12
   2   6  -1    0.00    0.13
   2   6  -1    0.06    0.22
  -2  -6   1    0.03    0.11
   2   7  -1    0.14    0.26
   2   7  -1    0.11    0.15
   2   7  -1    0.11    0.17
  -2  -7   1    0.23    0.14
   2   8  -1    0.08    0.21
   2   8  -1    0.11    0.29
  -2  -8   1   -0.10    0.15
   2   9  -1    0.15    0.34
   2   9  -1   -0.38    0.24
  -2  -9   1   -0.31    0.32
  -2 -10   1    0.17    0.40
   2  -9  -2    0.05    0.21
   2  -9  -2    0.58    0.31
  -2   9   2    0.38    0.27
  -2   9   2    0.40    0.29
   2  -8  -2   -0.04    0.17
   2  -8  -2    0.31    0.23
  -2   8   2   -0.15    0.19
  -2   8   2    0.10    0.19
   2  -7  -2   -0.16    0.13
   2  -7  -2    0.08    0.19
  -2   7   2   -0.16    0.16
  -2   7   2   -0.03    0.15
  -2   7   2    0.00    0.25
  -2   7   2    0.25    0.28
   2  -6  -2    1.83    0.28
   2  -6  -2    1.38    0.24
  -2   6   2    2.16    0.30
  -2   6   2    1.51    0.33
  -2   6   2    1.47    0.38
  -2   6   2    1.76    0.31
  -2   6   2    1.56    0.26
   2  -5  -2    3.55    0.30
   2  -5  -2    3.67    0.32
  -2   5   2    3.26    0.31
  -2   5   2    3.98    0.32
  -2   5   2    3.37    0.37
  -2   5   2    3.80    0.36
   2  -4  -2   19.58    0.71
   2  -4  -2   20.55    0.69
   2  -4  -2   20.60    0.75
  -2   4   2   18.44    0.73
  -2   4   2   18.86    0.79
  -2   4   2   21.69    1.02
  -2   4   2   19.53    0.71
   2  -3  -2    4.16    0.22
   2  -3  -2    4.37    0.26
   2  -3  -2    4.89    0.28
   2  -3  -2    4.61    0.23
  -2   3   2    4.36    0.27
  -2   3   2    4.25    0.29
  -2   3   2    4.59    0.40
  -2   3   2    4.55    0.26
   2  -2  -2   99.33    2.62
   2  -2  -2  100.60    2.99
  -2   2   2  101.91    3.20
  -2   2   2  100.50    2.62
  -2   2   2  100.50    2.77
  -2   2   2   97.92    2.54
   2  -1  -2  482.09   13.90
   2  -1  -2  466.88   13.73
  -2   1   2  478.14   12.19
  -2   1   2  476.31   13.91
  -2   1   2  467.65   11.39
   2   0  -2    4.16    0.15
   2   0  -2    4.20    0.22
   2   0  -2    4.63    0.25
  -2   0   2    4.23    0.17
  -2   0   2    4.51    0.23
   2   1  -2  486.94   13.75
  -2  -1   2  473.05   11.37
  -2  -1   2  467.01   13.84
  -2  -1   2  471.87   13.88
   2   2  -2  103.59    2.83
   2   2  -2   99.73    2.64
  -2  -2   2  101.11    3.10
  -2  -2   2  101.15    2.52
   2   3  -2    4.58    0.21
   2   3  -2    4.52    0.26
   2   3  -2    4.35    0.36
  -2  -3   2    4.36    0.28
  -2  -3   2    4.48    0.28
  -2  -3   2    4.58    0.21
  -2  -3   2    4.34    0.22
   2   4  -2   19.06    0.89
   2   4  -2   20.10    0.73
   2   4  -2   19.64    0.64
  -2  -4   2   19.83    0.66
  -2  -4   2   20.05    0.64
   2   5  -2    2.56    0.38
   2   5  -2    3.42    0.23
   2   5  -2    3.11    0.29
  -2  -5   2    2.57    0.23
  -2  -5   2    3.66    0.23
   2   6  -2    2.06    0.40
   2   6  -2    1.55    0.26
  -2  -6   2    1.47    0.21
   2   7  -2    0.00    0.16
   2   7  -2   -0.34    0.22
  -2  -7   2    0.09    0.12
   2   8  -2    0.09    0.31
   2   8  -2    0.15    0.21
  -2  -8   2    0.17    0.16
   2   9  -2    0.46    0.29
   2   9  -2    0.52    0.40
   2  -9  -3   -0.08    0.19
   2  -9  -3    0.20    0.27
  -2   9   3   -0.02    0.27
  -2   9   3    0.45    0.26
   2  -8  -3   -0.24    0.20
   2  -8  -3    0.01    0.16
  -2   8   3   -0.15    0.19
  -2   8   3    0.17    0.20
   2  -7  -3    0.37    0.20
   2  -7  -3    0.49    0.19
  -2   7   3    0.18    0.26
  -2   7   3    0.35    0.22
  -2   7   3   -0.23    0.24
  -2   7   3    0.36    0.20
   2  -6  -3    1.23    0.25
   2  -6  -3    2.09    0.27
  -2   6   3    1.53    0.32
  -2   6   3    1.17    0.26
  -2   6   3    1.13    0.36
  -2   6   3    1.06    0.22
  -2   6   3    1.37    0.30
   2  -5  -3    2.69    0.28
   2  -5  -3    2.30    0.19
   2  -5  -3    2.04    0.26
  -2   5   3    2.40    0.42
  -2   5   3    1.85    0.25
  -2   5   3    2.40    0.31
  -2   5   3    2.35    0.26
  -2   5   3    1.15    0.26
   2  -4  -3    0.34    0.13
   2  -4  -3    0.35    0.09
   2  -4  -3    0.21    0.11
   2  -4  -3    0.31    0.11
  -2   4   3    0.32    0.12
  -2   4   3    0.47    0.20
  -2   4   3    0.19    0.16
  -2   4   3    0.15    0.22
  -2   4   3    0.42    0.14
   2  -3  -3    4.71    0.27
   2  -3  -3    5.26    0.30
  -2   3   3    5.06    0.30
  -2   3   3    4.99    0.28
  -2   3   3    5.33    0.37
  -2   3   3    5.08    0.45
   2  -2  -3    6.44    0.31
  -2   2   3    6.67    0.30
  -2   2   3    6.92    0.32
  -2   2   3    7.32    0.47
  -2   2   3    7.10    0.40
  -2   1   3   29.23    1.10
  -2   1   3   29.32    0.95
  -2   1   3   29.26    0.84
   2   0  -3   -0.06    0.07
   2   0  -3   -0.03    0.03
  -2   0   3   -0.03    0.07
  -2   0   3    0.03    0.04
  -2   0   3    0.01    0.08
   2   1  -3   29.18    0.91
  -2  -1   3   28.46    0.94
  -2  -1   3   29.00    0.80
   2   2  -3    6.56    0.39
   2   2  -3    6.64    0.31
  -2  -2   3    6.60    0.24
  -2  -2   3    6.70    0.27
   2   3  -3    4.32    0.28
   2   3  -3    4.36    0.38
  -2  -3   3    4.80    0.21
  -2  -3   3    5.17    0.25
  -2  -3   3    4.90    0.25
   2   4  -3    0.18    0.13
   2   4  -3    0.79    0.24
  -2  -4   3    0.49    0.09
  -2  -4   3    0.35    0.11
  -2  -4   3    0.19    0.13
   2   5  -3    1.88    0.36
   2   5  -3    2.37    0.27
  -2  -5   3    1.80    0.21
   2   6  -3    1.13    0.33
   2   6  -3    1.45    0.26
  -2  -6   3    1.72    0.23
   2   7  -3    0.48    0.22
   2   7  -3    0.11    0.29
  -2  -7   3    0.18    0.14
   2   8  -3    0.34    0.36
   2   8  -3    0.16    0.22
  -2  -8   3    0.30    0.18
   2   9  -3    0.34    0.38
   2   9  -3    0.32    0.30
   2  -9  -4    0.16    0.23
   2  -9  -4    0.14    0.28
  -2   9   4    0.05    0.27
  -2   9   4    0.17    0.25
   2  -8  -4    1.10    0.29
   2  -8  -4    0.54    0.26
  -2   8   4    0.66    0.26
  -2   8   4    1.24    0.34
   2  -7  -4    0.08    0.17
   2  -7  -4   -0.07    0.13
  -2   7   4    0.29    0.34
  -2   7   4    0.25    0.18
  -2   7   4    0.34    0.23
  -2   7   4    0.07    0.21
   2  -6  -4    2.52    0.30
   2  -6  -4    1.85    0.29
  -2   6   4    1.60    0.43
  -2   6   4    1.74    0.30
  -2   6   4    1.39    0.24
  -2   6   4    1.02    0.31
   2  -5  -4    0.12    0.10
   2  -5  -4    0.27    0.13
   2  -5  -4    0.02    0.10
   2  -5  -4    0.27    0.12
  -2   5   4   -0.26    0.20
  -2   5   4   -0.02    0.19
  -2   5   4    0.20    0.14
  -2   5   4    0.05    0.17
  -2   5   4    0.31    0.14
   2  -4  -4   22.94    0.84
   2  -4  -4   22.05    0.83
  -2   4   4   23.53    0.82
  -2   4   4   23.43    0.97
  -2   4   4   21.98    0.79
  -2   4   4   22.27    1.15
  -2   4   4   21.97    0.83
   2  -3  -4    1.40    0.17
  -2   3   4    1.15    0.24
  -2   3   4    0.61    0.24
  -2   3   4    1.39    0.18
  -2   3   4    0.93    0.15
   2  -2  -4    0.13    0.08
  -2   2   4    0.14    0.08
  -2   2   4   -0.08    0.12
  -2   2   4    0.03    0.07
  -2   2   4    0.05    0.14
   2  -1  -4    0.46    0.10
  -2   1   4    0.50    0.15
  -2   1   4    0.49    0.16
  -2   1   4    0.42    0.09
  -2   1   4    0.61    0.08
   2   0  -4   21.06    0.80
   2   0  -4   19.88    0.64
   2   0  -4   19.77    0.58
  -2   0   4   19.74    0.71
  -2   0   4   19.62    0.80
  -2   0   4   20.84    0.63
   2   1  -4    0.61    0.11
   2   1  -4    0.48    0.09
   2   1  -4    0.56    0.14
  -2  -1   4    0.23    0.09
  -2  -1   4    0.43    0.10
  -2  -1   4    0.55    0.10
   2   2  -4    0.00    0.13
   2   2  -4    0.11    0.09
  -2  -2   4    0.02    0.06
  -2  -2   4   -0.04    0.04
   2   3  -4    0.99    0.17
   2   3  -4    1.05    0.24
  -2  -3   4    1.22    0.11
  -2  -3   4    1.10    0.14
   2   4  -4   23.06    0.84
   2   4  -4   21.96    1.01
  -2  -4   4   22.51    0.76
  -2  -4   4   23.06    0.69
   2   5  -4    0.15    0.14
   2   5  -4   -0.07    0.21
  -2  -5   4    0.16    0.10
   2   6  -4    1.60    0.28
   2   6  -4    1.46    0.38
  -2  -6   4    1.48    0.22
   2   7  -4    0.12    0.29
   2   7  -4    0.09    0.17
  -2  -7   4    0.02    0.13
   2   8  -4    0.70    0.39
   2   8  -4    0.78    0.28
  -2  -8   4    0.39    0.20
   2   9  -4    0.00    0.26
   2   9  -4    0.73    0.45
   2  -9  -5   -0.03    0.25
   2  -9  -5    0.32    0.24
  -2   9   5    0.19    0.31
  -2   9   5   -0.23    0.25
   2  -8  -5   -0.02    0.22
   2  -8  -5    0.04    0.18
  -2   8   5    0.16    0.21
  -2   8   5   -0.21    0.21
   2  -7  -5    0.21    0.18
   2  -7  -5    0.18    0.19
  -2   7   5   -0.07    0.31
  -2   7   5    0.45    0.31
  -2   7   5    0.16    0.18
  -2   7   5    0.08    0.21
   2  -6  -5    0.39    0.20
   2  -6  -5   -0.04    0.11
  -2   6   5    0.43    0.18
  -2   6   5    0.34    0.20
  -2   6   5   -0.04    0.25
  -2   6   5    0.17    0.26
   2  -5  -5    0.34    0.15
   2  -5  -5   -0.05    0.11
  -2   5   5   -0.04    0.13
  -2   5   5    0.12    0.20
  -2   5   5   -0.12    0.20
  -2   5   5    0.00    0.13
   2  -4  -5    0.98    0.19
   2  -4  -5    0.90    0.16
  -2   4   5    0.61    0.29
  -2   4   5    0.94    0.18
  -2   4   5    0.76    0.16
  -2   4   5    1.23    0.20
  -2   4   5    0.77    0.25
   2  -3  -5    9.25    0.44
  -2   3   5    9.67    0.45
  -2   3   5   10.21    0.71
  -2   3   5   10.13    0.46
  -2   3   5    9.03    0.56
   2  -2  -5   27.87    0.88
  -2   2   5   28.99    1.24
  -2   2   5   26.23    1.03
   2  -1  -5  120.28    3.20
   2  -1  -5  121.86    3.06
  -2   1   5  123.09    3.45
  -2   1   5  128.14    3.95
  -2   1   5  122.22    3.14
  -2   1   5  123.51    3.11
   2   0  -5    0.08    0.08
   2   0  -5    0.06    0.05
  -2   0   5   -0.02    0.09
  -2   0   5    0.18    0.12
  -2   0   5    0.16    0.12
  -2   0   5   -0.02    0.06
   2   1  -5  123.78    3.23
   2   1  -5  123.56    3.35
   2   1  -5  125.68    3.72
  -2  -1   5  122.33    3.32
  -2  -1   5  119.73    3.11
  -2  -1   5  121.61    3.75
   2   2  -5   29.26    0.92
   2   2  -5   28.62    1.03
  -2  -2   5   27.16    0.85
  -2  -2   5   26.33    0.90
  -2  -2   5   27.44    0.85
   2   3  -5    8.82    0.56
   2   3  -5    8.86    0.44
  -2  -3   5   10.11    0.41
  -2  -3   5    8.79    0.35
   2   4  -5    1.13    0.21
   2   4  -5    0.76    0.26
  -2  -4   5    0.99    0.17
   2   5  -5    0.02    0.13
   2   5  -5    0.18    0.23
  -2  -5   5    0.07    0.10
   2   6  -5    0.66    0.32
   2   6  -5    0.12    0.18
  -2  -6   5    0.05    0.13
   2   7  -5    0.03    0.30
   2   7  -5    0.00    0.20
  -2  -7   5    0.24    0.17
   2   8  -5    0.10    0.23
   2   8  -5    0.44    0.38
  -2  -8   5   -0.05    0.17
   2   9  -5   -0.19    0.41
   2   9  -5    0.10    0.28
   2  -9  -6    0.14    0.22
   2  -9  -6    0.27    0.29
  -2   9   6   -0.13    0.26
  -2   9   6    0.14    0.30
   2  -8  -6    1.30    0.33
   2  -8  -6    0.53    0.24
  -2   8   6    1.20    0.34
  -2   8   6    1.47    0.44
  -2   8   6    1.28    0.33
   2  -7  -6    0.09    0.16
   2  -7  -6   -0.06    0.17
  -2   7   6    0.55    0.35
  -2   7   6   -0.22    0.16
  -2   7   6   -0.03    0.35
  -2   7   6   -0.13    0.20
   2  -6  -6    1.18    0.24
   2  -6  -6    1.31    0.26
  -2   6   6    0.64    0.22
  -2   6   6    1.37    0.37
  -2   6   6    0.91    0.39
  -2   6   6    1.11    0.26
   2  -5  -6    3.11    0.31
  -2   5   6    2.42    0.41
  -2   5   6    2.50    0.30
  -2   5   6    1.69    0.42
  -2   5   6    3.36    0.33
   2  -4  -6    0.11    0.10
  -2   4   6   -0.06    0.19
  -2   4   6    0.07    0.23
  -2   4   6    0.21    0.13
  -2   4   6    0.04    0.12
   2  -3  -6    5.90    0.33
  -2   3   6    4.39    0.53
  -2   3   6    5.97    0.34
  -2   3   6    4.05    0.43
  -2   3   6    4.97    0.33
   2  -2  -6    3.41    0.24
  -2   2   6    3.08    0.41
  -2   2   6    3.48    0.27
  -2   2   6    3.68    0.38
   2  -1  -6  125.37    3.38
   2  -1  -6  127.93    3.24
  -2   1   6  132.48    3.28
  -2   1   6  128.66    3.33
  -2   1   6  132.71    4.19
  -2   1   6  128.73    3.65
   2   0  -6  273.74    7.02
   2   0  -6  284.96    6.85
  -2   0   6  277.32    8.36
  -2   0   6  277.30    6.83
  -2   0   6  280.44    7.35
  -2   0   6  269.41    6.94
   2   1  -6  127.85    3.55
   2   1  -6  131.65    3.43
  -2  -1   6  127.46    3.99
  -2  -1   6  127.25    3.30
  -2  -1   6  132.85    3.56
   2   2  -6    3.62    0.35
   2   2  -6    3.29    0.19
   2   2  -6    3.78    0.29
  -2  -2   6    3.54    0.26
  -2  -2   6    3.57    0.23
  -2  -2   6    3.22    0.22
   2   3  -6    5.85    0.48
   2   3  -6    4.72    0.33
  -2  -3   6    4.53    0.27
  -2  -3   6    4.20    0.28
   2   4  -6    0.14    0.20
   2   4  -6    0.21    0.15
  -2  -4   6    0.15    0.11
   2   5  -6    2.69    0.44
   2   5  -6    2.12    0.30
  -2  -5   6    2.54    0.27
   2   6  -6    1.27    0.41
   2   6  -6    1.11    0.29
  -2  -6   6    1.42    0.24
   2   7  -6    0.11    0.21
   2   7  -6    0.02    0.31
  -2  -7   6    0.04    0.17
   2   8  -6    0.69    0.43
   2   8  -6    0.95    0.33
  -2  -8   6    0.94    0.26
   2   9  -6    0.25    0.29
   2   9  -6   -0.01    0.44
   2  -9  -7    0.12    0.26
  -2   9   7    0.00    0.27
   2  -8  -7    0.09    0.18
   2  -8  -7    0.05    0.24
  -2   8   7    0.24    0.27
  -2   8   7    0.15    0.36
  -2   8   7   -0.11    0.22
   2  -7  -7   -0.14    0.18
   2  -7  -7    0.19    0.18
  -2   7   7   -0.14    0.20
  -2   7   7    0.16    0.29
  -2   7   7    0.01    0.38
  -2   7   7    0.01    0.16
   2  -6  -7    2.40    0.33
  -2   6   7    2.93    0.38
  -2   6   7    3.32    0.38
  -2   6   7    2.71    0.56
  -2   6   7    3.62    0.53
   2  -5  -7    5.15    0.41
  -2   5   7    6.30    0.46
  -2   5   7    4.49    0.63
  -2   5   7    5.57    0.40
  -2   5   7    5.03    0.56
   2  -4  -7    0.43    0.15
  -2   4   7    0.30    0.27
  -2   4   7    0.83    0.19
  -2   4   7    0.81    0.19
  -2   4   7    0.59    0.28
   2  -3  -7    1.06    0.18
  -2   3   7    0.41    0.14
  -2   3   7    0.24    0.19
  -2   3   7    0.83    0.29
   2  -2  -7    0.17    0.10
  -2   2   7    0.00    0.08
  -2   2   7   -0.08    0.19
  -2   2   7   -0.02    0.16
   2  -1  -7   18.72    0.57
   2  -1  -7   17.87    0.66
  -2   1   7   18.32    0.82
  -2   1   7   18.27    0.60
  -2   1   7   16.79    0.91
  -2   1   7   17.39    0.67
   2   0  -7    0.04    0.10
   2   0  -7    0.03    0.12
   2   0  -7   -0.02    0.06
  -2   0   7    0.09    0.11
  -2   0   7    0.02    0.08
  -2   0   7   -0.05    0.15
  -2   0   7    0.15    0.16
   2   1  -7   17.18    0.72
   2   1  -7   17.03    0.67
  -2  -1   7   16.42    0.71
  -2  -1   7   19.06    0.70
  -2  -1   7   17.23    0.65
  -2  -1   7   17.76    0.78
   2   2  -7    0.03    0.16
   2   2  -7   -0.06    0.11
   2   2  -7   -0.03    0.09
  -2  -2   7   -0.01    0.07
  -2  -2   7   -0.08    0.14
  -2  -2   7    0.01    0.09
   2   3  -7    0.40    0.23
   2   3  -7    0.41    0.16
  -2  -3   7    0.48    0.13
   2   4  -7    0.43    0.26
   2   4  -7    0.39    0.17
  -2  -4   7    0.59    0.15
   2   5  -7    4.18    0.56
   2   5  -7    5.10    0.44
  -2  -5   7    5.28    0.38
   2   6  -7    3.11    0.40
   2   6  -7    4.03    0.59
  -2  -6   7    3.25    0.34
   2   7  -7    0.02    0.22
   2   7  -7   -0.13    0.33
  -2  -7   7    0.06    0.17
   2   8  -7   -0.50    0.38
   2   8  -7    0.40    0.27
  -2  -8   7   -0.03    0.20
   2   9  -7    0.19    0.31
   2   9  -7    0.14    0.43
   2  -8  -8    0.75    0.28
   2  -8  -8    1.14    0.33
  -2   8   8    1.16    0.46
  -2   8   8    1.67    0.37
  -2   8   8    1.16    0.31
   2  -7  -8    0.63    0.25
   2  -7  -8    1.06    0.27
  -2   7   8    0.37    0.24
  -2   7   8    0.34    0.34
  -2   7   8    0.28    0.23
   2  -6  -8    3.08    0.35
  -2   6   8    2.31    0.35
  -2   6   8    2.74    0.36
  -2   6   8    2.88    0.51
  -2   6   8    3.30    0.64
   2  -5  -8    1.91    0.28
  -2   5   8    2.46    0.45
  -2   5   8    2.13    0.30
  -2   5   8    1.39    0.44
  -2   5   8    2.55    0.34
   2  -4  -8    0.44    0.17
  -2   4   8    0.24    0.27
  -2   4   8    0.26    0.14
  -2   4   8    0.30    0.25
   2  -3  -8    0.40    0.15
  -2   3   8    0.39    0.22
  -2   3   8    0.38    0.15
  -2   3   8    0.35    0.26
   2  -2  -8    4.77    0.32
   2  -2  -8    4.93    0.23
  -2   2   8    3.73    0.49
  -2   2   8    4.86    0.33
  -2   2   8    5.78    0.51
   2  -1  -8    1.27    0.20
   2  -1  -8    1.41    0.14
  -2   1   8    1.80    0.30
  -2   1   8    1.12    0.15
  -2   1   8    1.29    0.30
  -2   1   8    1.40    0.21
   2   0  -8   26.63    0.92
   2   0  -8   26.04    0.91
   2   0  -8   26.58    0.81
  -2   0   8   25.97    1.04
  -2   0   8   25.76    0.89
  -2   0   8   27.17    1.18
  -2   0   8   26.62    0.91
   2   1  -8    1.73    0.26
   2   1  -8    1.83    0.24
  -2  -1   8    1.37    0.24
  -2  -1   8    1.54    0.21
  -2  -1   8    1.41    0.22
  -2  -1   8    1.73    0.26
   2   2  -8    4.79    0.35
   2   2  -8    4.61    0.43
  -2  -2   8    4.22    0.30
  -2  -2   8    5.15    0.37
   2   3  -8    0.50    0.18
   2   3  -8    0.44    0.24
  -2  -3   8    0.48    0.15
   2   4  -8    0.44    0.19
   2   4  -8   -0.19    0.22
  -2  -4   8    0.31    0.13
   2   5  -8    1.91    0.33
   2   5  -8    1.38    0.41
  -2  -5   8    2.13    0.29
   2   6  -8    1.87    0.45
   2   6  -8    2.83    0.40
  -2  -6   8    2.64    0.33
   2   7  -8    0.64    0.37
   2   7  -8    0.66    0.30
  -2  -7   8    0.81    0.25
   2   8  -8    1.17    0.36
   2   8  -8    1.03    0.47
  -2  -8   8    1.03    0.27
   2   9  -8   -0.20    0.43
   2  -8  -9    0.49    0.25
  -2   8   9    0.61    0.41
  -2   8   9    0.12    0.26
   2  -7  -9    0.32    0.24
  -2   7   9   -0.18    0.32
  -2   7   9    0.97    0.31
  -2   7   9    0.83    0.28
   2  -6  -9    2.33    0.35
  -2   6   9    1.75    0.57
  -2   6   9    2.67    0.39
  -2   6   9    3.03    0.38
  -2   6   9    3.19    0.56
   2  -5  -9    4.40    0.41
  -2   5   9    4.60    0.59
  -2   5   9    3.80    0.65
  -2   5   9    4.01    0.42
   2  -4  -9   10.13    0.53
  -2   4   9    9.60    0.76
  -2   4   9    8.89    0.53
  -2   4   9    9.10    0.85
   2  -3  -9   -0.07    0.11
  -2   3   9    0.01    0.20
  -2   3   9   -0.02    0.26
  -2   3   9    0.07    0.12
   2  -2  -9   -0.02    0.10
   2  -2  -9   -0.01    0.07
  -2   2   9    0.24    0.25
  -2   2   9    0.04    0.12
  -2   2   9   -0.11    0.19
   2  -1  -9   13.80    0.50
   2  -1  -9   13.42    0.59
  -2   1   9   13.50    0.52
  -2   1   9   13.36    0.75
  -2   1   9   13.30    0.61
  -2   1   9   12.99    0.84
   2   0  -9    0.04    0.08
   2   0  -9   -0.09    0.11
   2   0  -9    0.23    0.16
  -2   0   9   -0.06    0.19
  -2   0   9    0.08    0.18
  -2   0   9    0.03    0.08
  -2   0   9    0.04    0.12
   2   1  -9   13.57    0.67
   2   1  -9   13.18    0.61
  -2  -1   9   14.26    0.61
  -2  -1   9   12.78    0.67
  -2  -1   9   13.33    0.62
  -2  -1   9   12.94    0.71
   2   2  -9    0.07    0.20
   2   2  -9    0.01    0.14
  -2  -2   9    0.13    0.11
  -2  -2   9    0.08    0.19
  -2  -2   9    0.20    0.16
   2   3  -9    0.38    0.18
   2   3  -9    0.40    0.24
  -2  -3   9   -0.08    0.09
   2   4  -9    8.99    0.58
   2   4  -9   10.02    0.74
  -2  -4   9    9.49    0.52
   2   5  -9    4.67    0.62
   2   5  -9    3.09    0.40
  -2  -5   9    4.44    0.40
   2   6  -9    1.67    0.33
   2   6  -9    3.07    0.58
  -2  -6   9    2.40    0.33
   2   7  -9    0.63    0.30
   2   7  -9    0.35    0.41
  -2  -7   9    0.32    0.21
   2   8  -9    0.15    0.31
   2   8  -9    0.55    0.51
  -2  -8   9    0.56    0.28
   2  -8 -10   -0.10    0.23
  -2   8  10    0.00    0.24
  -2   8  10    0.35    0.41
  -2   7  10    0.66    0.43
  -2   7  10    0.40    0.25
   2  -6 -10    1.67    0.33
  -2   6  10    2.14    0.50
  -2   6  10    1.12    0.29
   2  -5 -10    1.34    0.28
  -2   5  10    1.02    0.46
  -2   5  10    0.34    0.33
  -2   5  10    0.52    0.24
   2  -4 -10    1.12    0.24
  -2   4  10    0.62    0.22
  -2   4  10    0.64    0.37
  -2   4  10    0.55    0.31
   2  -3 -10    2.52    0.29
  -2   3  10    1.40    0.41
  -2   3  10    1.25    0.35
  -2   3  10    0.89    0.21
   2  -2 -10    4.33    0.25
   2  -2 -10    4.97    0.38
  -2   2  10    4.27    0.51
  -2   2  10    4.23    0.58
  -2   2  10    5.23    0.41
  -2   2  10    3.74    0.17
   2  -1 -10    4.01    0.35
   2  -1 -10    3.85    0.25
  -2   1  10    2.98    0.33
  -2   1  10    3.54    0.49
  -2   1  10    3.08    0.24
  -2   1  10    3.25    0.44
   2   0 -10   16.61    0.61
   2   0 -10   16.57    0.72
  -2   0  10   15.46    0.66
  -2   0  10   16.97    0.73
  -2   0  10   17.26    0.86
  -2   0  10   16.36    0.92
   2   1 -10    3.04    0.33
   2   1 -10    3.88    0.39
  -2  -1  10    4.23    0.42
  -2  -1  10    3.04    0.32
  -2  -1  10    2.95    0.33
   2   2 -10    4.95    0.49
   2   2 -10    4.99    0.42
  -2  -2  10    5.00    0.39
  -2  -2  10    4.59    0.43
   2   3 -10    2.03    0.40
   2   3 -10    2.00    0.31
  -2  -3  10    1.27    0.24
  -2  -3  10    1.11    0.30
   2   4 -10    0.93    0.34
   2   4 -10    0.86    0.27
  -2  -4  10    1.39    0.25
   2   5 -10    0.30    0.24
   2   5 -10    1.50    0.44
  -2  -5  10    0.75    0.21
   2   6 -10    2.15    0.50
   2   6 -10    1.94    0.40
  -2  -6  10    2.22    0.36
   2   7 -10    0.14    0.26
   2   7 -10    0.86    0.44
  -2  -7  10    1.11    0.31
   2   8 -10    0.19    0.44
   2   8 -10    0.52    0.34
  -2  -8  10    0.23    0.27
  -2   7  11   -0.18    0.39
  -2   7  11   -0.14    0.24
   2  -6 -11   -0.22    0.20
  -2   6  11   -0.01    0.32
  -2   6  11   -0.23    0.21
   2  -5 -11    9.53    0.59
  -2   5  11    8.10    0.58
  -2   5  11   10.43    0.88
   2  -4 -11    2.67    0.35
  -2   4  11    1.17    0.47
  -2   4  11    2.11    0.34
  -2   4  11    2.06    0.47
   2  -3 -11    0.22    0.18
   2  -3 -11    0.35    0.12
  -2   3  11    0.37    0.35
  -2   3  11    0.24    0.16
  -2   3  11    0.09    0.31
   2  -2 -11    0.58    0.20
   2  -2 -11    0.77    0.16
  -2   2  11    1.22    0.24
  -2   2  11    0.46    0.32
  -2   2  11    0.42    0.08
  -2   2  11    0.65    0.32
   2  -1 -11    1.70    0.27
   2  -1 -11    1.20    0.17
  -2   1  11    1.24    0.35
  -2   1  11    1.64    0.20
  -2   1  11    1.41    0.35
  -2   1  11    1.16    0.23
   2   0 -11   -0.02    0.09
   2   0 -11    0.10    0.16
  -2   0  11    0.08    0.14
  -2   0  11   -0.02    0.20
  -2   0  11    0.02    0.11
  -2   0  11    0.08    0.23
   2   1 -11    1.18    0.30
   2   1 -11    1.82    0.30
  -2  -1  11    0.90    0.24
  -2  -1  11    1.03    0.30
  -2  -1  11    1.46    0.25
   2   2 -11    0.89    0.26
   2   2 -11    0.42    0.28
  -2  -2  11    0.27    0.22
  -2  -2  11    0.83    0.21
   2   3 -11    0.31    0.21
   2   3 -11    0.11    0.26
  -2  -3  11    0.28    0.24
  -2  -3  11    0.06    0.13
   2   4 -11    2.01    0.37
   2   4 -11    1.92    0.46
  -2  -4  11    2.20    0.31
   2   5 -11    8.95    0.64
   2   5 -11    8.42    0.85
  -2  -5  11    8.95    0.57
   2   6 -11    0.24    0.38
   2   6 -11   -0.25    0.23
  -2  -6  11    0.17    0.18
   2   7 -11    0.12    0.41
   2   7 -11    0.01    0.27
  -2  -7  11   -0.09    0.22
  -2   7  12    0.25    0.41
  -2   7  12   -0.27    0.26
  -2   6  12    0.50    0.39
  -2   6  12    0.59    0.29
   2  -5 -12    0.56    0.25
  -2   5  12    0.33    0.23
  -2   5  12    0.94    0.41
   2  -4 -12    0.30    0.22
  -2   4  12    0.38    0.42
  -2   4  12    0.39    0.21
  -2   4  12    0.31    0.35
   2  -3 -12    8.09    0.52
   2  -3 -12    8.12    0.40
  -2   3  12    7.14    0.55
  -2   3  12    7.27    0.82
  -2   3  12    6.11    0.72
   2  -2 -12    3.60    0.28
   2  -2 -12    3.86    0.39
  -2   2  12    3.99    0.57
  -2   2  12    3.14    0.17
  -2   2  12    2.93    0.56
  -2   2  12    4.24    0.42
   2  -1 -12    0.37    0.13
   2  -1 -12    0.43    0.21
  -2   1  12    0.51    0.30
  -2   1  12    0.54    0.15
  -2   1  12    0.56    0.32
  -2   1  12    0.04    0.14
   2   0 -12    0.90    0.24
   2   0 -12    0.74    0.16
  -2   0  12    0.70    0.20
  -2   0  12    0.64    0.31
  -2   0  12    0.71    0.21
   2   1 -12    0.32    0.22
  -2  -1  12    0.13    0.19
  -2  -1  12    0.34    0.16
  -2  -1  12    0.66    0.30
   2   2 -12    3.07    0.46
   2   2 -12    3.05    0.39
  -2  -2  12    3.47    0.41
  -2  -2  12    3.52    0.38
   2   3 -12    9.25    0.61
   2   3 -12    7.00    0.68
  -2  -3  12    7.42    0.60
  -2  -3  12    8.81    0.56
   2   4 -12   -0.15    0.21
   2   4 -12    0.02    0.31
  -2  -4  12    0.09    0.16
   2   5 -12    0.07    0.35
   2   5 -12    0.78    0.31
  -2  -5  12    1.36    0.29
   2   6 -12    0.53    0.34
   2   6 -12    0.77    0.46
  -2  -6  12    0.61    0.25
   2   7 -12    0.34    0.31
   2   7 -12   -0.20    0.41
  -2  -7  12   -0.33    0.21
  -2   6  13    0.04    0.39
  -2   6  13    0.08    0.27
  -2   5  13   -0.15    0.39
  -2   5  13    0.19    0.21
   2  -4 -13    0.22    0.24
  -2   4  13    0.62    0.23
  -2   4  13   -0.16    0.35
   2  -3 -13    0.51    0.25
   2  -3 -13    0.07    0.14
  -2   3  13    0.73    0.37
  -2   3  13    0.26    0.21
   2  -2 -13    0.04    0.13
   2  -2 -13    0.05    0.21
  -2   2  13    0.61    0.35
  -2   2  13   -0.02    0.17
   2  -1 -13    0.70    0.25
   2  -1 -13    0.47    0.16
  -2   1  13   -0.10    0.14
  -2   1  13    0.48    0.35
  -2   1  13    0.67    0.22
   2   0 -13    0.12    0.20
  -2   0  13   -0.17    0.28
  -2   0  13   -0.19    0.12
  -2   0  13    0.06    0.15
   2   1 -13    0.28    0.24
  -2  -1  13    0.08    0.20
  -2  -1  13    0.47    0.21
   2   2 -13   -0.01    0.23
  -2  -2  13    0.21    0.18
  -2  -2  13    0.67    0.26
   2   3 -13    0.51    0.28
   2   3 -13   -0.28    0.29
  -2  -3  13   -0.10    0.26
  -2  -3  13    0.13    0.17
   2   4 -13    0.07    0.27
   2   4 -13    0.23    0.35
  -2  -4  13    0.20    0.17
   2   5 -13    0.24    0.26
   2   5 -13    0.74    0.43
  -2  -5  13    0.32    0.21
   2   6 -13    0.16    0.30
   2   6 -13   -0.17    0.39
  -2  -6  13    0.30    0.24
  -2   6  14    0.54    0.46
  -2   5  14    0.88    0.47
  -2   5  14    1.21    0.32
   2  -4 -14   -0.08    0.23
  -2   4  14    0.02    0.23
  -2   4  14   -0.20    0.36
   2  -3 -14    3.07    0.30
   2  -3 -14    2.63    0.40
  -2   3  14    4.18    0.48
  -2   3  14    2.41    0.57
   2  -2 -14    0.77    0.25
   2  -2 -14    0.73    0.20
  -2   2  14    0.55    0.23
  -2   2  14    0.24    0.37
   2  -1 -14    1.91    0.25
   2  -1 -14    2.59    0.38
  -2   1  14    2.58    0.38
  -2   1  14    1.89    0.23
  -2   1  14    2.67    0.53
   2   0 -14    2.89    0.41
  -2   0  14    2.33    0.37
  -2   0  14    2.97    0.32
  -2   0  14    2.77    0.53
   2   1 -14    3.00    0.43
  -2  -1  14    2.85    0.40
  -2  -1  14    2.41    0.36
   2   2 -14    0.59    0.30
  -2  -2  14    0.52    0.21
  -2  -2  14    0.15    0.23
   2   3 -14    1.79    0.38
  -2  -3  14    2.74    0.43
  -2  -3  14    2.62    0.39
   2   4 -14    0.02    0.25
   2   4 -14   -0.29    0.34
  -2  -4  14   -0.03    0.19
   2   5 -14    0.72    0.31
   2   5 -14    0.98    0.50
  -2  -5  14    1.35    0.32
   2   6 -14    0.06    0.30
   2   6 -14    0.65    0.47
  -2   5  15    0.81    0.50
  -2   4  15    0.61    0.44
  -2   4  15    0.55    0.27
   2  -3 -15    1.18    0.35
   2  -3 -15    1.26    0.24
  -2   3  15    1.47    0.35
  -2   3  15    0.95    0.47
   2  -2 -15    0.83    0.32
   2  -2 -15    0.34    0.17
  -2   2  15    0.45    0.25
  -2   2  15    0.55    0.40
   2  -1 -15    0.62    0.28
   2  -1 -15    0.45    0.20
  -2   1  15    0.50    0.40
  -2   1  15    0.53    0.17
  -2   1  15    0.75    0.25
   2   0 -15   -0.13    0.26
  -2   0  15   -0.04    0.17
  -2   0  15   -0.13    0.17
   2   1 -15    0.62    0.31
  -2  -1  15    0.60    0.25
  -2  -1  15    1.08    0.30
   2   2 -15    0.21    0.29
  -2  -2  15    0.35    0.27
  -2  -2  15    0.93    0.29
   2   3 -15    1.41    0.37
  -2  -3  15    1.50    0.39
  -2  -3  15    1.02    0.29
   2   4 -15    0.01    0.30
  -2  -4  15    0.77    0.28
   2   5 -15    0.51    0.46
   2   5 -15    0.03    0.32
  -2   4  16   -0.39    0.43
  -2   3  16   -0.48    0.43
  -2   3  16    0.67    0.31
   2  -2 -16    0.61    0.31
  -2   2  16    0.73    0.29
  -2   2  16    1.11    0.48
   2  -1 -16    0.22    0.30
  -2   1  16    0.29    0.16
  -2   1  16    0.11    0.21
  -2   1  16   -0.02    0.42
   2   0 -16    0.22    0.30
  -2   0  16    0.65    0.28
  -2   0  16    0.04    0.18
   2   1 -16    0.05    0.28
  -2  -1  16   -0.05    0.22
  -2  -1  16   -0.13    0.20
   2   2 -16    0.27    0.33
  -2  -2  16    0.77    0.27
  -2  -2  16    0.70    0.30
   2   3 -16    0.20    0.30
  -2  -3  16    0.61    0.27
  -2  -3  16    0.03    0.30
   2   4 -16    0.54    0.35
  -2  -4  16    0.48    0.37
  -2   3  17    1.11    0.54
  -2   2  17    0.83    0.53
   2  -1 -17    0.01    0.30
  -2   1  17    0.03    0.15
   2   0 -17    0.09    0.31
  -2   0  17   -0.04    0.19
   2   1 -17   -0.04    0.31
  -2  -1  17    0.42    0.25
   2   2 -17    0.15    0.36
  -2  -2  17    0.33    0.29
   2   3 -17    0.43    0.37
  -2  -3  17    0.41    0.34
   3  -1  17    1.57    0.32
   3   0  17   -0.16    0.18
   3  -3  16    0.55    0.30
  -3   3 -16   -0.01    0.34
   3  -2  16    0.57    0.28
   3  -1  16    0.33    0.28
   3  -1  16    0.54    0.24
   3   0  16    0.46    0.29
   3   0  16    0.04    0.19
   3   1  16    0.59    0.30
   3   1  16    0.55    0.16
   3   2  16    0.63    0.31
   3   2  16    0.77    0.47
  -3  -2 -16    0.88    0.43
   3   3  16    0.21    0.43
  -3  -3 -16   -0.04    0.36
   3  -4  15   -0.12    0.32
  -3   4 -15   -0.14    0.31
  -3   4 -15    0.32    0.47
   3  -3  15    0.55    0.29
   3  -3  15    1.23    0.34
  -3   3 -15    0.92    0.35
   3  -2  15    0.16    0.23
   3  -2  15    0.29    0.22
  -3   2 -15    0.21    0.30
   3  -1  15    0.36    0.23
   3  -1  15    0.41    0.22
   3   0  15    0.24    0.18
   3   0  15   -0.09    0.17
   3   1  15    0.10    0.14
   3   1  15    0.01    0.20
   3   2  15    0.05    0.22
   3   2  15    0.06    0.34
  -3  -2 -15   -0.27    0.32
   3   3  15    0.85    0.32
   3   3  15    0.93    0.43
  -3  -3 -15    0.65    0.39
   3   4  15   -0.20    0.24
   3   4  15    0.02    0.41
  -3  -4 -15    0.12    0.38
  -3   5 -14    0.05    0.46
  -3   5 -14    0.16    0.31
   3  -4  14    0.62    0.25
   3  -4  14    0.94    0.36
  -3   4 -14    1.06    0.50
  -3   4 -14    0.47    0.33
   3  -3  14    0.31    0.27
   3  -3  14   -0.04    0.17
  -3   3 -14    0.25    0.29
  -3   3 -14    0.09    0.35
   3  -2  14    2.12    0.38
   3  -2  14    1.67    0.32
  -3   2 -14    2.12    0.40
   3  -1  14    0.19    0.21
   3  -1  14    0.12    0.20
  -3   1 -14    0.17    0.26
   3   0  14    0.05    0.16
   3   0  14    0.13    0.17
   3   1  14    0.29    0.35
   3   1  14   -0.07    0.17
   3   1  14   -0.10    0.11
   3   2  14    1.45    0.46
   3   2  14    2.46    0.40
   3   3  14   -0.15    0.31
   3   3  14    0.24    0.23
  -3  -3 -14    0.14    0.18
   3   4  14    0.57    0.28
   3   4  14    0.46    0.39
  -3  -4 -14    0.72    0.39
   3   5  14    0.67    0.41
   3   5  14   -0.09    0.26
  -3  -5 -14    0.59    0.38
  -3   6 -13    0.52    0.46
  -3   6 -13   -0.13    0.30
   3  -5  13    1.94    0.38
  -3   5 -13    1.77    0.56
  -3   5 -13    0.92    0.34
   3  -4  13    1.59    0.33
  -3   4 -13    2.37    0.43
  -3   4 -13    1.35    0.52
   3  -3  13    1.26    0.30
   3  -3  13    0.91    0.29
  -3   3 -13    0.81    0.41
  -3   3 -13    1.30    0.33
   3  -2  13    0.75    0.25
   3  -2  13    0.75    0.25
  -3   2 -13    0.76    0.28
  -3   2 -13    0.83    0.39
   3  -1  13    0.41    0.21
   3  -1  13    0.68    0.22
  -3   1 -13    0.33    0.25
   3   0  13   -0.06    0.16
   3   0  13    0.07    0.15
  -3   0 -13    0.00    0.21
   3   1  13    0.05    0.17
   3   1  13    0.65    0.33
   3   1  13    0.65    0.15
   3   2  13    0.72    0.25
   3   2  13    0.54    0.35
  -3  -2 -13    0.56    0.18
   3   3  13    1.46    0.43
   3   3  13    1.12    0.27
  -3  -3 -13    0.76    0.20
   3   4  13    2.06    0.49
   3   4  13    1.94    0.37
  -3  -4 -13    1.22    0.42
   3   5  13    2.45    0.53
   3   5  13    2.20    0.39
  -3  -5 -13    3.20    0.59
   3   6  13    0.15    0.34
  -3  -6 -13    0.05    0.38
  -3   7 -12    0.68    0.53
  -3   7 -12    0.49    0.33
   3  -6  12    0.24    0.21
  -3   6 -12    0.28    0.29
  -3   6 -12   -0.26    0.38
   3  -5  12   -0.01    0.18
  -3   5 -12    0.56    0.43
  -3   5 -12    0.25    0.27
   3  -4  12   -0.10    0.14
  -3   4 -12    0.14    0.25
  -3   4 -12    0.41    0.36
   3  -3  12    5.74    0.51
   3  -3  12    7.46    0.56
  -3   3 -12    6.72    0.71
  -3   3 -12    6.52    0.55
   3  -2  12    0.26    0.21
   3  -2  12   -0.10    0.15
  -3   2 -12    0.00    0.22
  -3   2 -12    0.02    0.27
   3  -1  12    4.53    0.39
   3  -1  12    4.16    0.42
  -3   1 -12    3.47    0.49
  -3   1 -12    5.05    0.45
   3   0  12   11.37    0.66
   3   0  12   13.48    0.58
   3   0  12   10.22    0.67
  -3   0 -12   11.61    0.62
   3   1  12    4.20    0.51
   3   1  12    4.73    0.45
   3   1  12    4.45    0.29
   3   2  12    0.03    0.16
   3   2  12    0.08    0.28
  -3  -2 -12    0.08    0.13
   3   3  12    6.80    0.53
   3   3  12    6.98    0.68
   3   4  12    0.37    0.32
   3   4  12    0.03    0.18
   3   5  12    0.17    0.21
   3   5  12    0.23    0.32
  -3  -5 -12    0.55    0.36
   3   6  12   -0.22    0.31
  -3  -6 -12    0.33    0.36
   3   7  12   -0.10    0.34
  -3  -7 -12   -0.30    0.38
  -3   7 -11    0.24    0.46
  -3   7 -11   -0.03    0.27
   3  -6  11   -0.13    0.18
  -3   6 -11    0.80    0.42
  -3   6 -11    0.10    0.26
   3  -5  11   -0.16    0.14
  -3   5 -11    0.05    0.23
  -3   5 -11    0.22    0.36
   3  -4  11   -0.04    0.13
  -3   4 -11   -0.01    0.29
  -3   4 -11   -0.02    0.21
   3  -3  11    3.39    0.39
   3  -3  11    3.39    0.41
  -3   3 -11    4.20    0.44
  -3   3 -11    3.15    0.52
   3  -2  11    4.43    0.41
   3  -2  11    3.88    0.39
  -3   2 -11    4.15    0.42
  -3   2 -11    4.08    0.53
   3  -1  11   38.19    1.34
   3  -1  11   38.73    1.28
  -3   1 -11   37.12    1.48
  -3   1 -11   36.87    1.31
   3   0  11    0.02    0.14
   3   0  11   -0.47    0.22
   3   0  11   -0.18    0.12
  -3   0 -11    0.07    0.20
  -3   0 -11    0.01    0.22
   3   1  11   37.24    1.35
   3   1  11   38.58    1.15
   3   1  11   39.03    1.50
  -3  -1 -11   39.63    1.30
   3   2  11    4.26    0.51
   3   2  11    3.26    0.37
  -3  -2 -11    4.14    0.29
   3   3  11    3.82    0.52
   3   3  11    3.07    0.37
   3   4  11   -0.28    0.25
   3   4  11    0.19    0.18
   3   5  11    0.00    0.18
   3   5  11   -0.36    0.27
  -3  -5 -11   -0.14    0.29
   3   6  11    0.12    0.31
  -3  -6 -11    0.35    0.30
   3   7  11    0.24    0.33
  -3  -7 -11   -0.17    0.35
  -3   8 -10    0.87    0.53
  -3   8 -10    0.01    0.30
   3  -7  10   -0.02    0.21
  -3   7 -10   -0.21    0.38
  -3   7 -10    0.05    0.26
   3  -6  10    0.51    0.21
  -3   6 -10    0.13    0.24
  -3   6 -10    0.55    0.43
   3  -5  10    0.00    0.13
  -3   5 -10   -0.02    0.28
  -3   5 -10   -0.08    0.19
   3  -4  10    0.47    0.18
  -3   4 -10    0.44    0.31
  -3   4 -10    0.63    0.25
   3  -3  10    5.62    0.44
   3  -3  10    6.01    0.47
  -3   3 -10    4.13    0.42
  -3   3 -10    4.44    0.57
   3  -2  10   45.35    1.48
   3  -2  10   44.51    1.48
  -3   2 -10   43.56    1.71
  -3   2 -10   45.01    1.50
   3  -1  10    0.75    0.20
   3  -1  10    0.18    0.15
   3  -1  10    0.48    0.24
  -3   1 -10    0.73    0.21
  -3   1 -10    0.38    0.24
   3   0  10    0.33    0.14
   3   0  10    0.42    0.21
   3   0  10    0.48    0.18
  -3   0 -10    0.00    0.19
  -3   0 -10    0.66    0.19
   3   1  10    0.56    0.18
   3   1  10    0.77    0.28
   3   1  10    0.50    0.13
  -3  -1 -10    0.51    0.13
  -3  -1 -10    0.64    0.22
  -3  -1 -10    0.73    0.20
   3   2  10   46.03    1.48
   3   2  10   43.57    1.66
  -3  -2 -10   43.72    1.29
   3   3  10    5.73    0.58
   3   3  10    4.61    0.41
   3   4  10    0.78    0.23
   3   4  10    0.11    0.25
   3   5  10    0.00    0.17
   3   5  10    0.20    0.26
  -3  -5 -10    0.03    0.28
   3   6  10    0.25    0.25
   3   6  10    0.12    0.30
  -3  -6 -10   -0.10    0.29
   3   7  10    0.09    0.31
  -3  -7 -10   -0.13    0.33
   3   8  10    0.01    0.37
  -3  -8 -10    0.31    0.40
  -3   8  -9    0.12    0.24
  -3   8  -9    0.29    0.45
   3  -7   9    0.23    0.21
  -3   7  -9    0.67    0.41
  -3   7  -9    0.45    0.28
   3  -6   9    0.10    0.17
  -3   6  -9    0.31    0.31
  -3   6  -9   -0.17    0.19
   3  -5   9    0.09    0.13
  -3   5  -9    0.06    0.26
  -3   5  -9   -0.08    0.20
   3  -4   9    3.54    0.36
  -3   4  -9    2.29    0.34
  -3   4  -9    3.42    0.51
   3  -3   9    1.67    0.25
   3  -3   9    1.39    0.28
  -3   3  -9    1.48    0.36
  -3   3  -9    1.76    0.29
   3  -2   9    7.49    0.45
   3  -2   9    8.07    0.48
  -3   2  -9    9.17    0.63
  -3   2  -9    7.90    0.47
   3  -1   9    9.84    0.50
   3  -1   9    8.89    0.48
   3  -1   9    8.11    0.44
  -3   1  -9    8.72    0.47
  -3   1  -9    7.33    0.54
   3   0   9    0.06    0.09
   3   0   9    0.18    0.18
   3   0   9    0.01    0.12
  -3   0  -9   -0.09    0.16
  -3   0  -9    0.02    0.12
   3   1   9    8.23    0.47
   3   1   9    8.86    0.37
   3   1   9    7.98    0.55
  -3  -1  -9    9.44    0.45
  -3  -1  -9    8.34    0.37
  -3  -1  -9    8.01    0.48
   3   2   9    8.24    0.47
   3   2   9    8.23    0.58
  -3  -2  -9    7.93    0.35
  -3  -2  -9    7.99    0.45
  -3  -2  -9    8.51    0.42
   3   3   9    1.14    0.22
   3   3   9    0.82    0.27
   3   4   9    2.31    0.31
   3   4   9    3.06    0.45
   3   5   9    0.04    0.23
   3   5   9    0.09    0.18
  -3  -5  -9    0.52    0.29
   3   6   9    0.29    0.28
   3   6   9   -0.07    0.17
  -3  -6  -9   -0.05    0.28
   3   7   9    0.30    0.33
  -3  -7  -9    0.71    0.36
   3   8   9    0.51    0.37
  -3  -8  -9   -0.05    0.32
   3  -8   8    0.13    0.24
  -3   8  -8    0.87    0.45
  -3   8  -8   -0.16    0.22
   3  -7   8    0.16    0.20
  -3   7  -8   -0.06    0.23
  -3   7  -8   -0.01    0.35
   3  -6   8    0.25    0.17
  -3   6  -8    0.18    0.33
  -3   6  -8    0.19    0.21
   3  -5   8    0.23    0.16
  -3   5  -8    0.18    0.20
  -3   5  -8    0.77    0.34
   3  -4   8    0.13    0.12
  -3   4  -8   -0.06    0.16
  -3   4  -8    0.02    0.20
   3  -3   8    3.53    0.35
   3  -3   8    3.44    0.31
  -3   3  -8    2.13    0.40
  -3   3  -8    2.89    0.32
   3  -2   8    1.78    0.25
   3  -2   8    2.33    0.26
  -3   2  -8    2.36    0.35
  -3   2  -8    2.04    0.26
   3  -1   8    1.15    0.21
   3  -1   8    1.63    0.22
   3  -1   8    1.76    0.22
  -3   1  -8    1.52    0.22
  -3   1  -8    1.77    0.29
   3   0   8    1.16    0.23
   3   0   8    1.19    0.20
   3   0   8    0.69    0.14
  -3   0  -8    1.95    0.26
  -3   0  -8    1.62    0.21
   3   1   8    0.98    0.25
   3   1   8    1.35    0.20
   3   1   8    1.75    0.16
  -3  -1  -8    1.75    0.22
  -3  -1  -8    1.53    0.16
  -3  -1  -8    1.75    0.20
   3   2   8    2.49    0.26
   3   2   8    2.28    0.34
  -3  -2  -8    2.57    0.24
  -3  -2  -8    2.43    0.22
  -3  -2  -8    1.76    0.15
   3   3   8    3.38    0.42
   3   3   8    3.32    0.31
  -3  -3  -8    3.29    0.28
  -3  -3  -8    3.65    0.26
   3   4   8    0.12    0.14
   3   4   8   -0.24    0.19
   3   5   8    0.80    0.22
   3   5   8    0.56    0.27
  -3  -5  -8    0.54    0.28
   3   6   8    0.17    0.27
   3   6   8    0.13    0.19
  -3  -6  -8    0.46    0.30
   3   7   8    0.02    0.26
  -3  -7  -8   -0.18    0.29
   3   8   8   -0.28    0.31
  -3  -8  -8    0.26    0.34
  -3   9  -7   -0.36    0.44
  -3   9  -7    0.10    0.31
   3  -8   7    0.25    0.22
  -3   8  -7    0.31    0.27
  -3   8  -7    0.00    0.39
   3  -7   7    0.10    0.16
  -3   7  -7    0.52    0.39
  -3   7  -7   -0.03    0.21
   3  -6   7    0.33    0.15
  -3   6  -7   -0.13    0.27
  -3   6  -7    0.00    0.17
   3  -5   7    4.85    0.40
  -3   5  -7    4.75    0.45
  -3   5  -7    4.36    0.56
   3  -4   7    5.89    0.39
  -3   4  -7    6.54    0.45
  -3   4  -7    6.37    0.60
   3  -3   7    0.00    0.09
   3  -3   7    0.11    0.17
  -3   3  -7   -0.03    0.13
  -3   3  -7    0.06    0.18
   3  -2   7    7.32    0.42
   3  -2   7    7.29    0.33
   3  -2   7    7.13    0.39
  -3   2  -7    8.02    0.54
  -3   2  -7    7.87    0.42
   3  -1   7   29.86    0.96
   3  -1   7   29.00    0.95
   3  -1   7   27.58    0.95
  -3   1  -7   29.61    0.96
  -3   1  -7   28.15    1.08
   3   0   7   -0.02    0.06
   3   0   7   -0.06    0.08
   3   0   7    0.09    0.14
  -3   0  -7    0.14    0.10
  -3   0  -7   -0.03    0.12
   3   1   7   28.93    1.08
   3   1   7   28.55    0.84
   3   1   7   29.26    0.96
  -3  -1  -7   29.02    0.91
  -3  -1  -7   28.89    0.97
  -3  -1  -7   29.45    0.85
   3   2   7    7.66    0.51
   3   2   7    7.44    0.40
  -3  -2  -7    7.26    0.38
  -3  -2  -7    7.69    0.35
  -3  -2  -7    7.60    0.29
   3   3   7    0.05    0.11
   3   3   7    0.06    0.18
  -3  -3  -7    0.18    0.11
  -3  -3  -7    0.13    0.11
   3   4   7    6.10    0.54
   3   4   7    6.14    0.39
  -3  -4  -7    6.13    0.38
   3   5   7    5.67    0.55
   3   5   7    5.88    0.41
  -3  -5  -7    5.49    0.55
   3   6   7    0.37    0.27
   3   6   7    0.33    0.18
  -3  -6  -7    0.16    0.26
   3   7   7   -0.25    0.26
  -3  -7  -7    0.53    0.33
   3   8   7    0.42    0.36
  -3  -8  -7    0.17    0.36
   3   9   7    0.35    0.37
  -3  -9  -7   -0.42    0.35
  -3   9  -6    0.67    0.47
  -3   9  -6   -0.10    0.26
   3  -8   6    0.31    0.22
  -3   8  -6    0.02    0.25
  -3   8  -6    0.48    0.42
   3  -7   6   -0.02    0.16
  -3   7  -6    0.01    0.29
  -3   7  -6   -0.09    0.20
   3  -6   6   -0.07    0.11
  -3   6  -6   -0.06    0.17
  -3   6  -6    0.17    0.28
   3  -5   6    1.00    0.19
  -3   5  -6    0.92    0.30
  -3   5  -6    1.15    0.26
   3  -4   6    5.98    0.38
  -3   4  -6    5.71    0.42
  -3   4  -6    7.68    0.62
   3  -3   6    8.22    0.46
   3  -3   6    8.38    0.43
  -3   3  -6    8.53    0.58
  -3   3  -6    8.44    0.46
   3  -2   6    6.88    0.38
   3  -2   6    6.39    0.35
  -3   2  -6    6.76    0.47
  -3   2  -6    6.39    0.37
   3  -1   6    7.57    0.37
   3  -1   6    6.87    0.35
   3  -1   6    7.97    0.37
  -3   1  -6    7.66    0.37
  -3   1  -6    7.52    0.36
  -3   1  -6    7.54    0.45
   3   0   6   26.69    0.81
   3   0   6   25.86    0.84
   3   0   6   25.99    0.91
  -3   0  -6   25.96    0.91
  -3   0  -6   26.57    0.83
   3   1   6    7.05    0.28
   3   1   6    7.97    0.37
   3   1   6    7.48    0.45
  -3  -1  -6    7.16    0.29
  -3  -1  -6    6.92    0.32
  -3  -1  -6    7.69    0.37
   3   2   6    6.15    0.43
   3   2   6    7.15    0.36
  -3  -2  -6    6.76    0.31
  -3  -2  -6    7.05    0.23
  -3  -2  -6    6.59    0.34
   3   3   6    8.08    0.52
   3   3   6    8.47    0.41
  -3  -3  -6    8.22    0.36
  -3  -3  -6    7.34    0.38
   3   4   6    5.73    0.49
   3   4   6    5.83    0.33
   3   4   6    5.98    0.37
  -3  -4  -6    5.68    0.34
  -3  -4  -6    5.42    0.32
  -3  -4  -6    6.58    0.52
   3   5   6    1.02    0.20
   3   5   6    1.22    0.22
   3   5   6    1.10    0.28
  -3  -5  -6    1.00    0.20
  -3  -5  -6    0.66    0.26
   3   6   6   -0.10    0.23
   3   6   6   -0.01    0.15
  -3  -6  -6    0.00    0.24
   3   7   6    0.18    0.25
  -3  -7  -6    0.17    0.27
   3   8   6    0.38    0.32
  -3  -8  -6    0.40    0.33
   3   9   6   -0.06    0.33
  -3  -9  -6    0.37    0.38
   3  -9   5   -0.03    0.22
  -3   9  -5    0.39    0.44
  -3   9  -5    0.03    0.27
   3  -8   5    0.08    0.16
  -3   8  -5    0.13    0.35
  -3   8  -5    0.32    0.25
   3  -7   5    0.68    0.21
  -3   7  -5    0.56    0.36
  -3   7  -5    0.39    0.23
   3  -6   5    0.05    0.12
  -3   6  -5   -0.21    0.24
  -3   6  -5    0.07    0.16
   3  -5   5   -0.05    0.09
  -3   5  -5    0.09    0.14
  -3   5  -5   -0.16    0.19
   3  -4   5    9.03    0.46
  -3   4  -5    8.01    0.62
  -3   4  -5    8.72    0.49
   3  -3   5    0.23    0.11
  -3   3  -5    0.08    0.13
  -3   3  -5    0.24    0.18
  -3   3  -5    0.20    0.08
   3  -2   5    5.84    0.33
   3  -2   5    6.29    0.33
  -3   2  -5    5.94    0.34
  -3   2  -5    6.08    0.42
   3  -1   5    0.36    0.12
   3  -1   5    0.45    0.10
   3  -1   5    0.37    0.10
  -3   1  -5    0.43    0.11
  -3   1  -5    0.22    0.14
  -3   1  -5    0.41    0.11
   3   0   5   -0.17    0.10
   3   0   5   -0.14    0.06
   3   0   5   -0.23    0.07
  -3   0  -5   -0.27    0.07
  -3   0  -5   -0.13    0.09
  -3   0  -5   -0.11    0.10
   3   1   5    0.45    0.10
   3   1   5    0.47    0.07
   3   1   5    0.49    0.15
  -3  -1  -5    0.16    0.10
  -3  -1  -5    0.44    0.07
   3   2   5    5.94    0.30
   3   2   5    5.27    0.37
  -3  -2  -5    6.11    0.31
  -3  -2  -5    5.68    0.26
   3   3   5    0.11    0.10
   3   3   5    0.29    0.18
  -3  -3  -5    0.08    0.10
  -3  -3  -5    0.20    0.09
   3   4   5    9.49    0.46
   3   4   5    8.87    0.41
   3   4   5    9.79    0.45
   3   4   5    9.98    0.58
  -3  -4  -5    9.58    0.42
  -3  -4  -5    9.01    0.45
  -3  -4  -5    9.28    0.56
   3   5   5    0.02    0.14
   3   5   5    0.10    0.20
   3   5   5    0.22    0.16
   3   5   5    0.03    0.12
  -3  -5  -5    0.01    0.14
  -3  -5  -5   -0.14    0.16
  -3  -5  -5    0.06    0.12
   3   6   5   -0.02    0.21
   3   6   5    0.10    0.18
   3   6   5    0.11    0.14
  -3  -6  -5    0.06    0.16
  -3  -6  -5   -0.05    0.23
  -3  -6  -5    0.17    0.13
   3   7   5    0.51    0.28
  -3  -7  -5    0.81    0.31
  -3  -7  -5    0.79    0.21
   3   8   5    0.44    0.29
  -3  -8  -5   -0.03    0.27
   3  -9   4    0.12    0.23
  -3   9  -4    0.03    0.42
  -3   9  -4    0.06    0.29
   3  -8   4    0.48    0.19
  -3   8  -4    0.39    0.27
  -3   8  -4    0.30    0.37
   3  -7   4   -0.04    0.12
  -3   7  -4    0.38    0.34
  -3   7  -4    0.40    0.23
   3  -6   4    0.30    0.15
  -3   6  -4    0.16    0.16
  -3   6  -4    0.12    0.24
   3  -5   4    5.87    0.38
  -3   5  -4    6.13    0.42
  -3   5  -4    6.69    0.60
   3  -4   4    9.51    0.47
  -3   4  -4    9.73    0.64
  -3   4  -4    9.74    0.51
  -3   4  -4    9.90    0.47
   3  -3   4  148.09    3.81
  -3   3  -4  148.39    3.95
  -3   3  -4  152.76    4.45
  -3   3  -4  147.57    4.24
   3  -2   4   20.26    0.67
  -3   2  -4   19.51    0.81
  -3   2  -4   19.67    0.69
   3  -1   4    7.44    0.32
   3  -1   4    7.49    0.33
  -3   1  -4    7.31    0.39
  -3   1  -4    7.53    0.33
   3   0   4  131.45    3.56
   3   0   4  135.22    3.37
   3   0   4  134.15    3.34
  -3   0  -4  132.53    3.55
   3   1   4    7.44    0.25
   3   1   4    7.86    0.39
   3   1   4    7.38    0.31
  -3  -1  -4    7.44    0.24
  -3  -1  -4    6.74    0.37
  -3  -1  -4    6.84    0.32
   3   2   4   19.29    0.76
   3   2   4   19.10    0.63
  -3  -2  -4   19.37    0.66
  -3  -2  -4   20.11    0.76
   3   3   4  149.28    4.12
   3   3   4  147.72    3.79
   3   3   4  147.34    3.73
   3   3   4  148.99    3.95
  -3  -3  -4  147.52    3.94
  -3  -3  -4  147.77    3.79
  -3  -3  -4  147.18    4.11
   3   4   4    9.50    0.44
   3   4   4    9.42    0.44
   3   4   4   10.78    0.58
   3   4   4   10.52    0.49
  -3  -4  -4   10.83    0.58
  -3  -4  -4    9.71    0.47
  -3  -4  -4    9.90    0.44
   3   5   4    5.86    0.37
   3   5   4    6.04    0.48
   3   5   4    6.15    0.41
   3   5   4    6.42    0.37
  -3  -5  -4    6.09    0.37
  -3  -5  -4    7.32    0.50
  -3  -5  -4    6.05    0.40
  -3  -5  -4    5.74    0.35
   3   6   4   -0.04    0.16
   3   6   4    0.13    0.19
   3   6   4    0.23    0.20
   3   6   4    0.28    0.15
  -3  -6  -4   -0.11    0.19
  -3  -6  -4    0.15    0.13
  -3  -6  -4    0.34    0.20
  -3  -6  -4    0.03    0.15
   3   7   4    0.06    0.21
   3   7   4    0.11    0.16
   3   7   4    0.05    0.23
  -3  -7  -4   -0.09    0.13
  -3  -7  -4    0.23    0.24
  -3  -7  -4    0.18    0.27
   3   8   4    0.68    0.31
  -3  -8  -4    0.30    0.30
   3  -9   3    0.16    0.21
  -3   9  -3    0.19    0.42
  -3   9  -3    0.64    0.30
   3  -8   3    0.10    0.18
  -3   8  -3   -0.05    0.33
  -3   8  -3   -0.12    0.22
   3  -7   3    0.25    0.15
  -3   7  -3    0.21    0.29
  -3   7  -3    0.04    0.20
   3  -6   3    0.20    0.13
  -3   6  -3   -0.13    0.22
  -3   6  -3    0.14    0.17
   3  -5   3    9.48    0.47
  -3   5  -3    8.50    0.49
  -3   5  -3    8.17    0.65
   3  -4   3   22.10    0.78
  -3   4  -3   21.97    0.83
  -3   4  -3   22.13    0.87
  -3   4  -3   22.44    1.00
   3  -3   3   25.88    0.84
  -3   3  -3   26.56    0.91
  -3   3  -3   25.77    0.88
  -3   3  -3   25.68    1.03
   3  -2   3   41.19    1.17
  -3   2  -3   42.29    1.21
  -3   2  -3   40.97    1.36
   3  -1   3    1.50    0.13
  -3   1  -3    1.58    0.19
   3   0   3   -0.03    0.05
   3   0   3   -0.02    0.06
   3   0   3   -0.03    0.03
  -3   0  -3    0.04    0.05
  -3   0  -3    0.08    0.08
   3   1   3    1.21    0.16
   3   1   3    1.93    0.13
  -3  -1  -3    1.60    0.07
  -3  -1  -3    1.36    0.13
  -3  -1  -3    1.72    0.17
   3   2   3   39.40    1.10
   3   2   3   40.96    1.27
   3   2   3   41.07    1.18
  -3  -2  -3   40.12    1.17
  -3  -2  -3   38.88    1.25
   3   3   3   25.93    0.79
   3   3   3   25.70    0.86
   3   3   3   26.02    0.79
   3   3   3   26.21    0.94
  -3  -3  -3   25.83    0.94
  -3  -3  -3   25.52    0.85
  -3  -3  -3   26.14    0.79
   3   4   3   21.90    0.73
   3   4   3   23.35    0.89
   3   4   3   21.63    0.73
   3   4   3   21.82    0.81
  -3  -4  -3   21.41    0.73
  -3  -4  -3   20.69    0.80
  -3  -4  -3   21.31    0.86
   3   5   3    9.84    0.46
   3   5   3    9.54    0.53
   3   5   3    9.35    0.54
   3   5   3    8.57    0.43
  -3  -5  -3    8.80    0.51
  -3  -5  -3    9.70    0.45
  -3  -5  -3    9.29    0.54
  -3  -5  -3    9.02    0.45
   3   6   3   -0.03    0.18
   3   6   3    0.09    0.13
   3   6   3    0.22    0.16
   3   6   3    0.02    0.19
  -3  -6  -3    0.12    0.20
  -3  -6  -3    0.23    0.16
  -3  -6  -3    0.29    0.20
  -3  -6  -3   -0.10    0.10
   3   7   3    0.12    0.20
   3   7   3    0.06    0.22
   3   7   3    0.15    0.19
   3   7   3    0.28    0.17
  -3  -7  -3    0.12    0.23
  -3  -7  -3    0.14    0.15
  -3  -7  -3    0.33    0.19
  -3  -7  -3    0.16    0.23
   3   8   3   -0.15    0.24
  -3  -8  -3    0.17    0.29
   3  -9   2    0.53    0.26
  -3   9  -2    0.25    0.31
  -3   9  -2    0.29    0.37
   3  -8   2    0.23    0.19
  -3   8  -2   -0.22    0.33
  -3   8  -2    0.18    0.22
   3  -7   2    0.23    0.17
  -3   7  -2    0.31    0.21
  -3   7  -2    0.41    0.32
   3  -6   2    0.45    0.15
  -3   6  -2    0.95    0.22
  -3   6  -2    0.62    0.18
  -3   6  -2    0.33    0.27
   3  -5   2    4.94    0.34
  -3   5  -2    4.69    0.35
  -3   5  -2    4.76    0.38
  -3   5  -2    5.46    0.52
  -3   5  -2    4.84    0.40
   3  -4   2   12.06    0.52
  -3   4  -2   12.43    0.53
  -3   4  -2   12.92    0.70
  -3   4  -2   13.56    0.63
  -3   4  -2   12.45    0.57
   3  -3   2   18.93    0.65
  -3   3  -2   18.13    0.65
  -3   3  -2   20.06    0.83
  -3   3  -2   19.02    0.69
  -3   3  -2   19.96    0.75
   3  -2   2   13.25    0.46
  -3   2  -2   12.54    0.47
  -3   2  -2   12.45    0.57
  -3   2  -2   13.11    0.49
   3  -1   2   11.69    0.38
  -3   1  -2   11.04    0.46
   3   0   2   92.45    2.29
   3   1   2   10.85    0.34
   3   1   2   10.97    0.42
  -3  -1  -2   10.81    0.42
   3   2   2   13.22    0.52
   3   2   2   13.25    0.42
   3   2   2   12.96    0.48
  -3  -2  -2   12.51    0.47
  -3  -2  -2   13.85    0.52
   3   3   2   18.43    0.68
   3   3   2   18.89    0.60
   3   3   2   18.63    0.59
   3   3   2   19.79    0.72
  -3  -3  -2   17.55    0.59
  -3  -3  -2   18.57    0.68
  -3  -3  -2   18.40    0.70
   3   4   2   13.22    0.50
   3   4   2   12.80    0.60
   3   4   2   14.22    0.63
   3   4   2   14.34    0.53
  -3  -4  -2   13.78    0.61
  -3  -4  -2   13.80    0.52
  -3  -4  -2   14.10    0.62
   3   5   2    5.11    0.39
   3   5   2    4.72    0.40
   3   5   2    4.62    0.32
   3   5   2    4.31    0.29
  -3  -5  -2    4.79    0.40
  -3  -5  -2    5.30    0.31
  -3  -5  -2    4.69    0.38
   3   6   2    0.97    0.21
   3   6   2    0.78    0.24
   3   6   2    0.56    0.25
   3   6   2    0.68    0.18
  -3  -6  -2    0.78    0.26
  -3  -6  -2    0.85    0.20
  -3  -6  -2    0.69    0.17
  -3  -6  -2    0.48    0.21
   3   7   2    0.09    0.17
   3   7   2    0.29    0.17
   3   7   2    0.06    0.18
   3   7   2    0.59    0.26
  -3  -7  -2    0.43    0.20
  -3  -7  -2    0.14    0.26
  -3  -7  -2    0.19    0.16
  -3  -7  -2    0.14    0.21
   3   8   2    0.42    0.30
  -3  -8  -2    0.25    0.31
   3   9   2    0.26    0.29
  -3  -9  -2    0.54    0.34
   3  -9   1   -0.03    0.19
  -3   9  -1   -0.25    0.34
  -3   9  -1   -0.08    0.25
   3  -8   1    0.26    0.18
  -3   8  -1    0.32    0.34
  -3   8  -1    0.32    0.19
  -3   8  -1    0.40    0.24
   3  -7   1    0.71    0.20
  -3   7  -1    1.11    0.23
  -3   7  -1    0.79    0.35
  -3   7  -1    0.92    0.27
   3  -6   1    0.21    0.14
  -3   6  -1    0.22    0.15
  -3   6  -1    0.11    0.26
  -3   6  -1    0.31    0.15
   3  -5   1    9.16    0.48
  -3   5  -1    9.53    0.48
  -3   5  -1    9.91    0.65
  -3   5  -1    9.84    0.62
  -3   5  -1   10.70    0.54
   3  -4   1   87.71    2.35
  -3   4  -1   87.09    2.40
  -3   4  -1   85.78    2.65
  -3   4  -1   87.60    2.35
  -3   4  -1   88.43    2.87
  -3   4  -1   87.11    2.44
   3  -3   1   -0.04    0.05
  -3   3  -1    0.00    0.09
  -3   3  -1    0.02    0.06
  -3   3  -1   -0.01    0.11
  -3   3  -1   -0.04    0.13
   3  -2   1   71.58    1.92
   3  -2   1   75.47    2.27
  -3   2  -1   75.31    2.13
  -3   2  -1   75.29    2.00
  -3   2  -1   72.10    1.92
  -3   2  -1   76.97    2.31
   3  -1   1   30.98    0.84
  -3   1  -1   31.42    0.85
   3   0   1   -0.07    0.02
   3   1   1   30.95    0.79
   3   1   1   31.12    0.91
  -3  -1  -1   31.16    0.91
   3   2   1   72.54    1.83
   3   2   1   74.30    2.03
   3   2   1   73.55    2.02
  -3  -2  -1   73.84    2.02
  -3  -2  -1   71.54    2.01
   3   3   1    0.02    0.09
   3   3   1    0.19    0.12
   3   3   1    0.18    0.06
   3   3   1    0.03    0.07
  -3  -3  -1    0.10    0.05
  -3  -3  -1    0.00    0.10
  -3  -3  -1    0.07    0.11
   3   4   1   87.36    2.49
   3   4   1   87.66    2.56
   3   4   1   90.17    2.28
   3   4   1   86.95    2.36
  -3  -4  -1   85.75    2.28
  -3  -4  -1   87.47    2.48
  -3  -4  -1   86.47    2.54
   3   5   1   10.14    0.45
   3   5   1    9.58    0.58
   3   5   1    9.84    0.47
  -3  -5  -1    9.79    0.45
  -3  -5  -1    9.37    0.56
  -3  -5  -1    9.73    0.50
   3   6   1    0.31    0.22
   3   6   1   -0.01    0.11
   3   6   1    0.19    0.16
   3   6   1    0.26    0.12
  -3  -6  -1    0.19    0.21
  -3  -6  -1    0.29    0.13
  -3  -6  -1    0.19    0.17
   3   7   1    0.85    0.23
   3   7   1    0.61    0.27
   3   7   1    0.58    0.18
   3   7   1    0.77    0.23
  -3  -7  -1    1.05    0.21
  -3  -7  -1    0.85    0.26
  -3  -7  -1    1.02    0.33
   3   8   1    0.57    0.25
   3   8   1    0.51    0.30
  -3  -8  -1    0.76    0.24
  -3  -8  -1    0.04    0.28
   3   9   1   -0.14    0.28
  -3  -9  -1   -0.26    0.31
   3  -9   0    0.62    0.25
   3  -9   0    0.23    0.25
  -3   9   0    0.51    0.30
  -3   9   0    0.58    0.42
  -3   9   0   -0.02    0.20
   3  -8   0    0.22    0.18
  -3   8   0    0.43    0.24
  -3   8   0    0.27    0.20
  -3   8   0    0.79    0.36
   3  -7   0   -0.01    0.14
  -3   7   0    0.31    0.21
  -3   7   0    0.05    0.15
  -3   7   0   -0.09    0.28
   3  -6   0    0.32    0.14
  -3   6   0    0.21    0.13
  -3   6   0    0.18    0.25
  -3   6   0   -0.04    0.14
  -3   6   0    0.42    0.24
   3  -5   0    7.95    0.43
  -3   5   0    7.86    0.46
  -3   5   0    8.74    0.59
  -3   5   0    8.04    0.43
  -3   5   0    8.30    0.45
  -3   5   0    8.28    0.60
   3  -4   0    2.20    0.22
  -3   4   0    2.50    0.32
  -3   4   0    2.01    0.21
  -3   4   0    2.22    0.23
  -3   4   0    2.11    0.22
  -3   4   0    2.00    0.29
   3  -3   0    1.59    0.17
  -3   3   0    1.46    0.18
  -3   3   0    1.25    0.16
  -3   3   0    1.41    0.16
  -3   3   0    1.65    0.23
  -3   3   0    1.26    0.21
   3  -2   0  515.52   12.45
  -3   2   0  514.43   12.44
  -3   2   0  520.18   13.23
  -3   2   0  518.72   12.85
   3  -1   0   16.88    0.60
   3  -1   0   17.68    0.51
  -3   1   0   16.70    0.61
  -3   1   0   17.51    0.51
   3   0   0   25.79    0.66
  -3   0   0   26.01    0.66
   3   1   0   17.03    0.52
   3   1   0   17.08    0.44
  -3  -1   0   16.92    0.44
  -3  -1   0   16.65    0.52
   3   2   0  507.87   12.34
   3   2   0  519.87   13.20
   3   2   0  523.81   13.18
  -3  -2   0  513.75   13.16
  -3  -2   0  511.14   12.34
  -3  -2   0  517.09   13.19
   3   3   0    0.84    0.13
   3   3   0    1.87    0.14
   3   3   0    1.53    0.15
   3   3   0    0.95    0.19
  -3  -3   0    1.40    0.16
  -3  -3   0    1.66    0.13
  -3  -3   0    1.11    0.19
   3   4   0    2.34    0.30
   3   4   0    2.12    0.18
   3   4   0    1.46    0.18
  -3  -4   0    2.15    0.21
  -3  -4   0    2.32    0.28
  -3  -4   0    1.98    0.18
  -3  -4   0    2.35    0.15
   3   5   0    8.58    0.39
   3   5   0    6.32    0.39
   3   5   0    7.75    0.41
   3   5   0    8.16    0.55
  -3  -5   0    7.70    0.41
  -3  -5   0    7.84    0.36
  -3  -5   0    8.52    0.53
  -3  -5   0    8.00    0.38
   3   6   0    0.10    0.15
   3   6   0    0.23    0.12
   3   6   0    0.20    0.22
   3   6   0    0.70    0.19
  -3  -6   0    0.09    0.16
  -3  -6   0    0.16    0.11
  -3  -6   0    0.04    0.21
  -3  -6   0    0.21    0.12
   3   7   0    0.00    0.12
   3   7   0   -0.07    0.17
   3   7   0    0.27    0.26
  -3  -7   0    0.04    0.13
  -3  -7   0    0.56    0.29
   3   8   0    0.27    0.31
   3   8   0    0.40    0.24
  -3  -8   0    0.14    0.29
   3   9   0   -0.01    0.31
   3   9   0    0.50    0.31
  -3  -9   0    0.21    0.34
   3  -9  -1   -0.19    0.20
   3  -9  -1    0.04    0.25
  -3   9   1    0.08    0.25
  -3   9   1    0.26    0.24
   3  -8  -1    0.04    0.21
   3  -8  -1    0.09    0.15
  -3   8   1    0.26    0.22
  -3   8   1    0.10    0.18
  -3   8   1    0.14    0.31
   3  -7  -1    0.16    0.14
   3  -7  -1    0.25    0.20
  -3   7   1    0.28    0.30
  -3   7   1    0.02    0.14
  -3   7   1    0.17    0.18
   3  -6  -1    3.81    0.35
  -3   6   1    4.83    0.39
  -3   6   1    3.87    0.38
  -3   6   1    2.90    0.42
  -3   6   1    3.63    0.49
   3  -5  -1    0.51    0.15
  -3   5   1    0.56    0.19
  -3   5   1    0.32    0.15
  -3   5   1    0.19    0.22
  -3   5   1    0.60    0.23
  -3   5   1    0.45    0.16
   3  -4  -1    3.55    0.27
  -3   4   1    3.15    0.27
  -3   4   1    2.90    0.26
  -3   4   1    3.25    0.30
  -3   4   1    2.71    0.31
  -3   4   1    2.47    0.33
   3  -3  -1    0.54    0.11
  -3   3   1    0.54    0.11
  -3   3   1    0.13    0.12
  -3   3   1    0.48    0.15
  -3   3   1    0.33    0.10
  -3   3   1    0.56    0.17
   3  -2  -1  122.66    3.15
   3  -2  -1  121.22    3.04
  -3   2   1  121.49    3.15
  -3   2   1  121.42    3.59
  -3   2   1  123.29    3.77
  -3   2   1  118.34    3.04
   3  -1  -1  456.43   13.33
  -3   1   1  452.15   10.96
  -3   1   1  464.95   13.36
  -3   1   1  454.01   13.20
  -3   0   1   -0.11    0.03
  -3   0   1   -0.04    0.05
  -3   0   1   -0.06    0.04
  -3  -1   1  458.79   13.25
  -3  -1   1  458.47   11.04
   3   2  -1  120.87    3.25
  -3  -2   1  120.10    2.93
  -3  -2   1  116.34    3.22
  -3  -2   1  118.24    3.15
  -3  -2   1  122.82    3.55
   3   3  -1    0.70    0.09
   3   3  -1    0.08    0.07
   3   3  -1    0.49    0.10
   3   3  -1    0.60    0.17
  -3  -3   1    0.56    0.10
  -3  -3   1    0.48    0.08
  -3  -3   1    0.36    0.09
   3   4  -1    3.19    0.21
   3   4  -1    3.46    0.35
   3   4  -1    2.94    0.24
   3   4  -1    3.34    0.22
  -3  -4   1    2.35    0.19
  -3  -4   1    2.92    0.20
  -3  -4   1    3.16    0.23
  -3  -4   1    2.82    0.21
   3   5  -1    0.41    0.12
   3   5  -1    0.54    0.15
   3   5  -1    0.17    0.20
   3   5  -1    0.58    0.14
  -3  -5   1    0.49    0.12
  -3  -5   1    0.40    0.14
  -3  -5   1    0.40    0.12
   3   6  -1    3.88    0.30
   3   6  -1    3.64    0.30
   3   6  -1    4.18    0.36
   3   6  -1    2.88    0.42
  -3  -6   1    3.88    0.29
  -3  -6   1    3.94    0.31
   3   7  -1    0.55    0.22
   3   7  -1    0.04    0.14
   3   7  -1    0.52    0.28
  -3  -7   1    0.32    0.15
   3   8  -1    0.18    0.29
   3   8  -1    0.02    0.20
  -3  -8   1   -0.05    0.29
   3   9  -1    0.33    0.33
   3   9  -1    0.05    0.26
  -3  -9   1   -0.01    0.34
   3  -9  -2   -0.07    0.24
   3  -9  -2   -0.04    0.19
  -3   9   2   -0.22    0.26
  -3   9   2    0.36    0.27
   3  -8  -2    0.43    0.25
   3  -8  -2    0.01    0.15
  -3   8   2    0.24    0.23
  -3   8   2    0.09    0.18
   3  -7  -2   -0.02    0.17
   3  -7  -2   -0.03    0.14
  -3   7   2    0.08    0.14
  -3   7   2   -0.11    0.27
  -3   7   2    0.15    0.19
   3  -6  -2    0.05    0.11
   3  -6  -2    0.36    0.17
  -3   6   2    0.11    0.23
  -3   6   2    0.24    0.26
  -3   6   2    0.18    0.22
  -3   6   2    0.39    0.17
  -3   6   2    0.27    0.17
   3  -5  -2    4.97    0.38
   3  -5  -2    4.25    0.34
  -3   5   2    4.59    0.42
  -3   5   2    4.45    0.40
  -3   5   2    4.25    0.36
  -3   5   2    4.23    0.34
   3  -4  -2    2.94    0.26
   3  -4  -2    2.97    0.25
  -3   4   2    2.87    0.26
  -3   4   2    2.30    0.29
  -3   4   2    2.84    0.31
  -3   4   2    2.82    0.38
  -3   4   2    3.07    0.26
   3  -3  -2    3.89    0.24
   3  -3  -2    4.42    0.24
   3  -3  -2    4.49    0.28
  -3   3   2    3.89    0.24
  -3   3   2    4.10    0.27
  -3   3   2    4.09    0.38
  -3   3   2    3.76    0.29
   3  -2  -2   45.92    1.45
   3  -2  -2   47.15    1.30
  -3   2   2   45.31    1.39
  -3   2   2   45.14    1.62
  -3   2   2   45.39    1.30
  -3   2   2   45.20    1.25
   3  -1  -2  108.28    3.23
  -3   1   2  109.07    3.25
  -3   1   2  109.86    3.33
  -3   1   2  103.83    2.68
  -3   1   2  107.82    2.90
   3   0  -2  689.88   20.03
   3   0  -2  688.13   16.77
   3   0  -2  687.02   19.89
  -3   0   2  684.36   16.49
  -3   0   2  691.47   20.06
  -3   0   2  695.95   19.91
   3   1  -2  110.19    3.23
  -3  -1   2  106.34    3.26
  -3  -1   2  108.27    3.27
  -3  -1   2  105.86    2.63
   3   2  -2   44.91    1.41
   3   2  -2   44.84    1.28
  -3  -2   2   46.31    1.19
  -3  -2   2   46.42    1.49
  -3  -2   2   45.82    1.27
  -3  -2   2   47.18    1.51
   3   3  -2    4.14    0.25
   3   3  -2    3.44    0.32
  -3  -3   2    4.34    0.22
  -3  -3   2    4.29    0.28
  -3  -3   2    4.38    0.21
   3   4  -2    3.11    0.37
   3   4  -2    3.00    0.21
   3   4  -2    2.81    0.24
  -3  -4   2    3.47    0.21
  -3  -4   2    2.41    0.23
  -3  -4   2    2.58    0.20
   3   5  -2    4.16    0.33
   3   5  -2    4.05    0.26
   3   5  -2    4.06    0.46
  -3  -5   2    4.39    0.28
  -3  -5   2    4.52    0.27
   3   6  -2    0.09    0.21
   3   6  -2   -0.13    0.12
  -3  -6   2    0.22    0.12
   3   7  -2    0.34    0.29
   3   7  -2    0.10    0.20
  -3  -7   2   -0.12    0.13
   3   8  -2   -0.03    0.21
   3   8  -2    0.30    0.31
   3   9  -2    0.24    0.27
   3   9  -2   -0.01    0.33
  -3  -9   2   -0.04    0.34
   3  -9  -3   -0.08    0.24
   3  -9  -3   -0.03    0.20
  -3   9   3    0.11    0.28
  -3   9   3    0.06    0.23
   3  -8  -3    0.63    0.24
   3  -8  -3    1.14    0.31
  -3   8   3    0.99    0.28
  -3   8   3    0.79    0.27
   3  -7  -3    0.22    0.15
   3  -7  -3    0.20    0.20
  -3   7   3    0.11    0.28
  -3   7   3    0.24    0.22
  -3   7   3    0.03    0.18
   3  -6  -3    5.25    0.42
   3  -6  -3    5.39    0.45
  -3   6   3    4.96    0.48
  -3   6   3    5.35    0.62
  -3   6   3    6.57    0.45
  -3   6   3    5.53    0.50
  -3   6   3    5.61    0.43
   3  -5  -3    3.91    0.26
   3  -5  -3    5.08    0.34
   3  -5  -3    4.30    0.36
  -3   5   3    3.63    0.33
  -3   5   3    3.76    0.38
  -3   5   3    4.35    0.36
  -3   5   3    2.92    0.46
   3  -4  -3   14.33    0.58
   3  -4  -3   14.37    0.57
   3  -4  -3   14.34    0.61
   3  -4  -3   13.70    0.58
  -3   4   3   15.58    0.72
  -3   4   3   14.01    0.61
  -3   4   3   15.51    0.87
  -3   4   3   15.17    0.59
  -3   4   3   15.02    0.65
   3  -3  -3    2.38    0.21
   3  -3  -3    2.34    0.22
   3  -3  -3    2.50    0.19
  -3   3   3    2.18    0.33
  -3   3   3    2.01    0.26
  -3   3   3    2.57    0.22
  -3   3   3    2.52    0.23
   3  -2  -3    7.07    0.36
   3  -2  -3    6.64    0.32
  -3   2   3    7.95    0.34
  -3   2   3    7.08    0.47
  -3   2   3    7.07    0.32
  -3   2   3    7.80    0.42
   3  -1  -3   12.55    0.45
   3  -1  -3   12.99    0.55
  -3   1   3   12.79    0.53
  -3   1   3   13.06    0.45
  -3   1   3   13.02    0.44
  -3   1   3   13.65    0.62
   3   0  -3    0.12    0.10
   3   0  -3    0.00    0.03
   3   0  -3    0.00    0.07
  -3   0   3    0.05    0.05
  -3   0   3   -0.02    0.07
  -3   0   3    0.07    0.08
   3   1  -3   12.79    0.45
  -3  -1   3   12.45    0.57
  -3  -1   3   13.37    0.48
  -3  -1   3   12.80    0.44
  -3  -1   3   12.96    0.41
   3   2  -3    7.26    0.33
   3   2  -3    6.95    0.40
  -3  -2   3    7.17    0.28
  -3  -2   3    7.15    0.28
  -3  -2   3    8.01    0.42
   3   3  -3    2.27    0.28
   3   3  -3    3.15    0.24
  -3  -3   3    2.37    0.16
  -3  -3   3    2.67    0.17
  -3  -3   3    2.34    0.24
   3   4  -3   13.98    0.59
   3   4  -3   15.64    0.77
  -3  -4   3   14.36    0.53
  -3  -4   3   14.33    0.50
  -3  -4   3   14.06    0.62
   3   5  -3    4.05    0.34
   3   5  -3    4.56    0.49
  -3  -5   3    4.28    0.28
  -3  -5   3    4.00    0.25
   3   6  -3    5.96    0.42
   3   6  -3    3.97    0.52
  -3  -6   3    5.06    0.34
   3   7  -3    0.25    0.19
   3   7  -3    0.47    0.32
  -3  -7   3    0.36    0.15
   3   8  -3    0.90    0.41
   3   8  -3    1.04    0.31
   3   9  -3    0.21    0.29
   3   9  -3   -0.12    0.34
   3  -9  -4    0.07    0.22
   3  -9  -4    0.09    0.26
  -3   9   4   -0.19    0.23
  -3   9   4   -0.26    0.26
   3  -8  -4   -0.09    0.15
   3  -8  -4    0.14    0.22
  -3   8   4    0.08    0.22
  -3   8   4   -0.09    0.22
   3  -7  -4    0.45    0.21
   3  -7  -4    0.13    0.15
  -3   7   4    0.33    0.22
  -3   7   4    0.74    0.38
  -3   7   4   -0.11    0.25
  -3   7   4    0.41    0.20
   3  -6  -4    0.02    0.16
   3  -6  -4   -0.02    0.11
  -3   6   4    0.25    0.28
  -3   6   4    0.28    0.23
  -3   6   4    0.01    0.17
  -3   6   4   -0.06    0.13
   3  -5  -4    2.40    0.29
   3  -5  -4    2.66    0.22
   3  -5  -4    2.71    0.29
  -3   5   4    2.42    0.30
  -3   5   4    3.47    0.32
  -3   5   4    3.17    0.40
  -3   5   4    2.20    0.44
  -3   5   4    2.82    0.31
   3  -4  -4    0.14    0.11
   3  -4  -4    0.09    0.12
   3  -4  -4    0.08    0.10
  -3   4   4    0.01    0.11
  -3   4   4   -0.15    0.17
  -3   4   4   -0.15    0.18
  -3   4   4    0.00    0.08
  -3   4   4    0.16    0.15
   3  -3  -4    0.01    0.11
   3  -3  -4    0.12    0.10
   3  -3  -4   -0.03    0.08
  -3   3   4    0.01    0.10
  -3   3   4    0.03    0.15
  -3   3   4    0.10    0.17
  -3   3   4   -0.16    0.07
   3  -2  -4    5.80    0.30
  -3   2   4    5.25    0.37
  -3   2   4    5.04    0.43
  -3   2   4    5.79    0.30
  -3   2   4    5.95    0.30
   3  -1  -4   14.71    0.52
  -3   1   4   15.34    0.48
  -3   1   4   15.34    0.72
  -3   1   4   15.11    0.62
  -3   1   4   15.41    0.53
   3   0  -4   24.74    0.78
   3   0  -4   25.95    0.71
  -3   0   4   25.88    0.97
  -3   0   4   26.02    0.85
  -3   0   4   25.48    0.76
   3   1  -4   15.53    0.54
   3   1  -4   15.49    0.56
   3   1  -4   15.07    0.58
  -3  -1   4   15.32    0.50
  -3  -1   4   14.96    0.59
  -3  -1   4   15.38    0.54
   3   2  -4    5.51    0.30
   3   2  -4    5.81    0.38
  -3  -2   4    6.17    0.27
  -3  -2   4    5.49    0.26
  -3  -2   4    5.83    0.26
   3   3  -4    0.06    0.16
   3   3  -4   -0.02    0.10
  -3  -3   4    0.05    0.07
  -3  -3   4   -0.02    0.06
   3   4  -4    0.04    0.17
   3   4  -4   -0.08    0.09
  -3  -4   4   -0.01    0.07
  -3  -4   4    0.11    0.08
   3   5  -4    2.83    0.30
   3   5  -4    2.80    0.43
  -3  -5   4    2.39    0.24
   3   6  -4   -0.13    0.15
   3   6  -4    0.17    0.28
  -3  -6   4   -0.15    0.10
   3   7  -4    0.47    0.32
   3   7  -4    0.88    0.26
  -3  -7   4    0.20    0.15
   3   8  -4   -0.05    0.21
   3   8  -4    0.19    0.29
   3   9  -4    0.10    0.27
   3   9  -4    0.15    0.40
   3  -9  -5    0.16    0.27
   3  -9  -5    0.07    0.24
  -3   9   5    0.02    0.27
  -3   9   5   -0.04    0.29
   3  -8  -5    0.12    0.18
   3  -8  -5    0.09    0.21
  -3   8   5    0.16    0.24
  -3   8   5    0.04    0.23
  -3   8   5    0.09    0.42
   3  -7  -5    1.65    0.30
   3  -7  -5    1.53    0.32
  -3   7   5    1.87    0.35
  -3   7   5    1.52    0.47
  -3   7   5    1.44    0.29
  -3   7   5    1.79    0.42
   3  -6  -5    0.28    0.17
   3  -6  -5    0.31    0.19
  -3   6   5    0.61    0.20
  -3   6   5    0.28    0.19
  -3   6   5    0.22    0.25
  -3   6   5    0.39    0.29
   3  -5  -5    3.51    0.34
  -3   5   5    2.86    0.50
  -3   5   5    3.09    0.32
  -3   5   5    2.86    0.41
  -3   5   5    2.47    0.30
   3  -4  -5    8.86    0.39
   3  -4  -5    8.01    0.45
   3  -4  -5    7.19    0.45
   3  -4  -5    7.99    0.44
  -3   4   5    8.83    0.45
  -3   4   5    8.97    0.70
  -3   4   5    7.62    0.56
  -3   4   5    8.71    0.46
   3  -3  -5   21.27    0.78
  -3   3   5   21.48    0.77
  -3   3   5   21.29    0.93
  -3   3   5   21.03    0.78
  -3   3   5   24.03    1.14
   3  -2  -5   43.64    1.29
  -3   2   5   43.27    1.28
  -3   2   5   44.39    1.72
  -3   2   5   42.83    1.47
  -3   2   5   43.28    1.28
   3  -1  -5    0.20    0.05
   3  -1  -5    0.05    0.08
  -3   1   5    0.18    0.07
  -3   1   5    0.12    0.14
  -3   1   5    0.17    0.17
  -3   1   5    0.14    0.08
   3   0  -5   -0.01    0.08
   3   0  -5    0.01    0.04
  -3   0   5    0.14    0.12
  -3   0   5   -0.10    0.05
  -3   0   5   -0.22    0.09
   3   1  -5    0.10    0.12
   3   1  -5    0.18    0.10
   3   1  -5    0.00    0.09
  -3  -1   5    0.05    0.11
  -3  -1   5    0.00    0.09
  -3  -1   5    0.04    0.06
   3   2  -5   43.04    1.42
   3   2  -5   42.65    1.29
  -3  -2   5   42.47    1.25
  -3  -2   5   43.00    1.21
  -3  -2   5   42.95    1.38
   3   3  -5   22.28    0.80
   3   3  -5   21.60    0.94
  -3  -3   5   21.98    0.69
  -3  -3   5   21.18    0.72
   3   4  -5    9.62    0.49
   3   4  -5    8.21    0.58
  -3  -4   5    7.94    0.39
  -3  -4   5    8.22    0.34
   3   5  -5    2.65    0.42
   3   5  -5    3.37    0.34
  -3  -5   5    2.93    0.27
   3   6  -5    0.19    0.18
   3   6  -5    0.59    0.32
  -3  -6   5    0.33    0.15
   3   7  -5    2.14    0.47
   3   7  -5    1.53    0.33
  -3  -7   5    1.43    0.26
   3   8  -5    0.26    0.37
   3   8  -5    0.17    0.24
   3   9  -5    0.08    0.27
   3   9  -5   -0.41    0.37
   3  -9  -6    0.36    0.30
   3  -9  -6   -0.18    0.22
  -3   9   6   -0.09    0.26
  -3   9   6    0.12    0.31
   3  -8  -6    0.04    0.20
   3  -8  -6    0.17    0.21
  -3   8   6    0.29    0.28
  -3   8   6    0.33    0.39
  -3   8   6    0.33    0.23
   3  -7  -6    4.81    0.46
   3  -7  -6    4.58    0.47
  -3   7   6    4.17    0.45
  -3   7   6    4.21    0.70
  -3   7   6    4.75    0.60
  -3   7   6    4.01    0.46
   3  -6  -6    1.46    0.27
   3  -6  -6    1.15    0.24
  -3   6   6    1.45    0.37
  -3   6   6    0.77    0.21
  -3   6   6    0.11    0.34
  -3   6   6    1.20    0.28
   3  -5  -6    2.47    0.29
  -3   5   6    2.49    0.31
  -3   5   6    3.30    0.45
  -3   5   6    1.93    0.28
  -3   5   6    1.93    0.46
   3  -4  -6    2.97    0.28
  -3   4   6    2.73    0.39
  -3   4   6    2.46    0.46
  -3   4   6    2.69    0.29
  -3   4   6    2.27    0.27
   3  -3  -6    7.46    0.40
  -3   3   6    7.28    0.53
  -3   3   6    7.28    0.62
  -3   3   6    8.24    0.42
  -3   3   6    6.62    0.39
   3  -2  -6    0.19    0.10
  -3   2   6    0.22    0.10
  -3   2   6    0.28    0.20
  -3   2   6    0.35    0.19
   3  -1  -6    5.13    0.30
   3  -1  -6    5.64    0.23
  -3   1   6    4.22    0.43
  -3   1   6    5.50    0.41
  -3   1   6    5.64    0.31
  -3   1   6    5.29    0.27
   3   0  -6    7.78    0.38
   3   0  -6    8.69    0.32
  -3   0   6    7.66    0.45
  -3   0   6    8.39    0.52
  -3   0   6    8.51    0.39
   3   1  -6    4.94    0.34
   3   1  -6    5.00    0.31
  -3  -1   6    5.84    0.37
  -3  -1   6    5.03    0.29
  -3  -1   6    5.23    0.33
   3   2  -6    0.30    0.13
   3   2  -6    0.15    0.07
   3   2  -6    0.00    0.14
  -3  -2   6    0.21    0.13
  -3  -2   6    0.21    0.08
  -3  -2   6    0.33    0.11
   3   3  -6    7.43    0.53
   3   3  -6    7.47    0.42
  -3  -3   6    7.34    0.35
  -3  -3   6    7.62    0.38
   3   4  -6    2.57    0.29
   3   4  -6    2.49    0.40
  -3  -4   6    2.69    0.25
   3   5  -6    2.10    0.41
   3   5  -6    2.54    0.33
  -3  -5   6    1.87    0.24
   3   6  -6    1.39    0.29
   3   6  -6    1.23    0.39
  -3  -6   6    1.94    0.26
   3   7  -6    3.94    0.46
   3   7  -6    3.94    0.61
  -3  -7   6    4.56    0.39
   3   8  -6    0.67    0.41
   3   8  -6    0.00    0.25
   3   9  -6    0.05    0.42
   3   9  -6    0.22    0.28
   3  -9  -7   -0.03    0.21
   3  -9  -7    0.25    0.30
  -3   9   7   -0.05    0.30
   3  -8  -7    0.21    0.21
   3  -8  -7    0.01    0.21
  -3   8   7    0.11    0.37
  -3   8   7   -0.08    0.26
  -3   8   7    0.07    0.23
   3  -7  -7    0.13    0.18
   3  -7  -7   -0.31    0.18
  -3   7   7    0.02    0.18
  -3   7   7   -0.07    0.29
  -3   7   7    0.64    0.26
  -3   7   7   -0.08    0.39
   3  -6  -7   -0.14    0.16
  -3   6   7    0.07    0.20
  -3   6   7    0.01    0.27
  -3   6   7   -0.08    0.18
  -3   6   7   -0.05    0.29
   3  -5  -7    0.23    0.17
  -3   5   7    0.14    0.29
  -3   5   7    0.33    0.17
  -3   5   7    0.85    0.32
  -3   5   7    0.29    0.17
   3  -4  -7   20.84    0.81
  -3   4   7   20.48    0.81
  -3   4   7   19.28    0.80
  -3   4   7   20.50    1.22
  -3   4   7   20.86    1.02
   3  -3  -7    0.07    0.10
  -3   3   7    0.13    0.11
  -3   3   7   -0.08    0.20
  -3   3   7   -0.01    0.20
   3  -2  -7    3.88    0.29
  -3   2   7    3.87    0.47
  -3   2   7    4.15    0.43
  -3   2   7    3.37    0.29
   3  -1  -7   37.31    1.19
   3  -1  -7   39.39    1.08
  -3   1   7   38.32    1.12
  -3   1   7   38.09    1.19
  -3   1   7   40.73    1.60
  -3   1   7   37.85    1.37
   3   0  -7   -0.05    0.05
   3   0  -7    0.07    0.11
  -3   0   7    0.19    0.12
  -3   0   7   -0.18    0.12
  -3   0   7    0.13    0.09
  -3   0   7    0.04    0.16
   3   1  -7   37.24    1.21
   3   1  -7   39.03    1.27
  -3  -1   7   39.21    1.17
  -3  -1   7   38.44    1.28
  -3  -1   7   37.44    1.41
   3   2  -7    4.65    0.41
   3   2  -7    3.53    0.23
   3   2  -7    4.00    0.32
  -3  -2   7    4.02    0.29
  -3  -2   7    4.20    0.27
  -3  -2   7    3.99    0.31
   3   3  -7    0.13    0.21
   3   3  -7    0.00    0.12
  -3  -3   7   -0.03    0.08
  -3  -3   7    0.11    0.14
   3   4  -7   18.18    0.80
   3   4  -7   20.29    1.01
  -3  -4   7   18.41    0.72
   3   5  -7    0.40    0.21
   3   5  -7    0.34    0.29
  -3  -5   7    0.42    0.15
   3   6  -7    0.29    0.21
   3   6  -7    0.10    0.31
  -3  -6   7    0.16    0.16
   3   7  -7   -0.09    0.21
   3   7  -7   -0.09    0.31
  -3  -7   7    0.19    0.19
   3   8  -7    0.00    0.23
   3   8  -7    0.46    0.41
   3   9  -7   -0.16    0.26
   3   9  -7   -0.25    0.40
   3  -8  -8    0.12    0.25
   3  -8  -8    0.22    0.24
  -3   8   8    0.44    0.27
  -3   8   8    0.73    0.33
  -3   8   8    0.51    0.41
   3  -7  -8    2.16    0.35
   3  -7  -8    2.39    0.37
  -3   7   8    2.46    0.51
  -3   7   8    2.44    0.39
  -3   7   8    2.87    0.41
   3  -6  -8    2.36    0.34
  -3   6   8    2.30    0.34
  -3   6   8    2.12    0.34
  -3   6   8    2.63    0.59
  -3   6   8    2.19    0.47
   3  -5  -8    3.89    0.37
  -3   5   8    4.25    0.42
  -3   5   8    4.21    0.40
  -3   5   8    4.62    0.68
  -3   5   8    4.52    0.57
   3  -4  -8    0.17    0.14
  -3   4   8   -0.06    0.22
  -3   4   8    0.05    0.13
  -3   4   8    0.00    0.25
   3  -3  -8    3.64    0.32
  -3   3   8    4.21    0.48
  -3   3   8    3.04    0.50
  -3   3   8    3.48    0.33
   3  -2  -8   12.04    0.42
   3  -2  -8   12.51    0.55
  -3   2   8   13.60    0.74
  -3   2   8   11.62    0.56
  -3   2   8   12.21    0.84
   3  -1  -8    0.54    0.14
   3  -1  -8    0.47    0.10
  -3   1   8    0.76    0.23
  -3   1   8    0.27    0.12
  -3   1   8    0.20    0.11
  -3   1   8    0.74    0.26
   3   0  -8    0.22    0.10
   3   0  -8    0.68    0.17
   3   0  -8    0.66    0.17
  -3   0   8    0.29    0.12
  -3   0   8    0.18    0.20
  -3   0   8    0.63    0.21
  -3   0   8    0.46    0.16
   3   1  -8    0.56    0.15
   3   1  -8    0.76    0.21
  -3  -1   8    0.34    0.17
  -3  -1   8    0.22    0.18
  -3  -1   8    0.41    0.13
   3   2  -8   12.01    0.57
   3   2  -8   11.02    0.63
  -3  -2   8   12.84    0.60
  -3  -2   8   11.63    0.53
  -3  -2   8   11.95    0.58
   3   3  -8    3.72    0.44
   3   3  -8    2.96    0.32
  -3  -3   8    3.89    0.32
   3   4  -8    0.06    0.23
   3   4  -8    0.14    0.16
  -3  -4   8   -0.05    0.09
   3   5  -8    5.03    0.60
   3   5  -8    4.67    0.45
  -3  -5   8    4.69    0.39
   3   6  -8    2.68    0.39
   3   6  -8    2.77    0.54
  -3  -6   8    2.62    0.32
   3   7  -8    2.20    0.40
   3   7  -8    2.85    0.57
  -3  -7   8    2.26    0.34
   3   8  -8    0.67    0.47
   3   8  -8    1.73    0.40
   3  -8  -9    0.34    0.25
   3  -8  -9    0.12    0.27
  -3   8   9    0.48    0.28
  -3   8   9    0.32    0.42
  -3   8   9    0.10    0.26
   3  -7  -9    0.03    0.19
   3  -7  -9   -0.18    0.20
  -3   7   9   -0.18    0.35
  -3   7   9   -0.08    0.23
  -3   7   9   -0.24    0.21
   3  -6  -9    1.01    0.27
  -3   6   9    0.45    0.24
  -3   6   9    0.69    0.36
  -3   6   9    0.09    0.38
  -3   6   9    0.87    0.27
   3  -5  -9    6.38    0.45
  -3   5   9    4.45    0.59
  -3   5   9    6.03    0.50
  -3   5   9    5.32    0.78
   3  -4  -9    1.16    0.23
  -3   4   9    1.03    0.23
  -3   4   9    1.10    0.39
  -3   4   9    0.34    0.28
   3  -3  -9    5.02    0.38
  -3   3   9    3.88    0.58
  -3   3   9    4.06    0.50
  -3   3   9    4.95    0.41
   3  -2  -9    1.63    0.24
   3  -2  -9    1.76    0.16
  -3   2   9    1.63    0.11
  -3   2   9    1.32    0.22
  -3   2   9    1.08    0.33
  -3   2   9    1.61    0.34
   3  -1  -9    0.70    0.12
   3  -1  -9    1.23    0.21
  -3   1   9    0.62    0.14
  -3   1   9    0.82    0.30
  -3   1   9    1.19    0.21
  -3   1   9    0.75    0.27
   3   0  -9   -0.04    0.10
   3   0  -9   -0.02    0.07
   3   0  -9    0.20    0.16
  -3   0   9   -0.04    0.17
  -3   0   9    0.22    0.19
  -3   0   9   -0.05    0.09
  -3   0   9   -0.02    0.12
   3   1  -9    0.79    0.24
   3   1  -9    0.81    0.19
  -3  -1   9    0.65    0.23
  -3  -1   9    0.85    0.20
  -3  -1   9    0.60    0.16
  -3  -1   9    0.67    0.23
   3   2  -9    1.08    0.30
   3   2  -9    1.44    0.25
  -3  -2   9    1.36    0.21
  -3  -2   9    1.86    0.30
   3   3  -9    5.03    0.42
   3   3  -9    4.33    0.49
  -3  -3   9    4.96    0.38
   3   4  -9    0.43    0.28
   3   4  -9    0.84    0.24
  -3  -4   9    1.07    0.22
   3   5  -9    5.35    0.64
   3   5  -9    5.98    0.53
  -3  -5   9    5.59    0.44
   3   6  -9    0.63    0.26
   3   6  -9    0.74    0.38
  -3  -6   9    0.58    0.21
   3   7  -9    0.34    0.39
   3   7  -9    0.17    0.27
  -3  -7   9    0.00    0.19
   3   8  -9    0.72    0.48
   3   8  -9    0.15    0.26
   3  -8 -10   -0.10    0.24
  -3   8  10    0.24    0.41
  -3   8  10    0.02    0.27
   3  -7 -10    1.78    0.37
  -3   7  10    2.10    0.39
  -3   7  10    2.38    0.58
   3  -6 -10    0.52    0.25
  -3   6  10    0.74    0.25
  -3   6  10    0.87    0.41
   3  -5 -10    2.30    0.33
  -3   5  10    1.44    0.48
  -3   5  10    2.32    0.51
  -3   5  10    1.97    0.34
   3  -4 -10    1.37    0.26
  -3   4  10    0.94    0.41
  -3   4  10    1.05    0.24
  -3   4  10    1.27    0.39
   3  -3 -10    0.54    0.11
   3  -3 -10    0.34    0.17
  -3   3  10    0.36    0.18
  -3   3  10    0.38    0.31
  -3   3  10    0.36    0.27
   3  -2 -10    6.77    0.33
   3  -2 -10    7.42    0.45
  -3   2  10    6.75    0.70
  -3   2  10    6.70    0.44
  -3   2  10    6.08    0.61
  -3   2  10    6.79    0.26
   3  -1 -10    0.81    0.14
   3  -1 -10    1.27    0.23
  -3   1  10    1.32    0.34
  -3   1  10    1.08    0.18
  -3   1  10    1.32    0.24
  -3   1  10    0.97    0.30
   3   0 -10    0.77    0.14
   3   0 -10    1.42    0.24
  -3   0  10    0.74    0.27
  -3   0  10    0.74    0.19
  -3   0  10    0.81    0.18
  -3   0  10    0.98    0.30
   3   1 -10    1.21    0.27
   3   1 -10    0.95    0.22
  -3  -1  10    0.68    0.18
  -3  -1  10    0.73    0.21
  -3  -1  10    0.96    0.29
  -3  -1  10    0.66    0.25
   3   2 -10    6.14    0.43
   3   2 -10    6.47    0.54
  -3  -2  10    7.03    0.49
  -3  -2  10    6.47    0.49
  -3  -2  10    6.17    0.41
   3   3 -10    0.64    0.23
   3   3 -10    0.24    0.27
  -3  -3  10    0.57    0.18
   3   4 -10    1.41    0.29
   3   4 -10    1.39    0.41
  -3  -4  10    1.38    0.26
   3   5 -10    2.40    0.52
   3   5 -10    1.68    0.35
  -3  -5  10    2.74    0.34
   3   6 -10    0.28    0.37
   3   6 -10    0.63    0.28
  -3  -6  10    0.66    0.24
   3   7 -10    0.73    0.34
   3   7 -10    2.17    0.59
  -3  -7  10    1.98    0.37
   3   8 -10    0.25    0.31
   3   8 -10   -0.47    0.40
   3  -7 -11   -0.18    0.23
  -3   7  11    0.17    0.42
  -3   7  11    0.52    0.30
   3  -6 -11    0.31    0.24
  -3   6  11    1.07    0.43
  -3   6  11    0.11    0.23
   3  -5 -11    7.61    0.53
  -3   5  11    8.14    0.81
  -3   5  11    7.60    0.58
   3  -4 -11    5.17    0.44
  -3   4  11    3.74    0.42
  -3   4  11    3.22    0.63
  -3   4  11    4.68    0.62
   3  -3 -11    0.19    0.11
   3  -3 -11    0.87    0.23
  -3   3  11    0.38    0.17
  -3   3  11   -0.03    0.28
  -3   3  11    0.02    0.29
   3  -2 -11   -0.10    0.14
   3  -2 -11    0.08    0.10
  -3   2  11   -0.11    0.22
  -3   2  11   -0.01    0.14
  -3   2  11    0.09    0.29
  -3   2  11   -0.04    0.07
   3  -1 -11    3.43    0.27
   3  -1 -11    4.48    0.39
  -3   1  11    4.08    0.39
  -3   1  11    5.14    0.56
  -3   1  11    4.32    0.57
  -3   1  11    3.65    0.28
   3   0 -11    0.06    0.14
   3   0 -11    0.00    0.09
  -3   0  11   -0.09    0.09
  -3   0  11    0.29    0.27
  -3   0  11   -0.08    0.22
  -3   0  11   -0.02    0.13
   3   1 -11    3.86    0.39
  -3  -1  11    4.25    0.39
  -3  -1  11    3.97    0.38
  -3  -1  11    4.78    0.49
   3   2 -11    0.38    0.21
   3   2 -11    0.11    0.24
  -3  -2  11    0.14    0.13
  -3  -2  11    0.16    0.22
   3   3 -11    0.34    0.22
   3   3 -11    0.44    0.29
  -3  -3  11    0.85    0.23
  -3  -3  11   -0.11    0.23
   3   4 -11    5.27    0.61
   3   4 -11    3.33    0.43
  -3  -4  11    5.33    0.45
   3   5 -11    8.20    0.80
   3   5 -11    6.82    0.61
  -3  -5  11    8.15    0.53
   3   6 -11    0.07    0.27
   3   6 -11    0.46    0.41
  -3  -6  11    0.11    0.19
   3   7 -11    0.19    0.41
   3   7 -11    0.06    0.27
  -3  -7  11    0.26    0.23
  -3   7  12   -0.08    0.27
  -3   7  12    0.62    0.45
   3  -6 -12   -0.22    0.21
  -3   6  12    0.15    0.25
  -3   6  12   -0.04    0.38
   3  -5 -12    0.36    0.24
  -3   5  12    0.83    0.41
  -3   5  12    0.59    0.25
   3  -4 -12    0.31    0.22
  -3   4  12    0.30    0.19
  -3   4  12    0.62    0.45
  -3   4  12   -0.08    0.33
   3  -3 -12    0.36    0.13
   3  -3 -12    0.90    0.26
  -3   3  12    0.30    0.19
  -3   3  12   -0.07    0.29
  -3   3  12    0.08    0.34
   3  -2 -12    0.66    0.22
   3  -2 -12    0.52    0.15
  -3   2  12    0.83    0.36
  -3   2  12    0.87    0.11
  -3   2  12    0.93    0.22
  -3   2  12    1.11    0.40
   3  -1 -12    2.53    0.34
   3  -1 -12    2.19    0.23
  -3   1  12    2.25    0.33
  -3   1  12    1.63    0.43
  -3   1  12    2.36    0.24
  -3   1  12    2.62    0.47
   3   0 -12    2.26    0.33
   3   0 -12    1.78    0.21
  -3   0  12    1.33    0.39
  -3   0  12    1.19    0.25
  -3   0  12    1.87    0.25
  -3   0  12    1.28    0.37
   3   1 -12    2.23    0.35
  -3  -1  12    1.97    0.32
  -3  -1  12    2.66    0.43
  -3  -1  12    2.73    0.35
   3   2 -12    0.78    0.26
  -3  -2  12    0.79    0.29
  -3  -2  12    1.09    0.25
   3   3 -12    0.52    0.27
   3   3 -12    0.15    0.32
  -3  -3  12    0.45    0.19
  -3  -3  12    0.22    0.24
   3   4 -12    0.07    0.32
   3   4 -12    0.78    0.31
  -3  -4  12    0.68    0.22
   3   5 -12    0.79    0.43
   3   5 -12    0.58    0.30
  -3  -5  12    0.46    0.22
   3   6 -12   -0.11    0.25
   3   6 -12    0.02    0.40
  -3  -6  12    0.21    0.19
   3   7 -12    0.44    0.32
   3   7 -12    0.22    0.44
  -3  -7  12    0.24    0.24
  -3   6  13    0.89    0.32
  -3   6  13    1.03    0.50
   3  -5 -13    0.22    0.26
  -3   5  13    0.08    0.22
  -3   5  13    0.15    0.38
   3  -4 -13    3.29    0.41
  -3   4  13    2.43    0.55
  -3   4  13    3.16    0.44
   3  -3 -13    5.53    0.35
   3  -3 -13    4.98    0.48
  -3   3  13    4.93    0.75
  -3   3  13    5.39    0.70
  -3   3  13    4.94    0.49
   3  -2 -13    5.89    0.37
   3  -2 -13    5.56    0.48
  -3   2  13    5.53    0.24
  -3   2  13    4.25    0.63
  -3   2  13    4.67    0.70
  -3   2  13    5.10    0.49
   3  -1 -13    8.65    0.45
   3  -1 -13    8.16    0.55
  -3   1  13    9.04    0.84
  -3   1  13    8.43    0.58
  -3   1  13   10.32    0.48
  -3   1  13    9.85    0.81
   3   0 -13   -0.13    0.19
   3   0 -13    0.01    0.12
  -3   0  13   -0.11    0.28
  -3   0  13   -0.10    0.14
  -3   0  13    0.06    0.16
   3   1 -13    8.96    0.59
  -3  -1  13    8.75    0.57
  -3  -1  13    8.04    0.54
   3   2 -13    5.87    0.53
  -3  -2  13    6.02    0.52
  -3  -2  13    5.34    0.48
   3   3 -13    6.23    0.66
   3   3 -13    6.19    0.57
  -3  -3  13    5.33    0.49
  -3  -3  13    5.34    0.56
   3   4 -13    2.95    0.56
   3   4 -13    2.03    0.37
  -3  -4  13    3.66    0.42
   3   5 -13    0.28    0.38
   3   5 -13    0.19    0.29
  -3  -5  13    0.60    0.24
   3   6 -13    0.84    0.48
   3   6 -13    0.31    0.31
  -3  -6  13    0.49    0.27
  -3   6  14    0.54    0.47
  -3   5  14    0.30    0.25
  -3   5  14    0.54    0.41
   3  -4 -14   -0.11    0.23
  -3   4  14   -0.16    0.37
  -3   4  14    0.16    0.23
   3  -3 -14    0.69    0.19
   3  -3 -14    1.01    0.30
  -3   3  14    0.55    0.24
  -3   3  14    0.21    0.40
   3  -2 -14    0.81    0.19
   3  -2 -14    0.77    0.28
  -3   2  14    0.87    0.43
  -3   2  14    0.79    0.26
   3  -1 -14    0.30    0.24
   3  -1 -14    0.21    0.16
  -3   1  14    0.67    0.39
  -3   1  14    0.31    0.17
  -3   1  14    0.50    0.22
   3   0 -14    1.35    0.32
  -3   0  14    1.47    0.27
  -3   0  14    1.48    0.47
  -3   0  14    1.51    0.30
   3   1 -14    0.20    0.25
  -3  -1  14    0.49    0.24
  -3  -1  14    0.10    0.18
   3   2 -14    0.74    0.30
  -3  -2  14    0.37    0.26
  -3  -2  14    0.64    0.22
   3   3 -14    0.75    0.31
  -3  -3  14    0.06    0.30
  -3  -3  14    0.12    0.18
   3   4 -14    0.16    0.29
  -3  -4  14    0.25    0.22
   3   5 -14    0.48    0.46
   3   5 -14    0.60    0.32
  -3  -5  14    0.13    0.22
   3   6 -14    0.90    0.54
   3   6 -14    0.96    0.40
  -3   5  15   -0.11    0.44
   3  -4 -15    0.47    0.31
  -3   4  15    0.71    0.29
  -3   4  15    1.40    0.50
   3  -3 -15    0.28    0.19
   3  -3 -15    0.35    0.28
  -3   3  15    0.22    0.24
  -3   3  15    0.03    0.36
   3  -2 -15    0.00    0.25
   3  -2 -15    0.43    0.18
  -3   2  15    0.12    0.21
  -3   2  15   -0.38    0.38
   3  -1 -15    3.21    0.32
   3  -1 -15    3.87    0.47
  -3   1  15    3.68    0.48
  -3   1  15    3.76    0.64
  -3   1  15    3.53    0.30
   3   0 -15   -0.18    0.24
  -3   0  15   -0.01    0.17
  -3   0  15    0.00    0.39
  -3   0  15   -0.10    0.16
   3   1 -15    3.46    0.48
  -3  -1  15    3.19    0.44
  -3  -1  15    3.87    0.44
   3   2 -15    0.69    0.30
  -3  -2  15    0.20    0.26
  -3  -2  15   -0.01    0.18
   3   3 -15   -0.11    0.27
  -3  -3  15    0.03    0.27
  -3  -3  15    0.29    0.22
   3   4 -15    0.89    0.38
  -3  -4  15    0.33    0.26
   3   5 -15    0.61    0.35
  -3   4  16    0.37    0.47
   3  -3 -16    1.43    0.37
  -3   3  16    1.24    0.35
  -3   3  16    0.81    0.48
   3  -2 -16    0.03    0.27
  -3   2  16    0.44    0.43
  -3   2  16   -0.02    0.19
   3  -1 -16    0.89    0.33
  -3   1  16    0.16    0.23
  -3   1  16    0.11    0.16
  -3   1  16    0.48    0.43
   3   0 -16    2.20    0.42
  -3   0  16    2.40    0.41
  -3   0  16    2.13    0.31
   3   1 -16    0.23    0.31
  -3  -1  16    0.07    0.21
  -3  -1  16    0.73    0.27
   3   2 -16   -0.44    0.27
  -3  -2  16    0.10    0.22
  -3  -2  16    0.19    0.27
   3   3 -16    0.96    0.40
  -3  -3  16    0.88    0.36
  -3  -3  16    0.55    0.28
   3   4 -16    0.35    0.34
  -3  -4  16   -0.08    0.33
  -3   3  17   -0.38    0.47
   3  -2 -17    0.04    0.30
  -3   2  17    0.09    0.46
   3  -1 -17    0.62    0.36
  -3   1  17    0.29    0.48
  -3   1  17    0.32    0.16
   3   0 -17   -0.08    0.30
  -3   0  17    0.20    0.21
  -3   0  17    0.12    0.23
   3   1 -17    0.16    0.34
  -3  -1  17    0.35    0.26
   3   2 -17   -0.54    0.29
  -3  -2  17   -0.04    0.27
   3   3 -17    0.07    0.34
  -3  -3  17    0.02    0.31
   3   0 -18    0.20    0.34
  -3   0  18    0.38    0.24
   4  -3  16    0.27    0.30
   4  -2  16    0.55    0.29
   4  -1  16    0.98    0.33
   4  -1  16    0.34    0.23
   4   0  16    0.30    0.20
   4   0  16    0.10    0.26
   4   1  16    1.18    0.18
   4   1  16    1.02    0.35
   4   2  16   -0.06    0.35
   4   2  16    0.59    0.29
  -4  -2 -16    0.08    0.38
   4   3  16    0.88    0.48
  -4  -3 -16    0.52    0.40
   4  -4  15    0.32    0.34
  -4   4 -15    0.35    0.34
  -4   4 -15    0.06    0.44
   4  -3  15    1.17    0.35
   4  -3  15    1.18    0.35
  -4   3 -15    0.43    0.34
   4  -2  15    0.14    0.25
   4  -2  15    0.15    0.22
   4  -1  15    0.11    0.22
   4  -1  15   -0.03    0.20
   4   0  15    0.07    0.17
   4   0  15   -0.01    0.20
   4   1  15    0.02    0.23
   4   1  15    0.15    0.14
   4   2  15    0.11    0.25
   4   2  15   -0.01    0.33
  -4  -2 -15    0.44    0.39
   4   3  15    0.45    0.40
   4   3  15    0.62    0.30
  -4  -3 -15    0.82    0.41
   4   4  15   -0.35    0.37
   4   4  15    0.10    0.27
  -4  -4 -15    0.14    0.37
  -4   5 -14    0.39    0.49
  -4   5 -14    0.15    0.34
   4  -4  14    0.31    0.32
   4  -4  14    0.27    0.23
  -4   4 -14    0.66    0.45
  -4   4 -14    0.25    0.29
   4  -3  14    0.21    0.23
   4  -3  14   -0.17    0.25
  -4   3 -14    0.03    0.38
  -4   3 -14    0.32    0.29
   4  -2  14    0.12    0.18
   4  -2  14    0.57    0.25
  -4   2 -14    0.65    0.30
   4  -1  14    1.62    0.33
   4  -1  14    0.70    0.24
   4   0  14    0.53    0.24
   4   0  14    0.55    0.20
   4   1  14    1.30    0.19
   4   1  14    1.48    0.40
   4   1  14    1.20    0.31
  -4  -1 -14    0.52    0.36
   4   2  14    0.86    0.40
   4   2  14    0.62    0.26
  -4  -2 -14    0.45    0.34
   4   3  14   -0.09    0.32
   4   3  14    0.40    0.23
  -4  -3 -14    0.30    0.19
  -4  -3 -14    0.20    0.34
   4   4  14    0.21    0.25
   4   4  14    0.15    0.35
  -4  -4 -14    0.85    0.39
   4   5  14    0.37    0.37
  -4  -5 -14    0.49    0.39
  -4   6 -13   -0.11    0.30
  -4   6 -13   -0.13    0.45
   4  -5  13   -0.10    0.17
  -4   5 -13   -0.14    0.30
  -4   5 -13    1.19    0.50
   4  -4  13    1.14    0.30
  -4   4 -13    0.27    0.27
  -4   4 -13    0.66    0.41
   4  -3  13    1.00    0.29
   4  -3  13    1.18    0.31
  -4   3 -13    1.38    0.33
  -4   3 -13    1.40    0.48
   4  -2  13    1.55    0.33
   4  -2  13    1.21    0.29
  -4   2 -13    1.89    0.36
  -4   2 -13    0.75    0.39
   4  -1  13    2.14    0.31
   4  -1  13    2.11    0.34
  -4   1 -13    3.03    0.39
  -4   1 -13    2.47    0.46
   4   0  13    0.16    0.19
   4   0  13    0.19    0.15
   4   1  13    2.34    0.37
   4   1  13    2.32    0.23
   4   1  13    2.50    0.44
  -4  -1 -13    3.77    0.50
   4   2  13    1.38    0.39
   4   2  13    1.79    0.33
  -4  -2 -13    2.14    0.45
   4   3  13    1.97    0.36
   4   3  13    1.82    0.44
  -4  -3 -13    1.00    0.38
  -4  -3 -13    1.07    0.23
   4   4  13    0.66    0.39
   4   4  13    0.88    0.28
  -4  -4 -13    0.50    0.36
   4   5  13    0.13    0.33
  -4  -5 -13    0.40    0.36
   4   6  13   -0.08    0.37
  -4  -6 -13    0.20    0.37
   4  -6  12    0.16    0.21
  -4   6 -12   -0.38    0.39
  -4   6 -12   -0.17    0.26
   4  -5  12    1.36    0.33
  -4   5 -12    1.12    0.35
  -4   5 -12    0.67    0.43
   4  -4  12    0.19    0.19
  -4   4 -12    0.29    0.28
  -4   4 -12    0.44    0.35
   4  -3  12    0.01    0.23
   4  -3  12   -0.14    0.16
  -4   3 -12    0.01    0.29
  -4   3 -12    0.43    0.26
   4  -2  12    0.62    0.24
   4  -2  12    0.51    0.21
  -4   2 -12    0.75    0.26
  -4   2 -12    0.73    0.35
   4  -1  12   12.55    0.69
   4  -1  12   11.61    0.59
  -4   1 -12   11.10    0.78
  -4   1 -12   11.11    0.63
   4   0  12   10.70    0.64
   4   0  12   11.17    0.54
   4   0  12   11.23    0.68
  -4   0 -12   11.64    0.68
   4   1  12   13.09    0.70
   4   1  12   12.68    0.51
   4   1  12   11.40    0.73
  -4  -1 -12   11.62    0.74
   4   2  12    0.59    0.23
   4   2  12    0.16    0.29
  -4  -2 -12    0.46    0.16
  -4  -2 -12    0.26    0.30
   4   3  12   -0.13    0.28
   4   3  12    0.11    0.18
  -4  -3 -12    0.13    0.31
   4   4  12   -0.16    0.29
   4   4  12    0.34    0.21
  -4  -4 -12    0.59    0.33
   4   5  12    0.73    0.29
   4   5  12    0.98    0.36
  -4  -5 -12    0.77    0.37
   4   6  12    0.01    0.32
  -4  -6 -12    0.37    0.35
  -4   7 -11    0.82    0.36
  -4   7 -11    1.17    0.53
   4  -6  11   -0.06    0.19
  -4   6 -11    0.15    0.39
  -4   6 -11    0.31    0.28
   4  -5  11    0.01    0.15
  -4   5 -11    0.19    0.24
  -4   5 -11   -0.42    0.28
   4  -4  11    3.20    0.40
  -4   4 -11    3.69    0.59
  -4   4 -11    4.25    0.47
   4  -3  11    0.88    0.28
   4  -3  11    0.94    0.24
  -4   3 -11    0.92    0.35
  -4   3 -11    0.93    0.27
   4  -2  11    0.08    0.17
   4  -2  11    0.19    0.17
  -4   2 -11    0.30    0.21
  -4   2 -11    0.17    0.27
   4  -1  11    6.04    0.44
   4  -1  11    5.71    0.47
  -4   1 -11    6.43    0.60
  -4   1 -11    6.73    0.45
   4   0  11    0.01    0.14
   4   0  11   -0.41    0.23
   4   0  11    0.03    0.16
  -4   0 -11   -0.14    0.26
  -4   0 -11    0.03    0.20
  -4   0 -11    0.18    0.27
   4   1  11    5.16    0.45
   4   1  11    5.70    0.32
   4   1  11    5.77    0.54
  -4  -1 -11    6.32    0.56
   4   2  11    0.07    0.16
   4   2  11   -0.08    0.23
  -4  -2 -11   -0.26    0.22
  -4  -2 -11   -0.11    0.11
   4   3  11    0.59    0.29
   4   3  11    0.62    0.21
  -4  -3 -11    0.67    0.31
   4   4  11    3.40    0.39
   4   4  11    3.43    0.52
  -4  -4 -11    2.56    0.48
   4   5  11    0.32    0.30
   4   5  11    0.13    0.21
  -4  -5 -11    0.07    0.29
   4   6  11   -0.12    0.28
  -4  -6 -11   -0.13    0.34
   4   7  11   -0.07    0.33
  -4  -7 -11    0.40    0.38
   4  -7  10   -0.25    0.20
  -4   7 -10    0.17    0.40
  -4   7 -10    0.12    0.28
   4  -6  10    0.36    0.19
  -4   6 -10    0.60    0.31
  -4   6 -10    0.33    0.38
   4  -5  10    2.75    0.36
  -4   5 -10    2.76    0.42
  -4   5 -10    1.39    0.43
   4  -4  10    2.88    0.35
  -4   4 -10    2.51    0.50
  -4   4 -10    2.54    0.37
   4  -3  10    5.18    0.44
   4  -3  10    5.41    0.46
  -4   3 -10    4.49    0.43
  -4   3 -10    3.98    0.54
   4  -2  10   14.42    0.70
   4  -2  10   14.50    0.69
  -4   2 -10   15.21    0.71
  -4   2 -10   15.70    0.90
   4  -1  10   30.49    1.04
   4  -1  10   30.10    1.10
  -4   1 -10   29.90    1.26
  -4   1 -10   28.53    1.06
   4   0  10    2.38    0.25
   4   0  10    2.35    0.34
   4   0  10    2.48    0.31
  -4   0 -10    2.62    0.30
  -4   0 -10    2.86    0.36
  -4   0 -10    2.41    0.35
   4   1  10   29.90    0.92
   4   1  10   30.24    1.11
   4   1  10   29.01    1.19
  -4  -1 -10   29.12    1.13
  -4  -1 -10   30.97    1.20
   4   2  10   16.33    0.73
   4   2  10   15.81    0.85
  -4  -2 -10   14.76    0.58
  -4  -2 -10   14.93    0.82
   4   3  10    4.77    0.40
   4   3  10    5.53    0.56
  -4  -3 -10    4.30    0.51
   4   4  10    2.68    0.34
   4   4  10    2.51    0.42
  -4  -4 -10    2.62    0.46
   4   5  10    2.23    0.45
   4   5  10    2.31    0.34
  -4  -5 -10    2.66    0.48
   4   6  10    0.00    0.28
  -4  -6 -10    0.80    0.37
   4   7  10   -0.01    0.31
  -4  -7 -10    0.55    0.38
  -4   8  -9   -0.71    0.23
  -4   8  -9    0.33    0.47
   4  -7   9   -0.14    0.17
  -4   7  -9    0.21    0.42
  -4   7  -9   -0.02    0.24
   4  -6   9    0.47    0.21
  -4   6  -9    1.02    0.30
  -4   6  -9   -0.06    0.30
   4  -5   9    0.26    0.16
  -4   5  -9    0.28    0.29
  -4   5  -9   -0.04    0.21
   4  -4   9    1.56    0.28
  -4   4  -9    1.55    0.42
  -4   4  -9    1.00    0.27
   4  -3   9    2.34    0.33
   4  -3   9    3.02    0.33
  -4   3  -9    2.82    0.34
  -4   3  -9    3.32    0.48
   4  -2   9    6.07    0.41
   4  -2   9    7.51    0.45
  -4   2  -9    7.34    0.46
  -4   2  -9    7.82    0.61
   4  -1   9    7.16    0.42
   4  -1   9    8.31    0.44
   4  -1   9    7.96    0.46
  -4   1  -9    6.63    0.43
  -4   1  -9    8.02    0.44
  -4   1  -9    7.44    0.56
   4   0   9   -0.06    0.16
   4   0   9   -0.03    0.10
   4   0   9    0.13    0.11
  -4   0  -9    0.09    0.16
  -4   0  -9    0.06    0.14
  -4   0  -9    0.30    0.19
   4   1   9    7.88    0.34
   4   1   9    7.22    0.44
   4   1   9    7.41    0.50
  -4  -1  -9    7.64    0.51
  -4  -1  -9    7.05    0.39
  -4  -1  -9    7.51    0.47
   4   2   9    6.27    0.53
   4   2   9    7.84    0.45
  -4  -2  -9    7.07    0.52
  -4  -2  -9    6.88    0.33
  -4  -2  -9    6.68    0.43
   4   3   9    2.73    0.41
   4   3   9    2.72    0.30
  -4  -3  -9    3.52    0.44
   4   4   9    1.69    0.27
   4   4   9    1.18    0.32
  -4  -4  -9    0.71    0.29
   4   5   9    0.27    0.18
   4   5   9    0.44    0.29
  -4  -5  -9    0.72    0.32
   4   6   9    0.50    0.31
  -4  -6  -9    0.46    0.29
   4   7   9   -0.28    0.27
  -4  -7  -9    0.35    0.32
   4   8   9    0.27    0.34
  -4  -8  -9    0.09    0.33
   4  -8   8   -0.09    0.21
  -4   8  -8    0.17    0.28
  -4   8  -8   -0.18    0.39
   4  -7   8    0.28    0.21
  -4   7  -8    0.05    0.25
  -4   7  -8   -0.25    0.36
   4  -6   8    0.05    0.15
  -4   6  -8   -0.08    0.28
  -4   6  -8   -0.21    0.19
   4  -5   8    1.65    0.28
  -4   5  -8    2.33    0.36
  -4   5  -8    1.53    0.41
   4  -4   8    0.89    0.19
  -4   4  -8    0.36    0.24
  -4   4  -8    1.11    0.25
   4  -3   8    9.70    0.52
   4  -3   8   10.03    0.55
  -4   3  -8   11.54    0.58
  -4   3  -8   10.43    0.72
   4  -2   8    0.31    0.16
   4  -2   8    0.39    0.13
  -4   2  -8    0.30    0.15
  -4   2  -8    0.00    0.18
   4  -1   8    2.42    0.25
   4  -1   8    2.42    0.27
   4  -1   8    2.36    0.24
  -4   1  -8    2.15    0.25
  -4   1  -8    2.59    0.34
  -4   1  -8    2.09    0.25
   4   0   8    0.04    0.09
   4   0   8    0.15    0.10
   4   0   8    0.05    0.14
  -4   0  -8    0.01    0.12
  -4   0  -8    0.05    0.14
  -4   0  -8    0.08    0.16
   4   1   8    2.62    0.19
   4   1   8    2.28    0.31
   4   1   8    2.30    0.25
  -4  -1  -8    2.08    0.18
  -4  -1  -8    2.30    0.23
  -4  -1  -8    2.60    0.27
  -4  -1  -8    2.26    0.32
   4   2   8    0.37    0.14
   4   2   8    0.24    0.20
  -4  -2  -8    0.07    0.14
  -4  -2  -8    0.04    0.18
  -4  -2  -8    0.28    0.09
  -4  -2  -8    0.28    0.13
   4   3   8   10.94    0.53
   4   3   8   11.76    0.68
  -4  -3  -8    9.73    0.64
  -4  -3  -8   10.60    0.51
   4   4   8    0.68    0.26
   4   4   8    1.00    0.21
  -4  -4  -8    0.96    0.30
   4   5   8    2.40    0.41
   4   5   8    2.07    0.30
  -4  -5  -8    1.49    0.35
   4   6   8   -0.09    0.23
  -4  -6  -8    0.32    0.29
   4   7   8    0.20    0.29
  -4  -7  -8    0.09    0.29
   4   8   8    0.19    0.35
  -4  -8  -8   -0.06    0.33
   4  -8   7    0.05    0.21
  -4   8  -7   -0.01    0.28
  -4   8  -7    0.11    0.40
   4  -7   7   -0.03    0.16
  -4   7  -7    0.48    0.40
  -4   7  -7   -0.02    0.21
   4  -6   7    0.11    0.13
  -4   6  -7   -0.12    0.27
  -4   6  -7   -0.05    0.19
   4  -5   7    0.78    0.20
  -4   5  -7    0.86    0.26
  -4   5  -7    1.12    0.35
   4  -4   7    1.70    0.25
  -4   4  -7    1.05    0.31
  -4   4  -7    1.43    0.25
   4  -3   7    5.39    0.35
   4  -3   7    4.42    0.36
  -4   3  -7    5.18    0.50
  -4   3  -7    5.30    0.38
   4  -2   7    6.85    0.41
   4  -2   7    7.91    0.42
  -4   2  -7    7.96    0.43
  -4   2  -7    8.15    0.56
   4  -1   7    0.08    0.08
   4  -1   7    0.02    0.12
   4  -1   7    0.16    0.12
  -4   1  -7    0.15    0.16
  -4   1  -7    0.06    0.11
  -4   1  -7    0.15    0.13
   4   0   7   -0.19    0.11
   4   0   7   -0.01    0.09
   4   0   7    0.04    0.08
  -4   0  -7   -0.19    0.12
  -4   0  -7   -0.12    0.10
  -4   0  -7   -0.12    0.11
   4   1   7    0.17    0.10
   4   1   7    0.25    0.09
   4   1   7    0.22    0.16
  -4  -1  -7   -0.05    0.11
  -4  -1  -7   -0.03    0.15
  -4  -1  -7   -0.04    0.07
  -4  -1  -7    0.10    0.13
   4   2   7    8.11    0.42
   4   2   7    7.60    0.50
  -4  -2  -7    8.66    0.43
  -4  -2  -7    7.49    0.30
  -4  -2  -7    7.88    0.50
  -4  -2  -7    7.73    0.35
   4   3   7    4.87    0.33
   4   3   7    5.04    0.45
  -4  -3  -7    4.53    0.31
  -4  -3  -7    4.62    0.45
   4   4   7    1.25    0.29
   4   4   7    1.63    0.24
  -4  -4  -7    1.16    0.31
  -4  -4  -7    1.58    0.23
   4   5   7    0.40    0.25
   4   5   7    1.14    0.23
  -4  -5  -7    0.78    0.29
   4   6   7    0.05    0.20
  -4  -6  -7   -0.18    0.24
   4   7   7    0.03    0.24
  -4  -7  -7    0.05    0.30
   4   8   7    0.24    0.31
  -4  -8  -7   -0.05    0.32
  -4   9  -6    0.08    0.44
  -4   9  -6    0.21    0.32
   4  -8   6    0.59    0.25
  -4   8  -6    0.55    0.41
  -4   8  -6    0.35    0.29
   4  -7   6    0.05    0.15
  -4   7  -6    0.23    0.22
  -4   7  -6    0.06    0.33
   4  -6   6    0.18    0.15
  -4   6  -6    0.16    0.30
  -4   6  -6    0.08    0.18
   4  -5   6    1.21    0.22
  -4   5  -6    0.70    0.29
  -4   5  -6    0.61    0.21
   4  -4   6    3.71    0.32
  -4   4  -6    4.00    0.37
  -4   4  -6    3.05    0.45
   4  -3   6    2.08    0.26
   4  -3   6    2.61    0.26
  -4   3  -6    2.15    0.35
  -4   3  -6    2.43    0.28
   4  -2   6    0.20    0.08
   4  -2   6    0.30    0.13
   4  -2   6    0.19    0.09
  -4   2  -6    0.03    0.08
  -4   2  -6    0.25    0.12
  -4   2  -6    0.24    0.17
   4  -1   6   16.92    0.60
   4  -1   6   16.68    0.61
   4  -1   6   15.83    0.61
  -4   1  -6   17.48    0.60
  -4   1  -6   14.88    0.71
  -4   1  -6   17.49    0.62
   4   0   6   51.30    1.47
   4   0   6   53.37    1.45
   4   0   6   50.08    1.56
  -4   0  -6   53.14    1.46
  -4   0  -6   50.69    1.58
   4   1   6   17.36    0.62
   4   1   6   17.15    0.70
   4   1   6   16.17    0.52
  -4  -1  -6   16.34    0.56
  -4  -1  -6   16.76    0.53
  -4  -1  -6   17.11    0.71
  -4  -1  -6   15.75    0.63
   4   2   6    0.03    0.08
   4   2   6   -0.05    0.14
  -4  -2  -6    0.07    0.09
  -4  -2  -6   -0.02    0.10
  -4  -2  -6    0.02    0.16
  -4  -2  -6    0.09    0.05
   4   3   6    2.38    0.32
   4   3   6    2.45    0.24
  -4  -3  -6    2.28    0.31
  -4  -3  -6    2.24    0.22
  -4  -3  -6    2.23    0.18
   4   4   6    4.02    0.31
   4   4   6    3.67    0.41
  -4  -4  -6    3.43    0.41
  -4  -4  -6    3.70    0.30
   4   5   6    0.56    0.18
   4   5   6    0.89    0.26
   4   5   6    0.89    0.20
  -4  -5  -6    0.78    0.21
  -4  -5  -6    1.50    0.33
   4   6   6    0.69    0.28
   4   6   6    0.67    0.21
  -4  -6  -6    0.53    0.28
   4   7   6   -0.08    0.24
  -4  -7  -6   -0.07    0.25
   4   8   6   -0.15    0.26
  -4  -8  -6    0.40    0.33
   4   9   6    0.02    0.32
  -4  -9  -6    0.13    0.33
  -4   9  -5   -0.04    0.28
  -4   9  -5    0.35    0.48
   4  -8   5   -0.06    0.17
  -4   8  -5    0.08    0.21
  -4   8  -5    0.20    0.38
   4  -7   5    0.89    0.24
  -4   7  -5    1.30    0.39
  -4   7  -5    0.73    0.26
   4  -6   5    0.34    0.16
  -4   6  -5    0.94    0.35
  -4   6  -5    0.66    0.22
   4  -5   5    1.46    0.22
  -4   5  -5    0.66    0.19
  -4   5  -5    1.10    0.33
   4  -4   5   18.52    0.73
  -4   4  -5   18.06    0.94
  -4   4  -5   18.60    0.78
   4  -3   5    4.17    0.31
   4  -3   5    3.60    0.28
  -4   3  -5    3.89    0.23
  -4   3  -5    3.78    0.31
  -4   3  -5    3.36    0.40
   4  -2   5    2.15    0.22
   4  -2   5    2.24    0.21
  -4   2  -5    2.10    0.29
  -4   2  -5    2.40    0.22
   4  -1   5   56.42    1.54
   4  -1   5   54.93    1.55
   4  -1   5   54.33    1.54
  -4   1  -5   54.34    1.55
  -4   1  -5   54.81    1.55
  -4   1  -5   56.32    1.71
   4   0   5    0.03    0.06
   4   0   5   -0.06    0.07
   4   0   5   -0.05    0.09
  -4   0  -5   -0.13    0.07
  -4   0  -5   -0.03    0.09
  -4   0  -5    0.07    0.11
   4   1   5   54.58    1.49
   4   1   5   54.49    1.65
   4   1   5   54.19    1.42
  -4  -1  -5   54.13    1.42
  -4  -1  -5   53.86    1.65
  -4  -1  -5   53.17    1.57
   4   2   5    2.73    0.28
   4   2   5    2.26    0.20
  -4  -2  -5    2.67    0.22
  -4  -2  -5    2.02    0.26
   4   3   5    3.50    0.26
   4   3   5    4.07    0.37
  -4  -3  -5    3.79    0.22
  -4  -3  -5    3.65    0.26
  -4  -3  -5    3.41    0.35
   4   4   5   17.04    0.71
   4   4   5   17.28    0.82
   4   4   5   19.43    0.69
  -4  -4  -5   18.17    0.71
  -4  -4  -5   17.24    0.82
  -4  -4  -5   19.10    0.64
   4   5   5    1.06    0.21
   4   5   5    0.43    0.22
   4   5   5    1.06    0.23
  -4  -5  -5    0.77    0.20
  -4  -5  -5    0.73    0.27
   4   6   5    0.77    0.23
   4   6   5    0.53    0.17
   4   6   5    0.74    0.26
  -4  -6  -5    0.50    0.17
  -4  -6  -5    0.44    0.27
  -4  -6  -5    0.69    0.22
   4   7   5    1.02    0.33
  -4  -7  -5    0.77    0.30
   4   8   5   -0.01    0.26
  -4  -8  -5    0.03    0.29
   4  -9   4    0.25    0.24
  -4   9  -4    0.22    0.29
  -4   9  -4    0.01    0.39
   4  -8   4   -0.17    0.17
  -4   8  -4   -0.10    0.35
  -4   8  -4    0.02    0.21
   4  -7   4    0.22    0.18
  -4   7  -4    0.16    0.23
  -4   7  -4    0.06    0.29
   4  -6   4    3.95    0.37
  -4   6  -4    3.94    0.41
  -4   6  -4    3.64    0.54
   4  -5   4    3.72    0.33
  -4   5  -4    4.61    0.52
  -4   5  -4    4.09    0.37
   4  -4   4   15.83    0.65
  -4   4  -4   15.33    0.84
  -4   4  -4   15.60    0.66
  -4   4  -4   15.84    0.68
   4  -3   4   62.50    1.75
  -4   3  -4   60.82    1.81
  -4   3  -4   62.70    1.96
  -4   3  -4   64.14    2.05
   4  -2   4    0.05    0.07
   4  -2   4   -0.15    0.10
  -4   2  -4    0.06    0.15
  -4   2  -4    0.11    0.10
   4  -1   4    8.19    0.35
   4  -1   4    7.95    0.35
   4  -1   4    8.40    0.32
  -4   1  -4    8.31    0.44
  -4   1  -4    8.08    0.34
  -4   1  -4    7.87    0.31
   4   0   4   14.12    0.48
   4   0   4   14.14    0.49
   4   0   4   14.50    0.53
  -4   0  -4   14.24    0.55
   4   1   4    8.05    0.33
   4   1   4    8.14    0.40
   4   1   4    8.16    0.28
  -4  -1  -4    7.86    0.27
  -4  -1  -4    8.32    0.40
  -4  -1  -4    7.92    0.36
   4   2   4    0.13    0.07
   4   2   4   -0.02    0.10
  -4  -2  -4    0.04    0.13
  -4  -2  -4   -0.01    0.08
   4   3   4   61.14    1.77
   4   3   4   60.69    1.88
   4   3   4   60.94    1.62
   4   3   4   61.18    1.65
  -4  -3  -4   60.91    1.63
  -4  -3  -4   59.92    1.88
  -4  -3  -4   58.35    1.75
   4   4   4   13.77    0.56
   4   4   4   16.00    0.65
   4   4   4   15.47    0.56
   4   4   4   15.33    0.72
  -4  -4  -4   15.53    0.56
  -4  -4  -4   14.71    0.62
  -4  -4  -4   14.51    0.71
   4   5   4    3.80    0.35
   4   5   4    3.86    0.30
   4   5   4    4.42    0.42
  -4  -5  -4    4.82    0.37
  -4  -5  -4    5.09    0.44
  -4  -5  -4    4.52    0.31
  -4  -5  -4    4.14    0.30
   4   6   4    4.31    0.39
   4   6   4    3.86    0.32
   4   6   4    3.35    0.41
  -4  -6  -4    4.26    0.39
  -4  -6  -4    3.17    0.30
  -4  -6  -4    3.33    0.42
   4   7   4    0.19    0.23
   4   7   4    0.65    0.27
  -4  -7  -4    0.26    0.25
  -4  -7  -4    0.13    0.27
   4   8   4   -0.04    0.26
  -4  -8  -4    0.25    0.30
   4  -9   3    0.19    0.21
  -4   9  -3    0.10    0.40
  -4   9  -3   -0.03    0.28
   4  -8   3    0.28    0.20
  -4   8  -3    0.72    0.29
  -4   8  -3    0.49    0.38
   4  -7   3    5.52    0.46
  -4   7  -3    5.87    0.53
  -4   7  -3    6.05    0.68
   4  -6   3    0.08    0.12
  -4   6  -3   -0.04    0.16
  -4   6  -3    0.12    0.26
   4  -5   3    0.08    0.10
  -4   5  -3    0.04    0.12
  -4   5  -3   -0.25    0.18
   4  -4   3   40.19    1.27
  -4   4  -3   41.89    1.55
  -4   4  -3   43.32    1.47
  -4   4  -3   40.40    1.33
   4  -3   3    3.71    0.25
  -4   3  -3    4.03    0.28
  -4   3  -3    2.65    0.34
  -4   3  -3    4.04    0.26
   4  -2   3    6.19    0.30
  -4   2  -3    7.35    0.34
  -4   2  -3    6.40    0.40
   4  -1   3    0.97    0.11
   4  -1   3    1.10    0.13
  -4   1  -3    0.39    0.14
  -4   1  -3    0.89    0.12
   4   0   3    0.01    0.06
   4   0   3   -0.04    0.05
   4   0   3    0.04    0.05
  -4   0  -3    0.04    0.05
  -4   0  -3   -0.14    0.06
   4   1   3    0.79    0.13
   4   1   3    1.07    0.11
  -4  -1  -3    0.77    0.07
  -4  -1  -3    1.08    0.15
  -4  -1  -3    0.78    0.12
   4   2   3    6.62    0.37
   4   2   3    6.94    0.34
   4   2   3    7.34    0.29
  -4  -2  -3    6.84    0.37
  -4  -2  -3    6.60    0.33
   4   3   3    4.34    0.29
   4   3   3    3.86    0.32
   4   3   3    3.98    0.23
  -4  -3  -3    4.98    0.33
  -4  -3  -3    3.72    0.27
   4   4   3   42.96    1.23
   4   4   3   41.73    1.23
   4   4   3   43.40    1.43
   4   4   3   41.56    1.36
  -4  -4  -3   42.13    1.24
  -4  -4  -3   41.91    1.35
  -4  -4  -3   43.00    1.42
   4   5   3   -0.02    0.09
   4   5   3   -0.11    0.15
   4   5   3   -0.04    0.12
   4   5   3   -0.01    0.15
  -4  -5  -3    0.09    0.12
  -4  -5  -3    0.03    0.08
  -4  -5  -3    0.11    0.16
  -4  -5  -3    0.14    0.17
   4   6   3    0.08    0.18
   4   6   3    0.21    0.14
   4   6   3    0.30    0.21
  -4  -6  -3    0.37    0.21
  -4  -6  -3   -0.06    0.10
  -4  -6  -3   -0.03    0.13
  -4  -6  -3    0.21    0.20
   4   7   3    5.94    0.52
   4   7   3    6.49    0.53
  -4  -7  -3    5.92    0.52
  -4  -7  -3    4.58    0.47
   4   8   3    0.09    0.24
   4   8   3    0.59    0.30
  -4  -8  -3    0.07    0.28
  -4  -8  -3    0.34    0.29
   4  -9   2    0.16    0.22
  -4   9  -2    0.25    0.42
  -4   9  -2    0.25    0.27
   4  -8   2    0.14    0.16
  -4   8  -2   -0.07    0.24
  -4   8  -2   -0.17    0.31
   4  -7   2    1.10    0.23
  -4   7  -2    1.21    0.41
  -4   7  -2    0.66    0.24
   4  -6   2   -0.06    0.10
  -4   6  -2   -0.26    0.21
  -4   6  -2    0.03    0.14
  -4   6  -2    0.12    0.14
   4  -5   2    0.76    0.18
  -4   5  -2    0.74    0.23
  -4   5  -2    0.48    0.15
  -4   5  -2    0.74    0.27
  -4   5  -2    0.82    0.20
   4  -4   2    1.65    0.21
  -4   4  -2    1.65    0.31
  -4   4  -2    1.92    0.25
  -4   4  -2    1.37    0.21
  -4   4  -2    1.38    0.22
   4  -3   2   11.77    0.48
  -4   3  -2   12.76    0.52
  -4   3  -2   12.31    0.49
  -4   3  -2   12.10    0.62
  -4   3  -2   12.51    0.55
   4  -2   2   12.03    0.44
  -4   2  -2   12.41    0.56
  -4   2  -2   11.73    0.46
  -4   2  -2   12.38    0.49
   4  -1   2   29.29    0.82
  -4   1  -2   28.62    0.93
   4   0   2  281.68    6.90
   4   0   2  278.62    7.21
   4   0   2  281.91    6.76
  -4   0  -2  278.13    7.21
   4   1   2   28.82    0.91
   4   1   2   29.27    0.79
  -4  -1  -2   29.56    0.76
  -4  -1  -2   29.74    0.90
  -4  -1  -2   30.32    0.91
   4   2   2   11.76    0.47
   4   2   2   12.34    0.50
   4   2   2   12.25    0.39
  -4  -2  -2   12.29    0.47
  -4  -2  -2   11.85    0.49
   4   3   2   13.18    0.54
   4   3   2   13.04    0.44
   4   3   2   13.16    0.56
  -4  -3  -2   12.31    0.54
  -4  -3  -2   12.31    0.53
   4   4   2    1.06    0.20
   4   4   2    1.50    0.16
   4   4   2    0.95    0.15
   4   4   2    1.41    0.23
  -4  -4  -2    0.93    0.19
  -4  -4  -2    1.51    0.23
  -4  -4  -2    1.21    0.15
   4   5   2    0.27    0.13
   4   5   2    0.48    0.14
   4   5   2    0.62    0.21
   4   5   2    0.48    0.17
  -4  -5  -2    0.41    0.18
  -4  -5  -2    0.78    0.15
  -4  -5  -2    0.55    0.20
   4   6   2    0.07    0.19
   4   6   2    0.11    0.14
   4   6   2   -0.02    0.16
   4   6   2    0.02    0.11
  -4  -6  -2    0.11    0.12
  -4  -6  -2    0.00    0.19
  -4  -6  -2    0.01    0.18
  -4  -6  -2    0.05    0.14
   4   7   2    1.31    0.33
   4   7   2    1.32    0.28
  -4  -7  -2    1.40    0.32
  -4  -7  -2    1.74    0.33
   4   8   2    0.08    0.26
  -4  -8  -2    0.11    0.26
   4   9   2    0.26    0.31
  -4  -9  -2    0.55    0.34
   4  -9   1    0.13    0.28
   4  -9   1    0.26    0.22
  -4   9  -1    0.51    0.41
  -4   9  -1    0.50    0.30
   4  -8   1    0.37    0.20
  -4   8  -1    0.26    0.23
  -4   8  -1    0.44    0.20
  -4   8  -1    0.78    0.40
   4  -7   1   -0.07    0.10
  -4   7  -1    0.35    0.21
  -4   7  -1    0.06    0.14
  -4   7  -1    0.01    0.26
   4  -6   1    0.56    0.17
  -4   6  -1    0.38    0.16
  -4   6  -1    0.52    0.28
  -4   6  -1    0.59    0.21
   4  -5   1   -0.04    0.08
  -4   5  -1   -0.08    0.16
  -4   5  -1    0.06    0.19
  -4   5  -1   -0.03    0.12
  -4   5  -1    0.22    0.12
   4  -4   1  105.89    2.79
  -4   4  -1  106.89    2.88
  -4   4  -1  103.79    3.11
  -4   4  -1  102.51    2.78
  -4   4  -1  104.68    2.89
  -4   4  -1  106.57    3.40
   4  -3   1    2.96    0.23
  -4   3  -1    3.09    0.24
  -4   3  -1    2.90    0.27
  -4   3  -1    3.87    0.34
  -4   3  -1    3.15    0.24
   4  -2   1    0.38    0.09
  -4   2  -1    0.15    0.09
  -4   2  -1    0.07    0.10
  -4   2  -1    0.05    0.06
  -4   2  -1    0.19    0.07
   4  -1   1  440.39   10.63
  -4   1  -1  452.63   11.31
  -4   1  -1  434.39   10.63
   4   0   1    0.07    0.05
   4   0   1   -0.02    0.02
  -4   0  -1    0.04    0.04
   4   1   1  461.11   11.66
   4   1   1  452.19   11.73
   4   1   1  455.89   10.99
  -4  -1  -1  466.28   11.21
  -4  -1  -1  460.22   11.73
  -4  -1  -1  450.01   11.65
   4   2   1    0.07    0.04
   4   2   1    0.02    0.08
   4   2   1    0.13    0.08
  -4  -2  -1    0.08    0.07
  -4  -2  -1    0.00    0.07
   4   3   1    2.83    0.16
   4   3   1    3.35    0.27
   4   3   1    2.88    0.24
   4   3   1    3.02    0.19
  -4  -3  -1    3.29    0.24
  -4  -3  -1    2.99    0.17
  -4  -3  -1    3.20    0.27
   4   4   1  105.72    3.03
   4   4   1  107.49    2.81
   4   4   1  105.90    2.97
   4   4   1  106.96    2.71
  -4  -4  -1  106.05    3.02
  -4  -4  -1  105.15    2.71
  -4  -4  -1  105.73    2.97
   4   5   1    0.22    0.15
   4   5   1    0.02    0.10
   4   5   1    0.09    0.17
   4   5   1   -0.06    0.08
  -4  -5  -1    0.03    0.09
  -4  -5  -1    0.07    0.16
  -4  -5  -1    0.19    0.15
   4   6   1    0.82    0.17
   4   6   1    0.98    0.21
   4   6   1    0.17    0.14
   4   6   1    0.93    0.26
  -4  -6  -1    0.80    0.17
  -4  -6  -1    1.19    0.24
  -4  -6  -1    0.74    0.12
  -4  -6  -1    1.17    0.29
   4   7   1    0.08    0.19
   4   7   1    0.05    0.25
   4   7   1    0.05    0.18
  -4  -7  -1   -0.10    0.23
  -4  -7  -1   -0.13    0.19
   4   8   1    0.15    0.25
  -4  -8  -1    0.17    0.29
   4   9   1    0.05    0.34
  -4  -9  -1    0.23    0.34
   4  -9   0    0.32    0.27
   4  -9   0    0.02    0.20
  -4   9   0    0.22    0.23
  -4   9   0   -0.21    0.36
  -4   9   0    0.01    0.25
   4  -8   0    0.19    0.19
   4  -8   0    0.14    0.22
  -4   8   0    0.19    0.34
  -4   8   0    0.21    0.20
  -4   8   0    0.26    0.23
   4  -7   0   -0.11    0.14
  -4   7   0    0.13    0.20
  -4   7   0    0.26    0.16
  -4   7   0   -0.05    0.26
   4  -6   0    1.34    0.21
  -4   6   0    1.75    0.29
  -4   6   0    1.16    0.32
  -4   6   0    1.33    0.35
  -4   6   0    1.29    0.23
   4  -5   0    0.33    0.12
  -4   5   0    0.01    0.19
  -4   5   0    0.25    0.16
  -4   5   0    0.19    0.12
  -4   5   0    0.08    0.20
  -4   5   0    0.15    0.18
   4  -4   0   35.22    1.10
  -4   4   0   35.53    1.15
  -4   4   0   34.49    1.14
  -4   4   0   34.73    1.27
  -4   4   0   32.98    1.08
  -4   4   0   35.21    1.38
   4  -3   0  121.01    3.14
  -4   3   0  122.04    3.25
  -4   3   0  125.67    3.85
  -4   3   0  119.81    3.13
  -4   3   0  120.76    3.31
  -4   3   0  124.45    3.42
   4  -2   0    8.80    0.36
  -4   2   0    9.19    0.37
  -4   2   0    9.30    0.37
  -4   2   0    9.02    0.37
  -4   2   0    9.67    0.43
   4  -1   0  200.38    4.84
  -4   1   0  200.39    5.88
  -4   1   0  195.54    4.84
   4   0   0  192.54    4.66
  -4   0   0  193.21    4.66
  -4   0   0  193.19    4.99
   4   1   0  196.68    5.08
   4   1   0  194.56    5.06
  -4  -1   0  189.91    5.06
  -4  -1   0  194.62    5.07
  -4  -1   0  202.10    4.79
   4   2   0    9.26    0.41
   4   2   0    9.43    0.37
   4   2   0    9.07    0.28
  -4  -2   0    9.53    0.28
  -4  -2   0    9.41    0.41
  -4  -2   0    9.05    0.37
   4   3   0  123.99    3.04
   4   3   0  122.83    3.30
   4   3   0  124.78    3.17
   4   3   0  120.29    3.38
  -4  -3   0  121.77    3.30
  -4  -3   0  122.82    3.38
  -4  -3   0  121.44    3.04
   4   4   0   33.92    0.98
   4   4   0   33.55    1.04
   4   4   0   34.27    1.22
  -4  -4   0   33.44    0.98
  -4  -4   0   34.30    1.09
  -4  -4   0   34.73    1.21
   4   5   0    0.41    0.21
   4   5   0    0.08    0.11
   4   5   0    0.15    0.13
   4   5   0    0.40    0.12
  -4  -5   0    0.18    0.14
  -4  -5   0   -0.05    0.08
  -4  -5   0    0.20    0.09
  -4  -5   0   -0.01    0.18
   4   6   0    1.15    0.22
   4   6   0    1.14    0.30
   4   6   0    1.60    0.21
  -4  -6   0    1.74    0.18
  -4  -6   0    1.01    0.18
  -4  -6   0    1.76    0.25
  -4  -6   0    1.17    0.30
   4   7   0    0.03    0.16
   4   7   0    0.13    0.25
  -4  -7   0    0.10    0.14
  -4  -7   0    0.02    0.27
   4   8   0    0.63    0.33
   4   8   0    0.52    0.24
  -4  -8   0    0.08    0.30
   4   9   0    0.22    0.36
  -4  -9   0    0.16    0.38
   4  -9  -1    0.27    0.25
   4  -9  -1    0.39    0.28
  -4   9   1    0.92    0.34
  -4   9   1    0.41    0.26
   4  -8  -1   -0.19    0.15
   4  -8  -1    0.07    0.21
  -4   8   1    0.31    0.23
  -4   8   1   -0.05    0.18
  -4   8   1    0.18    0.30
   4  -7  -1    1.28    0.25
   4  -7  -1    1.42    0.29
  -4   7   1    2.19    0.35
  -4   7   1    2.04    0.31
  -4   7   1    1.22    0.38
   4  -6  -1    5.57    0.42
   4  -6  -1    3.54    0.38
  -4   6   1    5.25    0.41
  -4   6   1    3.51    0.46
  -4   6   1    4.35    0.53
  -4   6   1    4.97    0.43
   4  -5  -1    0.15    0.13
   4  -5  -1    0.22    0.14
  -4   5   1    0.00    0.19
  -4   5   1    0.10    0.12
  -4   5   1    0.13    0.19
  -4   5   1    0.09    0.13
  -4   5   1    0.21    0.18
   4  -4  -1    7.87    0.43
   4  -4  -1    7.20    0.39
  -4   4   1    8.60    0.46
  -4   4   1    7.81    0.40
  -4   4   1    7.06    0.41
  -4   4   1    6.86    0.47
   4  -3  -1   -0.08    0.06
   4  -3  -1   -0.08    0.08
  -4   3   1    0.21    0.14
  -4   3   1   -0.12    0.06
  -4   3   1   -0.05    0.08
  -4   3   1    0.02    0.13
  -4   3   1    0.16    0.13
  -4   3   1    0.00    0.07
   4  -2  -1   95.80    2.54
   4  -2  -1   94.89    2.45
  -4   2   1   98.76    2.89
  -4   2   1   94.30    2.44
  -4   2   1   96.13    2.54
  -4   2   1   94.85    3.03
   4  -1  -1   30.67    0.84
  -4   1   1   30.11    0.83
  -4   1   1   30.58    0.91
  -4   1   1   30.87    1.05
  -4   0   1   -0.08    0.03
  -4   0   1    0.01    0.06
   4   1  -1   30.13    0.91
  -4  -1   1   29.06    0.76
  -4  -1   1   32.02    0.89
   4   2  -1   94.70    2.63
   4   2  -1   92.96    2.54
  -4  -2   1   96.08    2.33
  -4  -2   1   93.54    2.54
  -4  -2   1   93.82    2.61
  -4  -2   1   98.89    2.87
   4   3  -1    0.00    0.05
   4   3  -1    0.11    0.12
   4   3  -1   -0.07    0.07
   4   3  -1   -0.02    0.05
  -4  -3   1    0.08    0.11
  -4  -3   1   -0.01    0.07
  -4  -3   1   -0.07    0.05
  -4  -3   1    0.09    0.07
   4   4  -1    7.32    0.32
   4   4  -1    7.11    0.48
   4   4  -1    7.21    0.35
  -4  -4   1    7.26    0.32
  -4  -4   1    7.62    0.38
  -4  -4   1    6.91    0.46
  -4  -4   1    7.54    0.36
   4   5  -1    0.00    0.10
   4   5  -1    0.01    0.11
   4   5  -1   -0.19    0.16
   4   5  -1    0.23    0.10
  -4  -5   1   -0.10    0.08
  -4  -5   1   -0.02    0.15
  -4  -5   1   -0.04    0.11
  -4  -5   1   -0.02    0.10
   4   6  -1    4.21    0.48
   4   6  -1    4.90    0.34
   4   6  -1    5.46    0.40
   4   6  -1    4.30    0.29
  -4  -6   1    4.45    0.32
  -4  -6   1    4.17    0.30
  -4  -6   1    4.82    0.50
  -4  -6   1    3.78    0.31
   4   7  -1    1.17    0.35
   4   7  -1    1.96    0.31
  -4  -7   1    0.86    0.32
   4   8  -1    0.30    0.24
   4   8  -1    0.11    0.31
  -4  -8   1    0.43    0.34
   4   9  -1    0.49    0.36
  -4  -9   1    0.30    0.37
   4  -9  -2   -0.22    0.24
   4  -9  -2   -0.11    0.22
  -4   9   2   -0.14    0.24
  -4   9   2   -0.03    0.23
   4  -8  -2    0.10    0.22
   4  -8  -2    0.32    0.21
  -4   8   2    0.08    0.19
  -4   8   2    0.16    0.24
   4  -7  -2    0.79    0.23
   4  -7  -2    0.94    0.25
  -4   7   2    0.54    0.21
  -4   7   2    0.20    0.30
  -4   7   2    1.02    0.26
   4  -6  -2    0.32    0.16
   4  -6  -2    0.27    0.18
  -4   6   2    0.58    0.25
  -4   6   2    0.36    0.17
  -4   6   2    0.54    0.29
  -4   6   2    0.88    0.23
  -4   6   2    0.01    0.24
   4  -5  -2    2.77    0.29
   4  -5  -2    2.69    0.30
  -4   5   2    2.82    0.35
  -4   5   2    3.81    0.33
  -4   5   2    3.06    0.36
  -4   5   2    1.98    0.37
  -4   5   2    2.89    0.30
   4  -4  -2   -0.02    0.07
   4  -4  -2    0.14    0.11
  -4   4   2    0.07    0.09
  -4   4   2   -0.05    0.15
  -4   4   2    0.33    0.19
  -4   4   2    0.11    0.19
  -4   4   2    0.03    0.10
   4  -3  -2  123.81    3.21
   4  -3  -2  125.95    3.33
  -4   3   2  124.12    4.02
  -4   3   2  125.62    3.33
  -4   3   2  122.68    3.40
  -4   3   2  127.61    3.21
   4  -2  -2   77.53    2.10
  -4   2   2   78.91    2.40
  -4   2   2   76.21    2.02
  -4   2   2   77.93    2.21
  -4   2   2   76.58    2.55
  -4   2   2   77.42    2.10
   4  -1  -2  104.51    3.06
   4  -1  -2   98.59    2.62
  -4   1   2   99.43    2.53
  -4   1   2   99.23    2.63
  -4   1   2  101.42    2.74
  -4   1   2  102.57    3.08
  -4   1   2  102.76    3.15
   4   0  -2   17.96    0.63
   4   0  -2   16.84    0.49
   4   0  -2   17.39    0.64
  -4   0   2   16.78    0.49
  -4   0   2   18.42    0.67
  -4   0   2   17.35    0.64
  -4   0   2   16.23    0.56
  -4   0   2   17.41    0.66
   4   1  -2  102.11    2.75
  -4  -1   2  103.20    3.14
  -4  -1   2  103.87    3.13
  -4  -1   2  105.05    2.73
  -4  -1   2  100.53    2.52
   4   2  -2   77.07    2.18
  -4  -2   2   75.93    2.06
  -4  -2   2   77.51    1.90
  -4  -2   2   76.47    2.38
  -4  -2   2   74.41    2.36
  -4  -2   2   74.60    2.15
   4   3  -2  121.92    3.48
  -4  -3   2  122.86    3.78
  -4  -3   2  126.56    3.08
  -4  -3   2  122.44    3.29
  -4  -3   2  125.11    3.77
   4   4  -2    0.08    0.16
   4   4  -2    0.07    0.09
   4   4  -2   -0.04    0.09
  -4  -4   2    0.08    0.07
  -4  -4   2    0.02    0.11
  -4  -4   2    0.09    0.08
   4   5  -2    3.25    0.29
   4   5  -2    2.72    0.38
   4   5  -2    2.89    0.24
  -4  -5   2    2.92    0.23
  -4  -5   2    2.70    0.27
  -4  -5   2    3.35    0.23
   4   6  -2    0.49    0.18
   4   6  -2    0.53    0.27
  -4  -6   2    0.53    0.15
   4   7  -2    0.40    0.29
   4   7  -2    0.54    0.22
  -4  -7   2    0.42    0.16
  -4  -7   2    0.06    0.29
   4   8  -2    0.08    0.29
   4   8  -2    0.36    0.25
  -4  -8   2    0.67    0.36
   4   9  -2   -0.14    0.25
   4   9  -2    0.33    0.38
  -4  -9   2    0.19    0.36
   4  -9  -3   -0.31    0.22
   4  -9  -3    0.30    0.24
  -4   9   3    0.30    0.27
  -4   9   3   -0.01    0.22
   4  -8  -3    0.15    0.18
   4  -8  -3   -0.13    0.20
  -4   8   3    0.05    0.21
  -4   8   3    0.17    0.19
   4  -7  -3    0.25    0.20
   4  -7  -3   -0.05    0.14
  -4   7   3    0.38    0.30
  -4   7   3    0.56    0.23
  -4   7   3    0.32    0.18
   4  -6  -3    2.27    0.32
   4  -6  -3    2.39    0.31
  -4   6   3    2.27    0.38
  -4   6   3    1.92    0.45
  -4   6   3    2.63    0.34
  -4   6   3    2.87    0.39
  -4   6   3    2.33    0.31
   4  -5  -3    2.89    0.29
   4  -5  -3    3.23    0.32
  -4   5   3    2.85    0.30
  -4   5   3    2.65    0.44
  -4   5   3    1.48    0.30
  -4   5   3    2.80    0.34
  -4   5   3    2.78    0.31
   4  -4  -3   18.95    0.76
   4  -4  -3   20.96    0.76
   4  -4  -3   19.73    0.74
  -4   4   3   19.32    0.77
  -4   4   3   18.16    0.85
  -4   4   3   20.50    0.80
  -4   4   3   20.13    0.74
  -4   4   3   21.16    1.07
   4  -3  -3    0.67    0.15
   4  -3  -3    0.65    0.12
   4  -3  -3    0.45    0.14
  -4   3   3    0.54    0.18
  -4   3   3    0.82    0.15
  -4   3   3    0.58    0.14
  -4   3   3    0.70    0.23
   4  -2  -3    0.00    0.06
   4  -2  -3    0.04    0.08
  -4   2   3    0.10    0.13
  -4   2   3   -0.03    0.06
  -4   2   3    0.07    0.07
  -4   2   3    0.08    0.12
   4  -1  -3    8.14    0.41
   4  -1  -3    7.52    0.33
  -4   1   3    8.19    0.32
  -4   1   3    8.29    0.39
  -4   1   3    8.17    0.34
  -4   1   3    7.84    0.42
  -4   1   3    9.00    0.47
   4   0  -3   -0.08    0.07
   4   0  -3    0.03    0.06
   4   0  -3   -0.04    0.03
  -4   0   3   -0.01    0.08
  -4   0   3   -0.07    0.08
  -4   0   3    0.10    0.09
  -4   0   3   -0.10    0.08
  -4   0   3   -0.01    0.05
   4   1  -3    7.51    0.24
   4   1  -3    7.99    0.32
   4   1  -3    7.42    0.35
  -4  -1   3    7.67    0.41
  -4  -1   3    5.63    0.38
  -4  -1   3    7.73    0.28
  -4  -1   3    7.52    0.34
  -4  -1   3    8.42    0.34
  -4  -1   3    7.71    0.31
   4   2  -3   -0.02    0.10
   4   2  -3    0.08    0.08
  -4  -2   3   -0.01    0.07
  -4  -2   3    0.14    0.11
  -4  -2   3    0.00    0.10
  -4  -2   3    0.06    0.05
   4   3  -3    0.50    0.16
   4   3  -3    0.51    0.13
  -4  -3   3    0.67    0.17
  -4  -3   3    0.63    0.11
  -4  -3   3    0.55    0.10
   4   4  -3   21.58    0.76
   4   4  -3   20.03    0.92
  -4  -4   3   19.23    0.85
  -4  -4   3   19.85    0.68
  -4  -4   3   19.69    0.66
   4   5  -3    2.83    0.29
   4   5  -3    2.21    0.38
  -4  -5   3    2.95    0.22
  -4  -5   3    2.41    0.22
   4   6  -3    1.65    0.38
   4   6  -3    2.41    0.30
  -4  -6   3    2.11    0.24
   4   7  -3    0.54    0.22
   4   7  -3    0.66    0.32
  -4  -7   3    0.48    0.17
   4   8  -3    0.22    0.23
   4   8  -3   -0.18    0.31
   4   9  -3    0.24    0.28
   4   9  -3   -0.05    0.36
  -4  -9   3   -0.33    0.36
   4  -9  -4    0.15    0.29
   4  -9  -4    0.23    0.25
  -4   9   4    0.52    0.29
  -4   9   4    0.56    0.34
   4  -8  -4    0.41    0.26
   4  -8  -4   -0.02    0.17
  -4   8   4    0.29    0.24
  -4   8   4    0.16    0.19
   4  -7  -4   -0.06    0.14
   4  -7  -4   -0.05    0.18
  -4   7   4   -0.36    0.24
  -4   7   4    0.11    0.18
  -4   7   4    0.00    0.19
  -4   7   4    0.13    0.33
   4  -6  -4    1.13    0.23
   4  -6  -4    1.32    0.28
  -4   6   4    1.17    0.23
  -4   6   4    0.66    0.26
  -4   6   4    1.65    0.42
  -4   6   4    1.88    0.31
   4  -5  -4    4.56    0.37
   4  -5  -4    3.93    0.36
  -4   5   4    4.89    0.40
  -4   5   4    4.22    0.55
  -4   5   4    4.70    0.39
  -4   5   4    4.79    0.37
  -4   5   4    4.70    0.47
   4  -4  -4    2.07    0.21
   4  -4  -4    1.13    0.20
   4  -4  -4    1.67    0.22
  -4   4   4    2.03    0.24
  -4   4   4    1.65    0.24
  -4   4   4    1.82    0.31
  -4   4   4    2.18    0.38
  -4   4   4    1.97    0.25
   4  -3  -4    5.89    0.37
   4  -3  -4    5.84    0.34
   4  -3  -4    5.99    0.36
  -4   3   4    5.86    0.33
  -4   3   4    6.18    0.52
  -4   3   4    5.88    0.43
  -4   3   4    5.45    0.34
   4  -2  -4  126.65    3.83
   4  -2  -4  122.01    3.28
  -4   2   4  120.42    3.28
  -4   2   4  124.77    3.19
  -4   2   4  128.47    3.52
  -4   2   4  126.49    4.04
   4  -1  -4    6.11    0.38
   4  -1  -4    6.06    0.30
  -4   1   4    6.42    0.37
  -4   1   4    6.40    0.29
  -4   1   4    6.47    0.43
   4   0  -4   16.21    0.56
   4   0  -4   16.76    0.50
   4   0  -4   16.69    0.72
  -4   0   4   17.07    0.71
  -4   0   4   16.62    0.62
  -4   0   4   16.87    0.54
   4   1  -4    6.57    0.30
   4   1  -4    6.26    0.23
   4   1  -4    5.60    0.29
   4   1  -4    6.44    0.33
  -4  -1   4    6.31    0.33
  -4  -1   4    6.03    0.26
  -4  -1   4    6.21    0.30
   4   2  -4  125.18    3.50
   4   2  -4  127.17    3.32
  -4  -2   4  127.82    3.77
  -4  -2   4  128.35    3.98
  -4  -2   4  124.66    3.35
  -4  -2   4  125.28    3.15
   4   3  -4    6.33    0.34
   4   3  -4    5.53    0.43
  -4  -3   4    5.80    0.28
  -4  -3   4    5.29    0.27
   4   4  -4    2.13    0.34
   4   4  -4    2.06    0.24
  -4  -4   4    2.29    0.19
  -4  -4   4    1.70    0.18
   4   5  -4    3.71    0.46
   4   5  -4    4.27    0.36
  -4  -5   4    4.58    0.29
   4   6  -4    1.20    0.35
   4   6  -4    1.61    0.28
  -4  -6   4    1.59    0.22
   4   7  -4    0.03    0.19
   4   7  -4   -0.20    0.25
  -4  -7   4    0.06    0.14
   4   8  -4    0.20    0.34
   4   8  -4    0.15    0.21
   4   9  -4   -0.24    0.38
   4   9  -4    0.39    0.29
  -4  -9   4   -0.08    0.36
   4  -9  -5    0.04    0.24
   4  -9  -5    0.49    0.31
  -4   9   5    0.03    0.24
  -4   9   5    0.02    0.29
   4  -8  -5    0.08    0.23
   4  -8  -5   -0.03    0.18
  -4   8   5    0.16    0.25
  -4   8   5   -0.25    0.40
  -4   8   5    0.13    0.21
   4  -7  -5    0.79    0.27
   4  -7  -5    1.11    0.25
  -4   7   5    0.87    0.29
  -4   7   5    0.68    0.34
  -4   7   5    1.55    0.31
  -4   7   5    1.38    0.46
   4  -6  -5    1.46    0.27
   4  -6  -5    0.81    0.23
  -4   6   5    1.46    0.36
  -4   6   5    1.01    0.25
  -4   6   5    1.27    0.42
  -4   6   5    1.33    0.28
   4  -5  -5    0.15    0.15
   4  -5  -5   -0.06    0.08
  -4   5   5    0.46    0.27
  -4   5   5   -0.12    0.13
  -4   5   5   -0.05    0.23
  -4   5   5    0.02    0.12
   4  -4  -5    0.09    0.12
   4  -4  -5    0.38    0.14
  -4   4   5    0.13    0.21
  -4   4   5    0.24    0.15
  -4   4   5   -0.03    0.23
  -4   4   5    0.28    0.13
   4  -3  -5   33.68    1.10
   4  -3  -5   33.83    1.25
  -4   3   5   31.67    1.09
  -4   3   5   35.15    1.52
  -4   3   5   34.48    1.28
  -4   3   5   34.60    1.09
   4  -2  -5    1.35    0.17
   4  -2  -5    1.08    0.20
  -4   2   5    0.79    0.23
  -4   2   5    1.12    0.16
  -4   2   5    1.06    0.17
  -4   2   5    1.35    0.25
   4  -1  -5   23.35    0.98
   4  -1  -5   24.10    0.78
  -4   1   5   23.98    0.91
  -4   1   5   24.56    1.05
   4   0  -5   -0.09    0.10
   4   0  -5    0.02    0.05
   4   0  -5   -0.02    0.07
  -4   0   5    0.06    0.06
  -4   0   5   -0.17    0.10
  -4   0   5    0.08    0.12
   4   1  -5   23.42    0.82
   4   1  -5   23.56    0.78
   4   1  -5   24.27    0.68
  -4  -1   5   23.28    0.90
  -4  -1   5   23.30    0.73
  -4  -1   5   23.27    0.80
   4   2  -5    1.14    0.22
   4   2  -5    0.93    0.15
  -4  -2   5    1.01    0.15
  -4  -2   5    0.78    0.12
  -4  -2   5    0.96    0.14
   4   3  -5   34.38    1.11
   4   3  -5   35.44    1.28
  -4  -3   5   32.40    1.01
  -4  -3   5   33.82    1.09
  -4  -3   5   32.95    1.00
   4   4  -5    0.10    0.13
   4   4  -5    0.14    0.18
  -4  -4   5    0.44    0.12
  -4  -4   5    0.14    0.09
   4   5  -5   -0.06    0.21
   4   5  -5   -0.03    0.13
  -4  -5   5    0.03    0.09
   4   6  -5    1.15    0.37
   4   6  -5    1.68    0.29
  -4  -6   5    1.30    0.21
   4   7  -5    1.40    0.32
   4   7  -5    0.37    0.33
  -4  -7   5    1.41    0.25
   4   8  -5   -0.03    0.20
   4   8  -5    0.35    0.37
   4   9  -5   -0.05    0.28
   4   9  -5    0.21    0.41
   4  -9  -6    0.25    0.29
   4  -9  -6   -0.31    0.20
  -4   9   6    0.08    0.30
  -4   9   6   -0.19    0.25
   4  -8  -6    0.00    0.19
   4  -8  -6    0.07    0.24
  -4   8   6    0.05    0.20
  -4   8   6   -0.12    0.32
  -4   8   6    0.14    0.24
   4  -7  -6    0.14    0.21
   4  -7  -6    0.33    0.19
  -4   7   6    0.08    0.21
  -4   7   6    0.39    0.21
  -4   7   6   -0.24    0.32
  -4   7   6    0.03    0.33
   4  -6  -6    1.08    0.25
   4  -6  -6    1.03    0.25
  -4   6   6    1.70    0.50
  -4   6   6    1.06    0.27
  -4   6   6    1.10    0.36
  -4   6   6    1.57    0.28
   4  -5  -6   -0.12    0.12
  -4   5   6   -0.01    0.12
  -4   5   6   -0.01    0.26
  -4   5   6    0.05    0.13
  -4   5   6    0.09    0.24
   4  -4  -6   -0.12    0.09
  -4   4   6   -0.10    0.23
  -4   4   6    0.11    0.20
  -4   4   6   -0.04    0.11
  -4   4   6    0.06    0.12
   4  -3  -6    2.85    0.31
   4  -3  -6    2.85    0.26
  -4   3   6    2.44    0.26
  -4   3   6    2.92    0.27
  -4   3   6    2.57    0.36
  -4   3   6    3.43    0.47
   4  -2  -6   27.84    0.90
  -4   2   6   26.02    0.89
  -4   2   6   27.28    1.26
  -4   2   6   25.04    1.05
   4  -1  -6    6.97    0.27
   4  -1  -6    6.63    0.34
  -4   1   6    6.22    0.34
  -4   1   6    6.56    0.32
  -4   1   6    6.09    0.50
  -4   1   6    6.46    0.44
   4   0  -6   19.02    0.68
   4   0  -6   19.31    0.60
  -4   0   6   18.79    0.66
  -4   0   6   18.73    0.77
  -4   0   6   19.40    0.88
   4   1  -6    5.83    0.37
   4   1  -6    6.13    0.35
   4   1  -6    7.14    0.28
  -4  -1   6    6.59    0.41
  -4  -1   6    6.85    0.33
  -4  -1   6    6.16    0.36
   4   2  -6   28.00    1.04
   4   2  -6   27.41    0.94
  -4  -2   6   26.72    1.00
  -4  -2   6   27.49    0.92
  -4  -2   6   28.85    0.88
   4   3  -6    2.40    0.27
   4   3  -6    3.15    0.38
  -4  -3   6    2.66    0.23
  -4  -3   6    3.21    0.21
  -4  -3   6    2.91    0.24
   4   4  -6    0.16    0.13
   4   4  -6   -0.18    0.21
  -4  -4   6    0.00    0.08
   4   5  -6    0.13    0.16
   4   5  -6    0.04    0.24
  -4  -5   6    0.01    0.11
   4   6  -6    1.24    0.28
   4   6  -6    0.54    0.32
  -4  -6   6    1.47    0.24
   4   7  -6    0.15    0.32
   4   7  -6    0.07    0.21
  -4  -7   6    0.18    0.17
   4   8  -6    0.20    0.25
   4   8  -6    0.39    0.40
   4   9  -6    0.34    0.30
   4   9  -6    0.19    0.44
   4  -9  -7   -0.20    0.28
  -4   9   7   -0.18    0.28
   4  -8  -7    0.37    0.23
   4  -8  -7    0.39    0.27
  -4   8   7    0.15    0.25
  -4   8   7   -0.38    0.24
  -4   8   7   -0.22    0.32
   4  -7  -7   -0.19    0.16
   4  -7  -7   -0.18    0.16
  -4   7   7    0.44    0.44
  -4   7   7    0.11    0.19
  -4   7   7   -0.06    0.20
  -4   7   7    0.13    0.31
   4  -6  -7    0.48    0.21
   4  -6  -7    0.79    0.22
  -4   6   7    1.13    0.29
  -4   6   7    1.21    0.39
  -4   6   7    1.44    0.27
  -4   6   7    1.05    0.47
   4  -5  -7    0.41    0.18
  -4   5   7    0.45    0.19
  -4   5   7    0.55    0.35
  -4   5   7    0.72    0.30
  -4   5   7    0.91    0.22
   4  -4  -7    3.20    0.31
  -4   4   7    3.21    0.46
  -4   4   7    2.11    0.48
  -4   4   7    2.21    0.29
  -4   4   7    3.07    0.32
   4  -3  -7    9.11    0.46
  -4   3   7    7.47    0.55
  -4   3   7    8.01    0.45
  -4   3   7    6.44    0.65
   4  -2  -7    4.20    0.30
  -4   2   7    4.38    0.31
  -4   2   7    4.19    0.17
  -4   2   7    4.64    0.52
  -4   2   7    4.19    0.43
   4  -1  -7    7.52    0.30
   4  -1  -7    7.37    0.39
  -4   1   7    7.07    0.38
  -4   1   7    7.41    0.57
  -4   1   7    8.19    0.51
  -4   1   7    7.03    0.35
   4   0  -7   -0.08    0.10
   4   0  -7   -0.01    0.05
  -4   0   7    0.14    0.16
  -4   0   7    0.08    0.15
  -4   0   7    0.08    0.09
   4   1  -7    6.88    0.42
   4   1  -7    7.55    0.31
   4   1  -7    7.43    0.40
  -4  -1   7    6.78    0.43
  -4  -1   7    7.55    0.48
  -4  -1   7    7.53    0.38
   4   2  -7    4.33    0.34
   4   2  -7    4.37    0.39
  -4  -2   7    4.30    0.32
  -4  -2   7    3.72    0.28
  -4  -2   7    4.11    0.32
   4   3  -7    8.02    0.47
   4   3  -7    8.40    0.57
  -4  -3   7    7.82    0.42
  -4  -3   7    8.22    0.41
   4   4  -7    2.75    0.32
   4   4  -7    2.00    0.39
  -4  -4   7    2.74    0.27
   4   5  -7    0.89    0.25
   4   5  -7    0.57    0.31
  -4  -5   7    0.72    0.17
   4   6  -7    0.96    0.38
   4   6  -7    0.83    0.27
  -4  -6   7    1.39    0.24
   4   7  -7   -0.06    0.21
   4   7  -7    0.17    0.33
  -4  -7   7   -0.01    0.16
   4   8  -7    0.08    0.41
   4   8  -7    0.27    0.28
   4   9  -7    0.41    0.32
   4   9  -7   -0.50    0.39
   4  -8  -8    0.11    0.24
   4  -8  -8   -0.07    0.22
  -4   8   8   -0.13    0.21
  -4   8   8    0.19    0.37
  -4   8   8    0.14    0.26
   4  -7  -8    0.35    0.19
   4  -7  -8    0.09    0.21
  -4   7   8    0.17    0.24
  -4   7   8    0.43    0.38
  -4   7   8    0.04    0.19
   4  -6  -8    3.00    0.37
  -4   6   8    2.84    0.53
  -4   6   8    3.52    0.41
  -4   6   8    2.53    0.63
  -4   6   8    2.65    0.37
   4  -5  -8    0.52    0.18
  -4   5   8    0.17    0.18
  -4   5   8    0.34    0.36
  -4   5   8    0.39    0.20
  -4   5   8    0.13    0.29
   4  -4  -8    4.34    0.38
  -4   4   8    4.73    0.40
  -4   4   8    5.45    0.58
  -4   4   8    3.65    0.59
   4  -3  -8   -0.05    0.11
  -4   3   8    0.16    0.24
  -4   3   8   -0.18    0.20
  -4   3   8   -0.04    0.10
   4  -2  -8   10.46    0.38
   4  -2  -8   10.31    0.51
  -4   2   8   10.56    0.34
  -4   2   8    9.82    0.74
  -4   2   8   10.30    0.65
  -4   2   8    9.95    0.51
   4  -1  -8    0.02    0.06
   4  -1  -8    0.15    0.12
  -4   1   8    0.22    0.13
  -4   1   8   -0.04    0.10
  -4   1   8    0.01    0.16
  -4   1   8    0.01    0.19
   4   0  -8  110.51    2.89
   4   0  -8  111.05    3.03
   4   0  -8  112.32    3.05
  -4   0   8  112.32    3.28
  -4   0   8  111.06    3.71
  -4   0   8  112.03    2.98
   4   1  -8    0.04    0.16
   4   1  -8    0.11    0.08
   4   1  -8    0.32    0.14
  -4  -1   8    0.07    0.09
  -4  -1   8    0.01    0.16
  -4  -1   8    0.03    0.16
   4   2  -8    9.65    0.52
   4   2  -8   10.30    0.61
  -4  -2   8   11.17    0.50
  -4  -2   8   11.55    0.57
  -4  -2   8    9.99    0.53
   4   3  -8    0.35    0.22
   4   3  -8    0.16    0.16
  -4  -3   8    0.45    0.19
  -4  -3   8    0.06    0.10
   4   4  -8    4.63    0.53
   4   4  -8    4.06    0.39
  -4  -4   8    4.62    0.35
   4   5  -8    0.08    0.18
   4   5  -8   -0.06    0.27
  -4  -5   8    0.39    0.17
   4   6  -8    2.85    0.41
   4   6  -8    3.63    0.59
  -4  -6   8    2.60    0.32
   4   7  -8    0.00    0.33
   4   7  -8    0.05    0.25
  -4  -7   8    0.29    0.19
   4   8  -8    0.10    0.30
   4   8  -8   -0.31    0.34
   4  -8  -9    0.10    0.26
   4  -8  -9    0.11    0.22
  -4   8   9    0.13    0.40
  -4   8   9    0.17    0.28
  -4   8   9   -0.19    0.26
   4  -7  -9    0.35    0.24
   4  -7  -9    0.61    0.23
  -4   7   9    0.51    0.24
  -4   7   9    0.65    0.40
  -4   7   9    0.71    0.29
   4  -6  -9    3.87    0.42
  -4   6   9    2.99    0.55
  -4   6   9    2.29    0.36
  -4   6   9    2.17    0.60
  -4   6   9    3.40    0.43
   4  -5  -9    1.37    0.28
  -4   5   9    0.84    0.46
  -4   5   9    1.99    0.32
  -4   5   9    1.47    0.43
   4  -4  -9    0.82    0.21
  -4   4   9    0.55    0.34
  -4   4   9    0.08    0.16
  -4   4   9    0.40    0.27
   4  -3  -9   29.59    1.06
  -4   3   9   27.35    1.06
  -4   3   9   30.45    1.55
  -4   3   9   29.24    1.32
   4  -2  -9    0.19    0.14
   4  -2  -9    0.07    0.08
  -4   2   9    0.10    0.19
  -4   2   9    0.05    0.06
  -4   2   9    0.17    0.12
  -4   2   9    0.02    0.23
   4  -1  -9   24.74    0.90
   4  -1  -9   24.60    0.78
  -4   1   9   26.41    1.11
  -4   1   9   22.95    0.89
  -4   1   9   23.03    1.22
  -4   1   9   23.91    0.82
   4   0  -9    0.03    0.12
   4   0  -9   -0.01    0.08
  -4   0   9    0.02    0.13
  -4   0   9   -0.04    0.09
  -4   0   9   -0.15    0.18
  -4   0   9   -0.03    0.18
   4   1  -9   24.01    0.95
   4   1  -9   24.40    0.93
  -4  -1   9   24.36    1.01
  -4  -1   9   24.84    0.90
  -4  -1   9   25.07    1.11
   4   2  -9   -0.05    0.12
   4   2  -9    0.23    0.19
  -4  -2   9    0.16    0.12
  -4  -2   9    0.17    0.20
   4   3  -9   28.91    1.10
   4   3  -9   29.27    1.25
  -4  -3   9   29.17    1.03
   4   4  -9    0.51    0.23
   4   4  -9    0.31    0.29
  -4  -4   9    0.96    0.21
   4   5  -9    1.13    0.30
   4   5  -9    0.58    0.33
  -4  -5   9    0.94    0.22
   4   6  -9    3.29    0.58
   4   6  -9    2.48    0.41
  -4  -6   9    3.28    0.37
   4   7  -9    0.54    0.29
   4   7  -9    0.30    0.38
  -4  -7   9    0.60    0.25
   4   8  -9    0.16    0.31
   4   8  -9   -0.25    0.39
   4  -8 -10    0.28    0.28
  -4   8  10   -0.20    0.30
  -4   8  10    0.06    0.42
   4  -7 -10    1.11    0.33
  -4   7  10    0.87    0.31
  -4   7  10    1.06    0.45
   4  -6 -10    0.97    0.29
  -4   6  10    1.28    0.45
  -4   6  10    0.93    0.29
   4  -5 -10    1.30    0.28
  -4   5  10    0.17    0.19
  -4   5  10   -0.27    0.30
  -4   5  10    0.52    0.43
   4  -4 -10    3.78    0.37
  -4   4  10    2.14    0.50
  -4   4  10    3.49    0.61
  -4   4  10    3.09    0.37
   4  -3 -10    1.51    0.26
   4  -3 -10    1.90    0.17
  -4   3  10    1.13    0.41
  -4   3  10    1.16    0.36
  -4   3  10    1.18    0.24
   4  -2 -10    4.67    0.27
   4  -2 -10    5.92    0.43
  -4   2  10    3.49    0.54
  -4   2  10    5.95    0.59
  -4   2  10    4.49    0.22
  -4   2  10    3.93    0.38
   4  -1 -10   -0.09    0.13
   4  -1 -10   -0.03    0.08
  -4   1  10   -0.04    0.11
  -4   1  10   -0.13    0.11
  -4   1  10    0.05    0.22
  -4   1  10   -0.10    0.19
   4   0 -10    1.03    0.16
   4   0 -10    0.83    0.20
  -4   0  10    1.33    0.22
  -4   0  10    1.20    0.22
  -4   0  10    1.19    0.30
  -4   0  10    0.54    0.27
   4   1 -10    0.09    0.19
   4   1 -10    0.25    0.17
  -4  -1  10    0.09    0.12
  -4  -1  10   -0.09    0.20
  -4  -1  10    0.06    0.17
  -4  -1  10    0.23    0.23
   4   2 -10    3.92    0.44
   4   2 -10    5.54    0.44
  -4  -2  10    4.46    0.38
  -4  -2  10    5.29    0.46
   4   3 -10    1.74    0.38
   4   3 -10    1.93    0.31
  -4  -3  10    2.05    0.28
   4   4 -10    3.43    0.43
   4   4 -10    2.92    0.48
  -4  -4  10    4.05    0.37
   4   5 -10    0.67    0.26
   4   5 -10    0.58    0.35
  -4  -5  10    1.05    0.24
   4   6 -10    1.17    0.46
   4   6 -10    0.55    0.28
  -4  -6  10    1.26    0.26
   4   7 -10    1.93    0.54
   4   7 -10    0.38    0.30
  -4  -7  10    0.60    0.27
   4   8 -10   -0.46    0.42
   4   8 -10    0.57    0.33
   4  -7 -11    0.43    0.29
  -4   7  11    0.19    0.25
  -4   7  11    0.30    0.43
   4  -6 -11   -0.15    0.21
  -4   6  11   -0.07    0.19
  -4   6  11    0.00    0.35
   4  -5 -11    0.78    0.26
  -4   5  11    0.73    0.41
  -4   5  11    0.92    0.27
   4  -4 -11    0.70    0.25
  -4   4  11    0.19    0.37
  -4   4  11    0.55    0.36
  -4   4  11    0.58    0.22
   4  -3 -11    1.62    0.18
   4  -3 -11    2.35    0.32
  -4   3  11    1.48    0.28
  -4   3  11    1.05    0.37
  -4   3  11    1.35    0.46
   4  -2 -11   16.77    0.62
   4  -2 -11   16.64    0.76
  -4   2  11   17.52    0.53
  -4   2  11   17.12    0.78
  -4   2  11   14.60    1.07
  -4   2  11   15.14    0.95
   4  -1 -11    0.10    0.11
   4  -1 -11    0.54    0.21
  -4   1  11   -0.01    0.13
  -4   1  11    0.46    0.29
  -4   1  11    0.34    0.16
  -4   1  11    0.30    0.29
   4   0 -11   -0.10    0.14
   4   0 -11   -0.04    0.09
  -4   0  11   -0.03    0.25
  -4   0  11   -0.04    0.15
  -4   0  11   -0.16    0.11
  -4   0  11    0.05    0.24
   4   1 -11    0.19    0.19
  -4  -1  11    0.08    0.19
  -4  -1  11    0.39    0.16
  -4  -1  11    0.21    0.24
  -4  -1  11    0.36    0.26
   4   2 -11   15.36    0.77
   4   2 -11   16.30    0.86
  -4  -2  11   15.31    0.78
  -4  -2  11   16.46    0.74
   4   3 -11    2.10    0.35
   4   3 -11    2.13    0.42
  -4  -3  11    2.06    0.30
   4   4 -11    0.11    0.29
   4   4 -11    0.53    0.25
  -4  -4  11    0.71    0.22
   4   5 -11    0.55    0.28
   4   5 -11    0.57    0.38
  -4  -5  11    0.79    0.22
   4   6 -11    0.34    0.27
   4   6 -11   -0.02    0.37
  -4  -6  11    0.15    0.20
   4   7 -11    0.32    0.31
   4   7 -11    0.19    0.42
  -4  -7  11    0.21    0.23
   4  -7 -12    0.14    0.28
  -4   7  12   -0.06    0.41
   4  -6 -12    2.36    0.40
  -4   6  12    1.47    0.36
  -4   6  12    2.52    0.58
   4  -5 -12    2.24    0.36
  -4   5  12    2.89    0.41
  -4   5  12    2.91    0.58
   4  -4 -12    0.02    0.20
  -4   4  12    0.16    0.36
  -4   4  12    0.33    0.22
  -4   4  12    0.18    0.30
   4  -3 -12    0.28    0.14
   4  -3 -12    0.12    0.19
  -4   3  12    0.34    0.35
  -4   3  12    0.16    0.35
  -4   3  12    0.27    0.19
   4  -2 -12    3.08    0.27
   4  -2 -12    3.71    0.40
  -4   2  12    2.48    0.49
  -4   2  12    2.72    0.55
  -4   2  12    2.97    0.19
  -4   2  12    2.81    0.37
   4  -1 -12    1.40    0.20
   4  -1 -12    1.80    0.31
  -4   1  12    1.05    0.39
  -4   1  12    1.55    0.39
  -4   1  12    1.88    0.24
  -4   1  12    2.00    0.31
   4   0 -12   14.78    0.60
   4   0 -12   16.14    0.77
  -4   0  12   14.87    0.98
  -4   0  12   14.80    0.74
  -4   0  12   14.13    0.68
  -4   0  12   14.94    0.88
   4   1 -12    1.81    0.34
  -4  -1  12    2.24    0.33
  -4  -1  12    2.41    0.34
  -4  -1  12    2.08    0.43
   4   2 -12    2.77    0.38
  -4  -2  12    2.80    0.35
  -4  -2  12    3.54    0.43
   4   3 -12   -0.03    0.26
   4   3 -12   -0.15    0.20
  -4  -3  12    0.31    0.18
  -4  -3  12    0.33    0.26
   4   4 -12   -0.05    0.23
   4   4 -12    0.44    0.34
  -4  -4  12    0.29    0.17
   4   5 -12    2.32    0.41
   4   5 -12    3.02    0.58
  -4  -5  12    3.38    0.41
   4   6 -12    3.01    0.62
   4   6 -12    1.87    0.42
  -4  -6  12    1.64    0.33
   4   7 -12    0.30    0.31
   4   7 -12    0.35    0.45
  -4  -7  12   -0.17    0.22
   4  -6 -13    0.35    0.29
  -4   6  13    0.32    0.43
  -4   6  13    0.17    0.28
   4  -5 -13    0.11    0.21
  -4   5  13    0.03    0.22
  -4   5  13    0.35    0.38
   4  -4 -13    1.52    0.32
  -4   4  13    1.34    0.31
  -4   4  13    0.85    0.44
   4  -3 -13    0.95    0.19
   4  -3 -13    0.84    0.27
  -4   3  13    0.35    0.39
  -4   3  13    0.56    0.43
  -4   3  13    0.37    0.20
   4  -2 -13   -0.09    0.12
   4  -2 -13   -0.04    0.18
  -4   2  13    0.02    0.09
  -4   2  13    0.27    0.39
  -4   2  13    0.61    0.37
  -4   2  13    0.00    0.17
   4  -1 -13    1.93    0.34
   4  -1 -13    1.30    0.21
  -4   1  13    1.21    0.22
  -4   1  13    0.87    0.39
  -4   1  13    1.36    0.28
  -4   1  13    1.55    0.44
   4   0 -13   -0.06    0.18
   4   0 -13   -0.04    0.12
  -4   0  13   -0.03    0.13
  -4   0  13    0.18    0.33
  -4   0  13    0.15    0.17
   4   1 -13    1.39    0.32
  -4  -1  13    1.38    0.28
  -4  -1  13    1.06    0.26
  -4  -1  13    1.85    0.43
   4   2 -13    0.34    0.24
  -4  -2  13   -0.01    0.16
  -4  -2  13    0.22    0.25
   4   3 -13    0.37    0.25
  -4  -3  13    0.45    0.22
  -4  -3  13    1.21    0.36
   4   4 -13    1.40    0.36
   4   4 -13    1.47    0.47
  -4  -4  13    1.53    0.31
   4   5 -13    0.21    0.40
   4   5 -13   -0.24    0.26
  -4  -5  13   -0.11    0.18
   4   6 -13    0.50    0.34
   4   6 -13    0.16    0.43
  -4  -6  13    0.19    0.22
  -4   6  14   -0.16    0.41
   4  -5 -14    0.09    0.25
  -4   5  14    0.01    0.41
  -4   5  14   -0.17    0.19
   4  -4 -14    0.39    0.25
  -4   4  14    0.37    0.26
  -4   4  14   -0.08    0.40
   4  -3 -14    1.07    0.30
   4  -3 -14    0.80    0.20
  -4   3  14   -0.06    0.38
  -4   3  14    0.40    0.22
   4  -2 -14    1.52    0.24
   4  -2 -14    1.69    0.34
  -4   2  14    1.43    0.14
  -4   2  14    1.29    0.44
  -4   2  14    1.45    0.33
  -4   2  14    0.97    0.47
   4  -1 -14    3.01    0.42
   4  -1 -14    2.46    0.28
  -4   1  14    3.38    0.43
  -4   1  14    3.03    0.29
  -4   1  14    3.84    0.65
  -4   1  14    3.38    0.57
   4   0 -14    9.61    0.63
  -4   0  14    8.57    0.53
  -4   0  14    7.93    0.78
  -4   0  14    8.92    0.60
   4   1 -14    2.83    0.41
  -4  -1  14    3.21    0.41
  -4  -1  14    3.18    0.41
   4   2 -14    1.35    0.34
  -4  -2  14    1.15    0.32
  -4  -2  14    1.09    0.28
   4   3 -14    0.59    0.31
  -4  -3  14    1.26    0.37
  -4  -3  14    0.30    0.20
   4   4 -14    0.18    0.29
  -4  -4  14    0.16    0.21
   4   5 -14    0.17    0.28
   4   5 -14    0.09    0.42
  -4  -5  14    0.06    0.22
   4   6 -14   -0.19    0.42
   4   6 -14    0.13    0.30
  -4  -6  14    0.03    0.24
   4  -5 -15    0.09    0.31
  -4   5  15   -0.02    0.44
   4  -4 -15    0.21    0.29
  -4   4  15    0.09    0.23
  -4   4  15    0.31    0.47
   4  -3 -15   -0.16    0.24
   4  -3 -15   -0.22    0.15
  -4   3  15    0.15    0.41
  -4   3  15   -0.13    0.19
   4  -2 -15    0.33    0.26
   4  -2 -15    0.11    0.17
  -4   2  15    0.04    0.21
  -4   2  15    0.14    0.43
   4  -1 -15    4.55    0.38
   4  -1 -15    5.00    0.53
  -4   1  15    4.94    0.53
  -4   1  15    4.77    0.34
  -4   1  15    4.61    0.71
   4   0 -15   -0.25    0.25
  -4   0  15   -0.09    0.40
  -4   0  15   -0.09    0.18
  -4   0  15    0.05    0.19
   4   1 -15    4.48    0.52
  -4  -1  15    5.28    0.54
  -4  -1  15    4.24    0.46
   4   2 -15    0.31    0.28
  -4  -2  15    0.20    0.26
  -4  -2  15    0.17    0.19
   4   3 -15    0.01    0.26
  -4  -3  15    0.07    0.21
  -4  -3  15    0.12    0.30
   4   4 -15    0.05    0.30
  -4  -4  15   -0.04    0.21
   4   5 -15   -0.47    0.29
  -4  -5  15    0.59    0.26
   4  -4 -16    0.15    0.32
  -4   4  16    0.58    0.51
   4  -3 -16    0.01    0.26
  -4   3  16    0.02    0.23
  -4   3  16    0.08    0.46
   4  -2 -16   -0.10    0.25
  -4   2  16   -0.21    0.21
  -4   2  16   -0.21    0.44
   4  -1 -16   -0.01    0.26
  -4   1  16   -0.06    0.14
  -4   1  16   -0.19    0.21
  -4   1  16   -0.26    0.42
   4   0 -16    2.59    0.45
  -4   0  16    2.38    0.43
  -4   0  16    2.65    0.34
   4   1 -16    0.19    0.29
  -4  -1  16   -0.41    0.17
  -4  -1  16   -0.02    0.23
   4   2 -16    0.22    0.29
  -4  -2  16    0.45    0.25
  -4  -2  16   -0.17    0.26
   4   3 -16    0.12    0.32
  -4  -3  16    0.00    0.23
  -4  -3  16    0.13    0.31
   4   4 -16    0.22    0.34
   4  -3 -17   -0.15    0.30
  -4   3  17   -0.01    0.49
   4  -2 -17    0.09    0.30
  -4   2  17    1.36    0.60
   4  -1 -17    1.32    0.41
  -4   1  17    1.35    0.58
  -4   1  17    0.44    0.19
   4   0 -17   -0.03    0.31
  -4   0  17    0.04    0.25
  -4   0  17    0.09    0.21
   4   1 -17    0.43    0.35
  -4  -1  17    0.63    0.29
  -4  -1  17    0.46    0.26
   4   2 -17    0.08    0.34
  -4  -2  17    0.18    0.30
   4   3 -17    0.28    0.36
  -4  -3  17    0.06    0.33
   4   0 -18    0.63    0.37
  -4   0  18    0.31    0.23
   5  -2  16    0.08    0.25
   5  -1  16    0.34    0.23
   5   0  16    0.24    0.19
   5   0  16    0.03    0.26
   5   1  16   -0.35    0.21
   5   2  16   -0.19    0.21
   5   2  16    0.60    0.41
  -5  -2 -16    0.08    0.40
   5  -4  15    0.66    0.35
  -5   4 -15    0.25    0.47
  -5   4 -15    0.02    0.34
   5  -3  15    0.14    0.27
  -5   3 -15    0.54    0.48
   5  -2  15    0.03    0.22
   5  -2  15    0.00    0.24
   5  -1  15    1.47    0.29
   5  -1  15    1.78    0.38
   5   0  15    0.05    0.16
   5   0  15    0.05    0.20
   5   1  15    1.29    0.18
   5   1  15    1.60    0.37
   5   2  15    0.15    0.24
   5   2  15   -0.08    0.35
  -5  -2 -15    0.38    0.35
   5   3  15    0.40    0.40
   5   3  15   -0.06    0.24
  -5  -3 -15   -0.08    0.32
   5   4  15    0.59    0.40
  -5  -4 -15    0.72    0.40
  -5   5 -14    0.18    0.51
  -5   5 -14    0.06    0.33
   5  -4  14    0.48    0.27
   5  -4  14    0.40    0.33
  -5   4 -14    0.14    0.31
  -5   4 -14    0.25    0.44
   5  -3  14   -0.06    0.25
   5  -3  14    0.41    0.24
  -5   3 -14    0.20    0.43
  -5   3 -14    0.03    0.29
   5  -2  14    0.21    0.23
   5  -2  14   -0.09    0.16
  -5   2 -14   -0.29    0.29
   5  -1  14    0.51    0.22
   5  -1  14    0.12    0.20
   5   0  14   11.44    0.72
   5   0  14   12.93    0.60
   5   1  14    0.15    0.22
   5   1  14    0.21    0.13
   5   1  14    0.40    0.32
  -5  -1 -14   -0.45    0.27
   5   2  14   -0.04    0.28
   5   2  14    0.12    0.22
  -5  -2 -14    0.18    0.31
   5   3  14    0.15    0.23
   5   3  14    0.19    0.32
  -5  -3 -14    0.63    0.37
   5   4  14    0.40    0.36
  -5  -4 -14    0.84    0.40
   5   5  14    0.03    0.33
  -5  -5 -14   -0.20    0.33
  -5   6 -13    0.11    0.35
  -5   6 -13    0.19    0.51
   5  -5  13    0.06    0.20
  -5   5 -13   -0.21    0.38
  -5   5 -13    0.35    0.33
   5  -4  13    0.40    0.30
   5  -4  13    0.26    0.22
  -5   4 -13    0.20    0.28
  -5   4 -13   -0.19    0.40
   5  -3  13   -0.02    0.25
   5  -3  13    0.13    0.20
  -5   3 -13    0.12    0.26
  -5   3 -13    0.54    0.35
   5  -2  13    0.16    0.19
   5  -2  13    0.15    0.23
  -5   2 -13    0.11    0.33
  -5   2 -13    0.28    0.26
   5  -1  13    3.24    0.40
   5  -1  13    2.61    0.33
  -5   1 -13    2.62    0.48
   5   0  13    0.12    0.18
   5   0  13   -0.07    0.15
   5   1  13    3.36    0.25
   5   1  13    2.63    0.39
   5   1  13    3.16    0.46
  -5  -1 -13    3.21    0.48
   5   2  13    0.03    0.27
   5   2  13   -0.02    0.18
  -5  -2 -13    0.18    0.30
   5   3  13    0.07    0.20
   5   3  13    0.39    0.30
  -5  -3 -13   -0.18    0.27
  -5  -3 -13    0.09    0.17
   5   4  13    0.00    0.21
   5   4  13   -0.25    0.28
  -5  -4 -13   -0.30    0.28
   5   5  13   -0.10    0.32
  -5  -5 -13    0.32    0.35
   5   6  13    0.09    0.35
  -5  -6 -13    0.43    0.43
  -5   6 -12   -0.10    0.27
  -5   6 -12    0.01    0.42
   5  -5  12    0.30    0.21
  -5   5 -12   -0.02    0.37
  -5   5 -12    0.10    0.29
   5  -4  12   -0.16    0.15
  -5   4 -12    0.07    0.25
  -5   4 -12    0.09    0.33
   5  -3  12    0.59    0.26
   5  -3  12    0.24    0.19
  -5   3 -12   -0.08    0.32
  -5   3 -12    0.01    0.24
   5  -2  12    0.67    0.23
   5  -2  12    1.10    0.27
  -5   2 -12    1.59    0.43
  -5   2 -12    0.84    0.28
   5  -1  12    0.21    0.17
   5  -1  12    0.02    0.17
  -5   1 -12    0.31    0.32
   5   0  12    0.54    0.18
   5   0  12    0.52    0.21
  -5   0 -12    0.84    0.33
   5   1  12   -0.05    0.15
   5   1  12    0.13    0.23
   5   1  12    0.17    0.13
  -5  -1 -12    0.11    0.25
   5   2  12    0.82    0.32
   5   2  12    0.85    0.25
  -5  -2 -12    1.34    0.37
   5   3  12    0.05    0.25
   5   3  12    0.37    0.21
  -5  -3 -12    0.27    0.30
  -5  -3 -12    0.24    0.16
   5   4  12   -0.19    0.18
   5   4  12    0.45    0.34
  -5  -4 -12    0.56    0.35
   5   5  12    0.76    0.37
  -5  -5 -12    0.05    0.32
   5   6  12   -0.04    0.33
  -5  -6 -12   -0.07    0.32
  -5   7 -11   -0.06    0.28
  -5   7 -11    0.33    0.47
   5  -6  11   -0.15    0.16
  -5   6 -11    0.15    0.38
  -5   6 -11   -0.01    0.24
   5  -5  11   -0.05    0.17
  -5   5 -11    0.27    0.27
  -5   5 -11    0.47    0.37
   5  -4  11    0.15    0.15
  -5   4 -11    0.03    0.23
  -5   4 -11   -0.04    0.31
   5  -3  11    0.20    0.18
   5  -3  11    0.03    0.22
  -5   3 -11    0.22    0.24
  -5   3 -11   -0.18    0.28
   5  -2  11    0.09    0.14
   5  -2  11   -0.12    0.18
  -5   2 -11   -0.06    0.26
  -5   2 -11   -0.04    0.20
   5  -1  11   25.87    0.99
   5  -1  11   26.78    1.06
  -5   1 -11   27.89    1.24
  -5   1 -11   27.25    1.03
   5   0  11    0.03    0.15
   5   0  11    0.03    0.14
   5   0  11    0.15    0.23
  -5   0 -11    0.07    0.25
  -5   0 -11    0.16    0.28
   5   1  11   27.42    0.87
   5   1  11   26.75    1.14
   5   1  11   26.50    1.06
  -5  -1 -11   26.69    1.15
  -5  -1 -11   26.93    1.12
   5   2  11    0.14    0.25
   5   2  11    0.12    0.14
  -5  -2 -11   -0.14    0.25
   5   3  11    0.01    0.16
   5   3  11    0.04    0.25
  -5  -3 -11    0.28    0.28
   5   4  11   -0.02    0.27
   5   4  11   -0.17    0.16
  -5  -4 -11    0.17    0.29
   5   5  11   -0.16    0.27
  -5  -5 -11    0.05    0.33
   5   6  11    0.07    0.31
  -5  -6 -11   -0.49    0.28
   5   7  11   -0.12    0.34
  -5  -7 -11   -0.02    0.35
   5  -7  10    0.05    0.21
  -5   7 -10    0.58    0.46
  -5   7 -10    0.18    0.29
   5  -6  10    0.34    0.19
  -5   6 -10   -0.12    0.32
  -5   6 -10    0.08    0.25
   5  -5  10    0.43    0.19
  -5   5 -10    0.30    0.25
  -5   5 -10    0.70    0.37
   5  -4  10    0.19    0.16
  -5   4 -10    0.11    0.21
  -5   4 -10   -0.03    0.29
   5  -3  10    1.30    0.25
   5  -3  10    1.19    0.29
  -5   3 -10    0.51    0.22
  -5   3 -10    0.77    0.34
   5  -2  10    5.78    0.45
   5  -2  10    4.61    0.41
  -5   2 -10    4.95    0.41
  -5   2 -10    5.19    0.56
   5  -1  10    1.88    0.29
   5  -1  10    2.28    0.28
  -5   1 -10    2.71    0.31
  -5   1 -10    2.34    0.39
   5   0  10   53.22    1.72
   5   0  10   53.72    1.63
   5   0  10   56.97    1.82
  -5   0 -10   56.12    1.69
  -5   0 -10   58.32    1.91
  -5   0 -10   55.29    1.81
   5   1  10    2.02    0.30
   5   1  10    2.23    0.35
   5   1  10    2.66    0.23
  -5  -1 -10    2.16    0.33
  -5  -1 -10    2.64    0.38
   5   2  10    5.04    0.41
   5   2  10    5.01    0.50
  -5  -2 -10    5.40    0.52
  -5  -2 -10    4.79    0.30
  -5  -2 -10    5.82    0.44
   5   3  10    1.46    0.27
   5   3  10    1.40    0.33
  -5  -3 -10    1.35    0.35
   5   4  10    0.20    0.25
   5   4  10    0.16    0.18
  -5  -4 -10   -0.08    0.27
   5   5  10    0.63    0.30
  -5  -5 -10    1.20    0.37
   5   6  10    0.26    0.30
  -5  -6 -10    0.50    0.31
   5   7  10    0.02    0.32
  -5  -7 -10   -0.04    0.33
  -5   8  -9   -0.36    0.41
  -5   8  -9    0.24    0.31
   5  -7   9    0.52    0.25
  -5   7  -9    0.28    0.27
  -5   7  -9    0.23    0.41
   5  -6   9    1.37    0.28
  -5   6  -9    1.24    0.32
  -5   6  -9    0.38    0.35
   5  -5   9    1.06    0.25
  -5   5  -9    0.48    0.33
  -5   5  -9    0.63    0.26
   5  -4   9    1.79    0.29
  -5   4  -9    0.95    0.26
  -5   4  -9    1.33    0.40
   5  -3   9    2.81    0.32
   5  -3   9    2.07    0.31
  -5   3  -9    2.69    0.33
  -5   3  -9    2.91    0.46
   5  -2   9    9.87    0.53
   5  -2   9    8.51    0.50
  -5   2  -9    9.75    0.68
  -5   2  -9    9.09    0.51
   5  -1   9    2.78    0.30
   5  -1   9    2.54    0.27
   5  -1   9    2.89    0.29
  -5   1  -9    2.35    0.28
  -5   1  -9    2.20    0.27
  -5   1  -9    2.49    0.38
   5   0   9    0.04    0.11
   5   0   9    0.00    0.10
   5   0   9    0.06    0.17
  -5   0  -9   -0.01    0.17
  -5   0  -9    0.03    0.15
  -5   0  -9    0.37    0.20
   5   1   9    2.91    0.35
   5   1   9    2.22    0.28
   5   1   9    2.82    0.21
  -5  -1  -9    2.86    0.32
  -5  -1  -9    2.55    0.35
   5   2   9    9.54    0.61
   5   2   9   11.00    0.54
  -5  -2  -9    9.73    0.62
  -5  -2  -9    9.34    0.41
  -5  -2  -9    9.37    0.53
   5   3   9    2.44    0.29
   5   3   9    2.02    0.36
  -5  -3  -9    2.68    0.30
  -5  -3  -9    2.65    0.41
   5   4   9    1.47    0.26
   5   4   9    1.73    0.34
  -5  -4  -9    1.41    0.34
   5   5   9    1.28    0.35
  -5  -5  -9    1.91    0.42
   5   6   9    0.55    0.33
  -5  -6  -9    0.60    0.33
   5   7   9    0.49    0.34
  -5  -7  -9    0.52    0.34
   5   8   9    0.26    0.35
  -5  -8  -9   -0.10    0.33
  -5   8  -8   -0.29    0.25
  -5   8  -8   -0.11    0.44
   5  -7   8    0.30    0.21
  -5   7  -8    0.09    0.36
  -5   7  -8    0.06    0.23
   5  -6   8    0.70    0.23
  -5   6  -8    0.36    0.26
  -5   6  -8    0.24    0.32
   5  -5   8    1.07    0.25
  -5   5  -8    1.48    0.31
  -5   5  -8    1.11    0.38
   5  -4   8    1.11    0.23
  -5   4  -8    1.08    0.27
  -5   4  -8    1.19    0.36
   5  -3   8    0.38    0.20
   5  -3   8    0.35    0.15
  -5   3  -8    0.33    0.21
  -5   3  -8    0.33    0.18
   5  -2   8    2.22    0.26
   5  -2   8    2.23    0.27
  -5   2  -8    2.34    0.28
  -5   2  -8    1.39    0.31
   5  -1   8   12.60    0.57
   5  -1   8   11.37    0.53
   5  -1   8   12.51    0.54
  -5   1  -8   12.90    0.70
  -5   1  -8   11.68    0.53
  -5   1  -8   11.91    0.54
   5   0   8   10.75    0.53
   5   0   8   11.51    0.48
   5   0   8   11.45    0.55
  -5   0  -8   12.58    0.52
  -5   0  -8   10.89    0.55
  -5   0  -8   11.79    0.62
   5   1   8   12.25    0.62
   5   1   8   11.87    0.55
   5   1   8   11.78    0.44
  -5  -1  -8   11.94    0.62
  -5  -1  -8   11.89    0.59
  -5  -1  -8   11.45    0.48
   5   2   8    2.13    0.25
   5   2   8    2.45    0.34
  -5  -2  -8    2.20    0.26
  -5  -2  -8    2.09    0.18
  -5  -2  -8    2.22    0.34
   5   3   8    0.20    0.14
   5   3   8    0.05    0.19
  -5  -3  -8    0.21    0.16
  -5  -3  -8    0.02    0.21
   5   4   8    1.53    0.32
   5   4   8    1.26    0.23
  -5  -4  -8    2.23    0.27
  -5  -4  -8    1.45    0.34
   5   5   8    0.96    0.30
   5   5   8    1.17    0.25
  -5  -5  -8    1.17    0.33
   5   6   8    1.21    0.36
  -5  -6  -8    0.74    0.29
   5   7   8    0.28    0.29
  -5  -7  -8    0.10    0.30
   5   8   8    0.32    0.32
  -5  -8  -8    0.04    0.32
   5  -8   7    0.41    0.24
  -5   8  -7    0.20    0.28
  -5   8  -7    0.59    0.49
   5  -7   7    0.19    0.19
  -5   7  -7    0.18    0.37
  -5   7  -7    0.24    0.24
   5  -6   7    0.17    0.17
  -5   6  -7    0.08    0.21
  -5   6  -7   -0.04    0.30
   5  -5   7    0.28    0.15
  -5   5  -7    0.51    0.30
  -5   5  -7    0.51    0.22
   5  -4   7   -0.08    0.09
  -5   4  -7    0.46    0.26
  -5   4  -7    0.04    0.16
   5  -3   7    0.58    0.16
   5  -3   7    0.07    0.14
  -5   3  -7    0.33    0.16
  -5   3  -7    0.53    0.24
   5  -2   7    0.51    0.17
   5  -2   7    0.41    0.13
  -5   2  -7    0.79    0.18
  -5   2  -7    0.69    0.23
   5  -1   7   32.37    1.04
   5  -1   7   33.18    1.06
   5  -1   7   31.89    1.04
  -5   1  -7   33.53    1.05
  -5   1  -7   32.55    1.04
  -5   1  -7   31.82    1.21
   5   0   7    0.09    0.10
   5   0   7    0.06    0.09
   5   0   7    0.04    0.12
  -5   0  -7   -0.12    0.12
  -5   0  -7    0.08    0.11
  -5   0  -7   -0.12    0.13
   5   1   7   33.45    0.95
   5   1   7   33.36    1.17
   5   1   7   32.48    1.06
  -5  -1  -7   33.11    1.12
  -5  -1  -7   32.88    0.99
  -5  -1  -7   31.83    1.16
   5   2   7    0.53    0.19
   5   2   7    0.96    0.18
  -5  -2  -7    0.60    0.10
  -5  -2  -7    0.64    0.22
  -5  -2  -7    0.74    0.18
   5   3   7    0.32    0.18
   5   3   7    0.44    0.14
  -5  -3  -7    0.40    0.16
  -5  -3  -7    0.30    0.20
   5   4   7    0.11    0.18
   5   4   7    0.08    0.13
  -5  -4  -7    0.07    0.21
  -5  -4  -7   -0.12    0.14
   5   5   7    0.39    0.21
   5   5   7    0.57    0.18
  -5  -5  -7    0.76    0.26
  -5  -5  -7    0.37    0.19
   5   6   7    0.02    0.21
  -5  -6  -7    0.65    0.30
   5   7   7    0.10    0.26
  -5  -7  -7    0.42    0.30
   5   8   7   -0.06    0.32
  -5  -8  -7    0.14    0.33
  -5   9  -6   -0.14    0.46
  -5   9  -6   -0.15    0.25
   5  -8   6    0.38    0.23
  -5   8  -6    0.69    0.45
  -5   8  -6    0.76    0.31
   5  -7   6    0.48    0.21
  -5   7  -6    0.15    0.22
  -5   7  -6    0.69    0.40
   5  -6   6    0.15    0.16
  -5   6  -6    0.70    0.34
  -5   6  -6    0.12    0.20
   5  -5   6    2.55    0.31
  -5   5  -6    1.56    0.38
  -5   5  -6    1.95    0.32
   5  -4   6    0.28    0.14
  -5   4  -6    0.22    0.16
  -5   4  -6    0.13    0.21
   5  -3   6    1.15    0.19
   5  -3   6    0.84    0.21
  -5   3  -6    0.95    0.25
  -5   3  -6    0.63    0.18
   5  -2   6   15.85    0.64
   5  -2   6   16.11    0.53
   5  -2   6   15.83    0.63
  -5   2  -6   15.86    0.64
  -5   2  -6   16.16    0.79
  -5   2  -6   16.77    0.53
   5  -1   6   -0.01    0.10
   5  -1   6    0.02    0.09
   5  -1   6    0.01    0.07
  -5   1  -6    0.30    0.17
  -5   1  -6    0.12    0.10
  -5   1  -6    0.05    0.11
   5   0   6    5.08    0.29
   5   0   6    4.05    0.28
   5   0   6    4.19    0.25
  -5   0  -6    4.48    0.25
  -5   0  -6    3.78    0.32
   5   1   6    0.00    0.12
   5   1   6    0.06    0.09
   5   1   6    0.06    0.07
  -5  -1  -6   -0.03    0.13
  -5  -1  -6    0.22    0.10
  -5  -1  -6    0.09    0.11
   5   2   6   16.14    0.61
   5   2   6   16.04    0.72
  -5  -2  -6   17.46    0.75
  -5  -2  -6   16.09    0.50
  -5  -2  -6   15.62    0.64
   5   3   6    0.50    0.20
   5   3   6    0.76    0.15
  -5  -3  -6    0.80    0.17
  -5  -3  -6    0.82    0.22
   5   4   6    0.32    0.21
   5   4   6    0.38    0.14
  -5  -4  -6    0.59    0.22
  -5  -4  -6    0.24    0.15
   5   5   6    1.40    0.24
   5   5   6    1.65    0.24
   5   5   6    1.22    0.30
  -5  -5  -6    1.59    0.33
  -5  -5  -6    1.42    0.25
   5   6   6    0.64    0.27
  -5  -6  -6    0.88    0.24
  -5  -6  -6    0.43    0.26
   5   7   6    0.17    0.25
  -5  -7  -6    0.12    0.29
   5   8   6    0.49    0.31
  -5  -8  -6    0.40    0.32
   5   9   6   -0.27    0.32
  -5  -9  -6    0.05    0.34
  -5   9  -5    0.23    0.45
  -5   9  -5    0.21    0.32
   5  -8   5    0.34    0.21
  -5   8  -5    0.42    0.40
  -5   8  -5   -0.04    0.22
   5  -7   5    1.30    0.26
  -5   7  -5    1.13    0.31
  -5   7  -5    0.59    0.38
   5  -6   5    1.95    0.30
  -5   6  -5    2.34    0.34
  -5   6  -5    3.37    0.53
   5  -5   5    0.84    0.19
  -5   5  -5    1.00    0.33
  -5   5  -5    1.01    0.23
   5  -4   5   12.21    0.56
  -5   4  -5   11.02    0.74
  -5   4  -5   12.16    0.60
   5  -3   5    0.04    0.14
   5  -3   5    0.00    0.08
  -5   3  -5    0.49    0.12
  -5   3  -5    0.14    0.13
  -5   3  -5    0.29    0.19
   5  -2   5    8.81    0.40
   5  -2   5    8.00    0.39
  -5   2  -5    7.62    0.50
  -5   2  -5    7.34    0.29
  -5   2  -5    7.52    0.39
   5  -1   5   38.07    1.13
   5  -1   5   37.70    1.14
   5  -1   5   39.29    1.13
  -5   1  -5   37.92    1.29
  -5   1  -5   38.12    1.12
  -5   1  -5   38.54    1.13
   5   0   5    0.10    0.08
   5   0   5   -0.03    0.10
   5   0   5   -0.02    0.07
  -5   0  -5   -0.21    0.08
  -5   0  -5   -0.09    0.07
  -5   0  -5   -0.01    0.11
   5   1   5   38.52    1.11
   5   1   5   38.53    1.24
   5   1   5   38.13    1.05
  -5  -1  -5   38.87    1.24
  -5  -1  -5   37.20    1.20
   5   2   5    7.72    0.36
   5   2   5    7.95    0.45
  -5  -2  -5    7.20    0.44
  -5  -2  -5    7.99    0.26
  -5  -2  -5    7.63    0.39
   5   3   5    0.42    0.16
   5   3   5    0.09    0.10
  -5  -3  -5    0.05    0.11
  -5  -3  -5    0.15    0.16
   5   4   5   12.20    0.51
   5   4   5   10.59    0.53
   5   4   5   11.01    0.62
  -5  -4  -5   11.33    0.54
  -5  -4  -5   12.30    0.64
   5   5   5    0.69    0.21
   5   5   5    1.37    0.22
   5   5   5    0.53    0.24
  -5  -5  -5    0.64    0.20
  -5  -5  -5    0.77    0.26
   5   6   5    3.59    0.36
   5   6   5    2.30    0.39
  -5  -6  -5    1.95    0.31
  -5  -6  -5    1.93    0.36
   5   7   5    1.14    0.33
  -5  -7  -5    1.71    0.32
  -5  -7  -5    1.46    0.36
   5   8   5   -0.02    0.26
  -5  -8  -5    0.46    0.31
   5   9   5    0.18    0.35
  -5  -9  -5   -0.04    0.30
   5  -9   4    0.59    0.27
  -5   9  -4    0.80    0.36
  -5   9  -4    1.34    0.50
   5  -8   4   -0.09    0.17
  -5   8  -4    0.08    0.37
  -5   8  -4    0.19    0.26
   5  -7   4    0.72    0.23
  -5   7  -4    0.21    0.21
  -5   7  -4    0.41    0.34
   5  -6   4    0.15    0.15
  -5   6  -4    0.22    0.18
  -5   6  -4    0.14    0.26
   5  -5   4    0.44    0.14
  -5   5  -4    0.28    0.18
  -5   5  -4    0.14    0.20
   5  -4   4    2.01    0.24
  -5   4  -4    2.72    0.26
  -5   4  -4    2.71    0.40
  -5   4  -4    1.65    0.24
   5  -3   4    5.07    0.31
  -5   3  -4    5.75    0.32
  -5   3  -4    5.62    0.35
  -5   3  -4    5.36    0.46
   5  -2   4   78.02    2.11
   5  -2   4   78.29    2.14
  -5   2  -4   79.95    2.38
  -5   2  -4   79.38    2.17
   5  -1   4   62.58    1.72
   5  -1   4   64.00    1.76
   5  -1   4   66.00    1.76
  -5   1  -4   63.87    1.75
  -5   1  -4   64.85    1.93
  -5   1  -4   65.67    1.77
   5   0   4   26.75    0.80
   5   0   4   27.08    0.81
   5   0   4   27.59    0.86
  -5   0  -4   26.46    0.90
   5   1   4   64.97    1.70
   5   1   4   65.49    1.88
   5   1   4   63.41    1.67
  -5  -1  -4   62.36    1.84
  -5  -1  -4   65.57    1.87
   5   2   4   78.53    2.04
   5   2   4   76.22    2.28
  -5  -2  -4   79.28    2.29
  -5  -2  -4   79.32    2.22
   5   3   4    5.32    0.38
   5   3   4    5.59    0.29
   5   3   4    5.80    0.35
  -5  -3  -4    4.78    0.38
  -5  -3  -4    5.91    0.35
   5   4   4    2.66    0.23
   5   4   4    2.10    0.25
   5   4   4    2.24    0.30
  -5  -4  -4    2.37    0.26
  -5  -4  -4    1.79    0.28
   5   5   4    0.33    0.18
   5   5   4    0.13    0.19
   5   5   4    0.36    0.14
  -5  -5  -4    0.14    0.11
  -5  -5  -4    0.17    0.16
  -5  -5  -4    0.37    0.19
   5   6   4    0.41    0.20
   5   6   4   -0.01    0.20
  -5  -6  -4    0.03    0.23
  -5  -6  -4   -0.01    0.18
   5   7   4    1.01    0.30
   5   7   4    1.44    0.30
  -5  -7  -4    0.75    0.27
  -5  -7  -4    0.57    0.29
   5   8   4    0.19    0.26
  -5  -8  -4   -0.39    0.23
   5  -9   3    0.02    0.21
  -5   9  -3    0.27    0.44
  -5   9  -3    0.23    0.30
   5  -8   3    0.46    0.21
  -5   8  -3    1.62    0.37
  -5   8  -3    1.74    0.51
   5  -7   3    1.21    0.26
  -5   7  -3    1.22    0.42
  -5   7  -3    0.95    0.29
   5  -6   3    1.37    0.25
  -5   6  -3    1.51    0.30
  -5   6  -3    1.35    0.39
   5  -5   3    2.96    0.30
  -5   5  -3    2.66    0.31
  -5   5  -3    3.59    0.46
   5  -4   3    0.06    0.08
  -5   4  -3    0.14    0.13
  -5   4  -3   -0.08    0.16
  -5   4  -3    0.01    0.13
   5  -3   3    7.29    0.38
  -5   3  -3    8.30    0.41
  -5   3  -3    8.12    0.41
  -5   3  -3    7.92    0.51
   5  -2   3   24.55    0.79
  -5   2  -3   24.77    0.80
  -5   2  -3   25.39    0.95
   5  -1   3    4.62    0.23
   5  -1   3    4.31    0.24
   5  -1   3    4.26    0.21
  -5   1  -3    4.61    0.22
  -5   1  -3    4.67    0.24
  -5   1  -3    4.85    0.31
   5   0   3   -0.03    0.06
   5   0   3   -0.05    0.04
   5   0   3    0.06    0.07
  -5   0  -3   -0.04    0.08
  -5   0  -3    0.04    0.06
   5   1   3    4.95    0.28
   5   1   3    4.78    0.22
  -5  -1  -3    4.19    0.26
  -5  -1  -3    4.86    0.28
   5   2   3   25.66    0.74
   5   2   3   26.50    0.89
  -5  -2  -3   23.81    0.83
  -5  -2  -3   24.73    0.87
   5   3   3    7.27    0.42
   5   3   3    8.25    0.33
   5   3   3    7.66    0.40
  -5  -3  -3    7.69    0.40
  -5  -3  -3    7.99    0.44
   5   4   3   -0.02    0.13
   5   4   3   -0.05    0.08
   5   4   3   -0.03    0.09
   5   4   3    0.16    0.14
  -5  -4  -3   -0.04    0.12
  -5  -4  -3   -0.11    0.08
  -5  -4  -3    0.03    0.13
   5   5   3    2.31    0.31
   5   5   3    2.43    0.23
   5   5   3    2.91    0.32
  -5  -5  -3    3.08    0.32
  -5  -5  -3    2.61    0.23
  -5  -5  -3    3.02    0.34
   5   6   3    1.28    0.28
   5   6   3    1.66    0.30
  -5  -6  -3    2.09    0.33
  -5  -6  -3    2.21    0.33
   5   7   3    1.00    0.29
   5   7   3    1.45    0.32
  -5  -7  -3    1.45    0.31
  -5  -7  -3    0.55    0.26
   5   8   3    0.98    0.32
   5   8   3    0.93    0.33
  -5  -8  -3    1.60    0.39
  -5  -8  -3    1.37    0.36
   5  -9   2    0.27    0.24
  -5   9  -2    0.15    0.23
  -5   9  -2    0.14    0.44
   5  -8   2    0.41    0.20
  -5   8  -2    0.84    0.29
  -5   8  -2    0.89    0.42
   5  -7   2   -0.07    0.13
  -5   7  -2    0.08    0.20
  -5   7  -2   -0.13    0.25
   5  -6   2    2.60    0.31
  -5   6  -2    2.42    0.34
  -5   6  -2    2.87    0.34
  -5   6  -2    2.07    0.42
   5  -5   2    0.20    0.11
  -5   5  -2    0.19    0.12
  -5   5  -2   -0.01    0.21
  -5   5  -2    0.19    0.19
  -5   5  -2    0.15    0.15
   5  -4   2    0.74    0.15
  -5   4  -2    0.38    0.20
  -5   4  -2    0.24    0.13
  -5   4  -2    0.24    0.11
  -5   4  -2    0.61    0.19
   5  -3   2   16.00    0.61
  -5   3  -2   17.31    0.78
  -5   3  -2   17.30    0.63
  -5   3  -2   17.28    0.66
  -5   3  -2   18.44    0.73
   5  -2   2   69.36    1.88
  -5   2  -2   72.01    1.95
  -5   2  -2   70.72    2.10
  -5   2  -2   72.60    2.23
   5  -1   2   74.27    1.87
  -5   1  -2   73.19    2.06
  -5   1  -2   70.01    1.94
   5   0   2   15.91    0.47
   5   0   2   15.52    0.49
   5   0   2   15.55    0.52
  -5   0  -2   15.61    0.52
  -5   0  -2   15.85    0.56
   5   1   2   75.42    2.05
   5   1   2   72.48    1.84
  -5  -1  -2   74.98    2.05
  -5  -1  -2   72.50    2.05
   5   2   2   73.49    2.07
   5   2   2   72.50    1.84
   5   2   2   72.62    2.05
  -5  -2  -2   71.36    2.04
  -5  -2  -2   74.19    2.07
   5   3   2   17.15    0.66
   5   3   2   16.39    0.52
   5   3   2   15.97    0.65
  -5  -3  -2   17.11    0.66
  -5  -3  -2   16.15    0.64
   5   4   2    0.21    0.16
   5   4   2    0.23    0.14
   5   4   2    0.53    0.11
   5   4   2    0.49    0.12
  -5  -4  -2    0.53    0.16
  -5  -4  -2    0.37    0.10
  -5  -4  -2    0.37    0.16
   5   5   2   -0.03    0.16
   5   5   2    0.06    0.11
   5   5   2    0.01    0.10
   5   5   2    0.09    0.15
  -5  -5  -2    0.24    0.16
  -5  -5  -2   -0.04    0.14
  -5  -5  -2    0.16    0.10
   5   6   2    2.73    0.33
   5   6   2    1.71    0.30
  -5  -6  -2    1.96    0.32
  -5  -6  -2    2.72    0.36
   5   7   2    0.07    0.21
   5   7   2    0.13    0.20
  -5  -7  -2   -0.04    0.21
  -5  -7  -2    0.01    0.10
  -5  -7  -2   -0.04    0.21
   5   8   2    0.78    0.30
  -5  -8  -2    0.86    0.31
   5   9   2    0.22    0.31
  -5  -9  -2   -0.27    0.30
   5  -9   1    0.28    0.28
   5  -9   1    0.13    0.20
  -5   9  -1   -0.13    0.41
  -5   9  -1    0.31    0.28
   5  -8   1    0.27    0.18
  -5   8  -1   -0.18    0.17
  -5   8  -1   -0.04    0.21
  -5   8  -1    0.32    0.34
   5  -7   1    0.32    0.16
  -5   7  -1    0.20    0.21
  -5   7  -1    0.36    0.30
  -5   7  -1    0.03    0.16
   5  -6   1    6.19    0.42
  -5   6  -1    6.83    0.44
  -5   6  -1    6.54    0.50
  -5   6  -1    5.04    0.57
   5  -5   1    0.16    0.11
  -5   5  -1    0.04    0.20
  -5   5  -1    0.22    0.21
  -5   5  -1    0.28    0.13
  -5   5  -1    0.21    0.16
   5  -4   1   14.14    0.58
  -5   4  -1   13.37    0.72
  -5   4  -1   14.38    0.73
  -5   4  -1   14.64    0.59
  -5   4  -1   13.70    0.57
  -5   4  -1   13.93    0.61
   5  -3   1    1.79    0.19
  -5   3  -1    1.87    0.20
  -5   3  -1    1.64    0.25
  -5   3  -1    1.43    0.21
  -5   3  -1    1.51    0.17
  -5   3  -1    2.15    0.20
   5  -2   1    5.30    0.27
  -5   2  -1    5.29    0.34
  -5   2  -1    5.80    0.25
  -5   2  -1    5.18    0.28
  -5   2  -1    5.14    0.26
   5  -1   1    6.95    0.28
  -5   1  -1    7.44    0.28
  -5   1  -1    7.19    0.35
  -5   1  -1    6.87    0.28
   5   0   1   -0.04    0.05
   5   0   1    0.01    0.04
  -5   0  -1    0.15    0.07
  -5   0  -1   -0.13    0.05
   5   1   1    6.81    0.30
   5   1   1    7.19    0.22
  -5  -1  -1    6.84    0.32
  -5  -1  -1    6.83    0.30
   5   2   1    5.35    0.28
   5   2   1    4.75    0.18
   5   2   1    5.19    0.29
  -5  -2  -1    4.86    0.27
  -5  -2  -1    5.17    0.29
   5   3   1    1.59    0.21
   5   3   1    1.80    0.20
   5   3   1    1.91    0.13
  -5  -3  -1    1.67    0.21
  -5  -3  -1    1.46    0.19
  -5  -3  -1    1.71    0.12
   5   4   1   14.46    0.61
   5   4   1   13.77    0.52
   5   4   1   13.60    0.49
   5   4   1   13.89    0.65
  -5  -4  -1   14.56    0.60
  -5  -4  -1   14.25    0.49
  -5  -4  -1   13.51    0.64
   5   5   1    0.38    0.19
   5   5   1    0.04    0.11
   5   5   1    0.21    0.15
   5   5   1    0.32    0.10
  -5  -5  -1    0.00    0.17
  -5  -5  -1    0.31    0.15
  -5  -5  -1    0.25    0.10
   5   6   1    5.92    0.51
   5   6   1    5.38    0.38
   5   6   1    7.19    0.46
  -5  -6  -1    6.31    0.33
  -5  -6  -1    6.95    0.54
  -5  -6  -1    7.09    0.45
   5   7   1    0.06    0.17
   5   7   1    0.19    0.24
  -5  -7  -1   -0.15    0.20
  -5  -7  -1   -0.03    0.20
   5   8   1    0.17    0.26
  -5  -8  -1   -0.17    0.26
  -5  -8  -1   -0.08    0.16
   5   9   1    0.12    0.31
  -5  -9  -1    0.91    0.38
   5  -9   0    0.10    0.19
   5  -9   0    0.23    0.27
  -5   9   0    0.21    0.24
  -5   9   0    0.29    0.28
   5  -8   0   -0.13    0.15
   5  -8   0   -0.03    0.19
  -5   8   0    0.06    0.18
  -5   8   0   -0.05    0.30
  -5   8   0    0.22    0.19
   5  -7   0    2.75    0.35
  -5   7   0    2.75    0.49
  -5   7   0    3.20    0.38
  -5   7   0    3.14    0.40
   5  -6   0    0.16    0.12
  -5   6   0    0.22    0.26
  -5   6   0    0.54    0.26
  -5   6   0    0.37    0.17
  -5   6   0    0.02    0.12
   5  -5   0    5.81    0.37
  -5   5   0    5.77    0.37
  -5   5   0    5.70    0.40
  -5   5   0    5.66    0.52
  -5   5   0    4.94    0.48
   5  -4   0   38.22    1.19
  -5   4   0   36.62    1.22
  -5   4   0   37.58    1.35
  -5   4   0   36.82    1.47
  -5   4   0   37.81    1.22
  -5   4   0   37.62    1.18
   5  -3   0   -0.05    0.07
  -5   3   0    0.10    0.13
  -5   3   0    0.13    0.12
  -5   3   0   -0.03    0.07
  -5   3   0    0.40    0.17
  -5   3   0    0.09    0.10
   5  -2   0   39.16    1.08
  -5   2   0   37.09    1.11
  -5   2   0   37.33    1.07
  -5   2   0   36.12    1.10
  -5   2   0   37.92    1.31
  -5   2   0   37.99    1.18
   5  -1   0    1.87    0.13
  -5   1   0    1.62    0.16
  -5   1   0    1.74    0.13
  -5   1   0    1.71    0.17
   5   0   0  191.17    4.56
  -5   0   0  184.83    4.88
  -5   0   0  191.78    4.56
  -5   0   0  186.45    4.90
   5   1   0    1.90    0.16
  -5  -1   0    1.80    0.16
  -5  -1   0    1.66    0.14
   5   2   0   36.46    1.14
   5   2   0   36.17    1.10
   5   2   0   37.25    0.93
  -5  -2   0   36.99    0.93
  -5  -2   0   36.52    1.14
  -5  -2   0   37.64    1.11
   5   3   0    0.10    0.12
   5   3   0    0.24    0.06
   5   3   0    0.23    0.09
   5   3   0    0.15    0.10
  -5  -3   0    0.11    0.10
  -5  -3   0    0.09    0.13
  -5  -3   0    0.19    0.06
   5   4   0   37.48    1.05
   5   4   0   38.98    1.13
   5   4   0   36.92    1.19
   5   4   0   37.28    1.31
  -5  -4   0   37.59    1.30
  -5  -4   0   37.32    1.19
  -5  -4   0   37.46    1.05
   5   5   0    5.72    0.47
   5   5   0    5.55    0.34
   5   5   0    5.49    0.30
   5   5   0    4.07    0.32
  -5  -5   0    6.22    0.32
  -5  -5   0    5.67    0.47
  -5  -5   0    6.32    0.31
  -5  -5   0    6.39    0.38
   5   6   0    0.42    0.18
   5   6   0    0.29    0.17
   5   6   0    0.42    0.13
   5   6   0    0.49    0.24
  -5  -6   0    0.19    0.12
  -5  -6   0    0.53    0.14
  -5  -6   0    0.44    0.24
  -5  -6   0    0.33    0.17
   5   7   0    2.40    0.32
   5   7   0    2.54    0.43
  -5  -7   0    3.25    0.47
  -5  -7   0    2.90    0.33
  -5  -7   0    2.66    0.26
   5   8   0    0.07    0.27
  -5  -8   0   -0.20    0.28
   5   9   0    0.01    0.29
  -5  -9   0    0.11    0.33
   5  -9  -1    0.00    0.23
   5  -9  -1    0.24    0.26
  -5   9   1    0.10    0.25
  -5   9   1    0.15    0.21
   5  -8  -1    0.01    0.20
   5  -8  -1    0.05    0.17
  -5   8   1    0.02    0.18
  -5   8   1   -0.20    0.31
  -5   8   1    0.14    0.22
   5  -7  -1    0.39    0.17
   5  -7  -1    0.22    0.21
  -5   7   1   -0.23    0.24
  -5   7   1    0.25    0.21
  -5   7   1    0.19    0.19
   5  -6  -1    0.13    0.14
   5  -6  -1    0.29    0.15
  -5   6   1    0.18    0.27
  -5   6   1   -0.17    0.22
  -5   6   1    0.07    0.14
  -5   6   1   -0.20    0.10
   5  -5  -1    2.12    0.26
   5  -5  -1    1.80    0.26
  -5   5   1    1.82    0.29
  -5   5   1    2.13    0.27
  -5   5   1    1.68    0.26
  -5   5   1    1.74    0.32
  -5   5   1    2.03    0.37
   5  -4  -1    7.16    0.40
   5  -4  -1    8.46    0.44
  -5   4   1    7.86    0.42
  -5   4   1    7.80    0.45
  -5   4   1    7.89    0.50
  -5   4   1    6.85    0.42
   5  -3  -1   47.47    1.39
   5  -3  -1   47.18    1.43
  -5   3   1   47.45    1.44
  -5   3   1   48.59    1.56
  -5   3   1   49.74    1.52
  -5   3   1   49.12    1.39
  -5   3   1   48.88    1.76
  -5   3   1   48.19    1.49
   5  -2  -1   13.20    0.47
   5  -2  -1   13.47    0.50
  -5   2   1   12.75    0.50
  -5   2   1   13.08    0.52
  -5   2   1   13.31    0.62
  -5   2   1   12.78    0.47
   5  -1  -1  254.65    6.43
   5  -1  -1  255.82    6.21
  -5   1   1  256.57    6.64
  -5   1   1  258.09    7.59
  -5   1   1  254.49    6.21
  -5   1   1  256.54    6.43
   5   0  -1   -0.03    0.03
  -5   0   1   -0.01    0.06
  -5   0   1   -0.06    0.04
   5   1  -1  251.88    6.42
  -5  -1   1  249.11    6.44
  -5  -1   1  244.93    6.41
   5   2  -1   13.87    0.55
  -5  -2   1   13.09    0.48
  -5  -2   1   13.09    0.36
  -5  -2   1   12.68    0.53
   5   3  -1   47.35    1.51
   5   3  -1   47.66    1.39
   5   3  -1   48.00    1.34
  -5  -3   1   47.56    1.23
  -5  -3   1   46.64    1.39
  -5  -3   1   48.07    1.53
  -5  -3   1   46.80    1.49
   5   4  -1    6.81    0.47
   5   4  -1    8.10    0.38
  -5  -4   1    7.39    0.31
  -5  -4   1    7.80    0.38
  -5  -4   1    7.80    0.39
  -5  -4   1    6.57    0.45
   5   5  -1    2.09    0.23
   5   5  -1    1.98    0.19
   5   5  -1    1.62    0.31
   5   5  -1    2.24    0.23
  -5  -5   1    1.28    0.29
  -5  -5   1    2.08    0.22
  -5  -5   1    1.45    0.17
  -5  -5   1    2.42    0.22
  -5  -5   1    1.67    0.21
   5   6  -1   -0.05    0.13
   5   6  -1    0.04    0.22
   5   6  -1   -0.07    0.12
  -5  -6   1   -0.05    0.21
  -5  -6   1   -0.03    0.12
  -5  -6   1    0.13    0.11
  -5  -6   1    0.22    0.14
   5   7  -1    0.06    0.15
   5   7  -1    0.01    0.26
  -5  -7   1    0.04    0.17
  -5  -7   1   -0.03    0.28
   5   8  -1    0.00    0.22
   5   8  -1    0.26    0.30
  -5  -8   1   -0.02    0.29
   5   9  -1    0.07    0.36
  -5  -9   1    0.11    0.34
   5  -9  -2    0.21    0.23
   5  -9  -2    0.12    0.25
  -5   9   2   -0.03    0.21
  -5   9   2    0.04    0.26
   5  -8  -2   -0.01    0.21
   5  -8  -2    0.15    0.18
  -5   8   2    0.04    0.23
  -5   8   2    0.06    0.20
   5  -7  -2    0.86    0.25
   5  -7  -2    0.86    0.23
  -5   7   2    0.66    0.24
  -5   7   2    0.72    0.35
  -5   7   2    0.38    0.18
   5  -6  -2   -0.04    0.13
   5  -6  -2   -0.17    0.15
  -5   6   2   -0.20    0.23
  -5   6   2   -0.13    0.22
  -5   6   2   -0.17    0.14
  -5   6   2   -0.01    0.13
   5  -5  -2    3.38    0.32
   5  -5  -2    3.57    0.34
  -5   5   2    3.26    0.33
  -5   5   2    3.65    0.39
  -5   5   2    2.85    0.37
  -5   5   2    1.83    0.38
  -5   5   2    3.17    0.31
   5  -4  -2    0.92    0.19
   5  -4  -2    0.75    0.17
  -5   4   2    1.05    0.18
  -5   4   2    0.95    0.24
  -5   4   2    0.60    0.23
  -5   4   2    0.99    0.23
  -5   4   2    0.98    0.19
   5  -3  -2    0.60    0.13
   5  -3  -2    0.64    0.14
  -5   3   2    0.22    0.13
  -5   3   2    0.63    0.15
  -5   3   2    0.83    0.15
  -5   3   2    0.91    0.15
  -5   3   2    0.69    0.18
  -5   3   2    0.86    0.24
   5  -2  -2  356.71    8.89
   5  -2  -2  347.20    8.58
  -5   2   2  356.43   10.54
  -5   2   2  353.97    8.89
  -5   2   2  356.81    9.21
  -5   2   2  347.51    8.58
  -5   2   2  355.24   10.32
   5  -1  -2   15.56    0.53
  -5   1   2   15.44    0.53
  -5   1   2   16.11    0.50
  -5   1   2   15.13    0.62
  -5   1   2   15.57    0.66
  -5   1   2   15.25    0.56
   5   0  -2   -0.03    0.04
  -5   0   2    0.01    0.08
  -5   0   2   -0.01    0.07
  -5   0   2    0.01    0.08
  -5   0   2    0.01    0.05
  -5   0   2   -0.01    0.09
   5   1  -2   15.79    0.43
   5   1  -2   15.32    0.55
  -5  -1   2   15.63    0.55
  -5  -1   2   15.94    0.53
  -5  -1   2   15.36    0.63
  -5  -1   2   15.47    0.44
   5   2  -2  352.94    9.02
   5   2  -2  332.96    8.68
  -5  -2   2  353.94    8.35
  -5  -2   2  348.42    9.00
  -5  -2   2  352.07   10.17
  -5  -2   2  346.17    8.96
   5   3  -2    0.75    0.13
   5   3  -2    0.88    0.22
  -5  -3   2    1.22    0.17
  -5  -3   2    0.79    0.13
  -5  -3   2    0.74    0.20
  -5  -3   2    0.80    0.16
  -5  -3   2    0.83    0.10
   5   4  -2    0.74    0.23
  -5  -4   2    1.00    0.18
  -5  -4   2    0.77    0.12
  -5  -4   2    1.26    0.25
  -5  -4   2    1.06    0.15
  -5  -4   2    0.77    0.17
   5   5  -2    2.15    0.36
   5   5  -2    2.55    0.26
   5   5  -2    2.78    0.25
  -5  -5   2    2.73    0.22
  -5  -5   2    3.31    0.26
  -5  -5   2    2.77    0.28
  -5  -5   2    3.12    0.39
   5   6  -2    0.14    0.25
   5   6  -2    0.08    0.14
   5   6  -2    0.21    0.15
  -5  -6   2    0.16    0.26
  -5  -6   2    0.01    0.16
  -5  -6   2   -0.04    0.10
  -5  -6   2    0.09    0.13
   5   7  -2    0.62    0.31
   5   7  -2    0.55    0.22
  -5  -7   2    1.22    0.38
   5   8  -2   -0.07    0.22
   5   8  -2   -0.06    0.30
  -5  -8   2    0.05    0.32
   5   9  -2    0.10    0.36
  -5  -9   2    0.26    0.36
   5  -9  -3    0.12    0.28
   5  -9  -3   -0.03    0.19
  -5   9   3    0.14    0.27
  -5   9   3   -0.14    0.22
   5  -8  -3    0.46    0.23
   5  -8  -3    0.45    0.26
  -5   8   3    0.83    0.27
  -5   8   3    0.09    0.23
   5  -7  -3   -0.05    0.19
   5  -7  -3    0.03    0.15
  -5   7   3    0.27    0.20
  -5   7   3   -0.10    0.16
  -5   7   3    0.14    0.31
   5  -6  -3    6.38    0.44
   5  -6  -3    6.59    0.47
  -5   6   3    5.52    0.65
  -5   6   3    6.36    0.44
  -5   6   3    6.08    0.48
  -5   6   3    5.93    0.55
   5  -5  -3    0.65    0.17
   5  -5  -3    0.81    0.19
  -5   5   3    0.29    0.25
  -5   5   3    0.77    0.20
  -5   5   3    0.26    0.15
  -5   5   3    0.90    0.24
  -5   5   3    0.38    0.24
   5  -4  -3   17.09    0.68
   5  -4  -3   16.47    0.70
  -5   4   3   17.43    0.96
  -5   4   3   17.86    0.73
  -5   4   3   16.62    0.67
  -5   4   3   17.31    0.72
   5  -3  -3    5.67    0.31
   5  -3  -3    5.22    0.32
  -5   3   3    5.51    0.33
  -5   3   3    5.35    0.33
  -5   3   3    4.74    0.30
  -5   3   3    4.77    0.39
  -5   3   3    4.81    0.46
   5  -2  -3    6.58    0.37
   5  -2  -3    7.58    0.36
  -5   2   3    7.01    0.41
  -5   2   3    7.91    0.42
  -5   2   3    6.24    0.46
  -5   2   3    7.24    0.36
  -5   2   3    6.95    0.33
   5  -1  -3   14.59    0.51
   5  -1  -3   14.61    0.61
  -5   1   3   14.77    0.64
  -5   1   3   14.22    0.52
  -5   1   3   14.73    0.50
  -5   1   3   14.65    0.58
  -5   1   3   14.76    0.67
   5   0  -3    0.03    0.08
   5   0  -3   -0.03    0.06
   5   0  -3    0.02    0.04
  -5   0   3   -0.02    0.08
  -5   0   3    0.10    0.08
  -5   0   3   -0.04    0.10
  -5   0   3    0.04    0.09
  -5   0   3    0.03    0.06
   5   1  -3   14.46    0.42
   5   1  -3   14.52    0.50
   5   1  -3   14.91    0.54
  -5  -1   3   14.82    0.56
  -5  -1   3   14.42    0.51
  -5  -1   3   13.94    0.63
  -5  -1   3   15.04    0.54
  -5  -1   3   14.03    0.44
   5   2  -3    7.27    0.33
   5   2  -3    6.88    0.39
  -5  -2   3    7.31    0.43
  -5  -2   3    7.05    0.32
  -5  -2   3    6.87    0.38
  -5  -2   3    7.02    0.41
  -5  -2   3    6.99    0.27
   5   3  -3    5.89    0.41
   5   3  -3    5.32    0.30
  -5  -3   3    5.13    0.24
  -5  -3   3    4.84    0.27
  -5  -3   3    4.84    0.35
  -5  -3   3    5.29    0.37
   5   4  -3   16.03    0.65
   5   4  -3   18.39    0.84
  -5  -4   3   16.98    0.61
  -5  -4   3   16.52    0.76
  -5  -4   3   16.81    0.57
   5   5  -3    0.43    0.22
   5   5  -3    1.03    0.20
  -5  -5   3    0.57    0.19
  -5  -5   3    0.69    0.14
  -5  -5   3    0.51    0.14
   5   6  -3    6.34    0.44
   5   6  -3    4.82    0.55
  -5  -6   3    5.68    0.34
   5   7  -3   -0.28    0.24
   5   7  -3    0.12    0.18
  -5  -7   3   -0.44    0.26
   5   8  -3    0.90    0.37
   5   8  -3    0.21    0.24
  -5  -8   3   -0.01    0.31
   5   9  -3    0.22    0.27
   5   9  -3   -0.09    0.36
  -5  -9   3    0.02    0.37
   5  -9  -4    0.21    0.25
   5  -9  -4    0.25    0.30
  -5   9   4   -0.05    0.22
  -5   9   4    0.00    0.28
   5  -8  -4   -0.36    0.17
   5  -8  -4    0.44    0.25
  -5   8   4   -0.18    0.22
  -5   8   4   -0.03    0.18
   5  -7  -4    0.21    0.21
   5  -7  -4    0.01    0.17
  -5   7   4    0.01    0.21
  -5   7   4    0.12    0.35
  -5   7   4   -0.18    0.17
   5  -6  -4    0.08    0.13
   5  -6  -4    0.21    0.18
  -5   6   4   -0.15    0.21
  -5   6   4    0.02    0.15
  -5   6   4    0.56    0.36
  -5   6   4    0.13    0.16
   5  -5  -4   19.46    0.84
   5  -5  -4   19.15    0.80
  -5   5   4   18.61    0.93
  -5   5   4   19.69    1.14
  -5   5   4   18.48    0.83
  -5   5   4   20.44    0.80
   5  -4  -4   12.99    0.61
   5  -4  -4   13.29    0.59
   5  -4  -4   13.49    0.58
  -5   4   4   13.23    0.86
  -5   4   4   13.69    0.59
  -5   4   4   13.88    0.60
  -5   4   4   13.45    0.62
  -5   4   4   12.13    0.69
   5  -3  -4   41.15    1.29
   5  -3  -4   40.36    1.42
  -5   3   4   41.22    1.29
  -5   3   4   41.47    1.68
  -5   3   4   41.16    1.43
  -5   3   4   41.60    1.25
   5  -2  -4    4.19    0.26
   5  -2  -4    5.09    0.33
  -5   2   4    3.66    0.39
  -5   2   4    4.21    0.27
  -5   2   4    4.60    0.37
  -5   2   4    4.34    0.26
  -5   2   4    3.80    0.16
   5  -1  -4   75.42    2.43
   5  -1  -4   75.11    2.05
  -5   1   4   76.94    2.53
  -5   1   4   75.58    1.99
  -5   1   4   73.86    2.18
   5   0  -4   -0.06    0.04
   5   0  -4    0.06    0.12
   5   0  -4   -0.04    0.07
  -5   0   4    0.02    0.12
  -5   0   4   -0.01    0.07
  -5   0   4    0.01    0.10
  -5   0   4   -0.11    0.10
   5   1  -4   75.20    2.02
   5   1  -4   74.60    2.09
  -5  -1   4   74.49    1.92
  -5  -1   4   73.10    2.07
  -5  -1   4   74.33    2.34
  -5  -1   4   74.88    2.08
   5   2  -4    4.65    0.33
   5   2  -4    4.86    0.28
  -5  -2   4    4.66    0.26
  -5  -2   4    4.88    0.26
  -5  -2   4    4.14    0.35
  -5  -2   4    4.54    0.23
   5   3  -4   39.67    1.42
   5   3  -4   41.93    1.28
  -5  -3   4   42.18    1.16
  -5  -3   4   42.28    1.23
  -5  -3   4   41.17    1.53
   5   4  -4   13.60    0.74
   5   4  -4   14.04    0.60
  -5  -4   4   13.47    0.71
  -5  -4   4   13.08    0.51
  -5  -4   4   13.10    0.50
   5   5  -4   18.73    0.96
   5   5  -4   17.87    0.76
  -5  -5   4   18.32    0.66
  -5  -5   4   18.48    0.67
   5   6  -4    0.01    0.23
   5   6  -4    0.00    0.16
  -5  -6   4   -0.02    0.11
   5   7  -4   -0.21    0.17
   5   7  -4    0.11    0.27
   5   8  -4   -0.06    0.33
   5   8  -4   -0.12    0.20
  -5  -8   4    0.02    0.31
   5   9  -4    0.28    0.41
   5   9  -4    0.25    0.31
  -5  -9   4    0.16    0.38
   5  -9  -5    0.07    0.26
   5  -9  -5    0.30    0.26
  -5   9   5    0.03    0.26
  -5   9   5   -0.07    0.31
   5  -8  -5   -0.09    0.21
   5  -8  -5   -0.07    0.18
  -5   8   5    0.09    0.24
  -5   8   5   -0.03    0.45
  -5   8   5    0.09    0.23
   5  -7  -5    0.18    0.21
   5  -7  -5    0.26    0.18
  -5   7   5   -0.02    0.21
  -5   7   5    0.52    0.21
  -5   7   5   -0.15    0.35
  -5   7   5   -0.16    0.26
   5  -6  -5    0.85    0.24
   5  -6  -5    1.05    0.23
  -5   6   5    1.36    0.29
  -5   6   5    1.24    0.36
  -5   6   5    0.63    0.35
  -5   6   5    1.07    0.24
   5  -5  -5    0.07    0.14
   5  -5  -5    0.14    0.12
  -5   5   5   -0.07    0.13
  -5   5   5   -0.09    0.12
  -5   5   5    0.00    0.21
  -5   5   5    0.02    0.22
   5  -4  -5   25.28    0.95
  -5   4   5   25.00    1.10
  -5   4   5   26.01    0.93
  -5   4   5   27.13    1.35
  -5   4   5   25.11    0.95
   5  -3  -5    8.83    0.49
   5  -3  -5    8.02    0.43
  -5   3   5    8.38    0.44
  -5   3   5    7.93    0.41
  -5   3   5    8.57    0.66
  -5   3   5    8.20    0.54
   5  -2  -5   19.58    0.71
   5  -2  -5   18.63    0.84
  -5   2   5   19.55    0.72
  -5   2   5   19.40    0.85
  -5   2   5   20.30    0.56
  -5   2   5   20.47    1.00
  -5   2   5   19.79    0.70
   5  -1  -5    1.82    0.26
   5  -1  -5    1.78    0.19
  -5   1   5    1.91    0.19
  -5   1   5    1.80    0.25
  -5   1   5    1.90    0.28
   5   0  -5    0.04    0.05
   5   0  -5   -0.03    0.07
  -5   0   5   -0.10    0.10
  -5   0   5   -0.16    0.10
  -5   0   5   -0.06    0.06
   5   1  -5    1.96    0.20
   5   1  -5    1.94    0.21
   5   1  -5    1.76    0.12
  -5  -1   5    1.58    0.16
  -5  -1   5    1.86    0.21
  -5  -1   5    1.56    0.20
   5   2  -5   20.39    0.81
   5   2  -5   21.23    0.73
  -5  -2   5   19.71    0.75
  -5  -2   5   18.66    0.68
  -5  -2   5   19.73    0.64
   5   3  -5    8.19    0.53
   5   3  -5    8.88    0.44
  -5  -3   5    8.05    0.36
  -5  -3   5    8.95    0.37
  -5  -3   5    7.74    0.36
   5   4  -5   25.13    1.11
   5   4  -5   25.42    0.94
  -5  -4   5   25.34    0.83
  -5  -4   5   25.93    0.84
   5   5  -5   -0.02    0.15
   5   5  -5    0.40    0.25
  -5  -5   5    0.05    0.10
   5   6  -5    0.57    0.22
   5   6  -5    0.30    0.28
  -5  -6   5    0.85    0.19
   5   7  -5    0.29    0.22
   5   7  -5   -0.02    0.29
   5   8  -5    0.00    0.30
   5   8  -5   -0.14    0.23
   5   9  -5    0.42    0.43
   5   9  -5    0.19    0.30
  -5  -9   5   -0.03    0.38
   5  -9  -6    0.49    0.32
  -5   9   6    0.32    0.34
   5  -8  -6   -0.02    0.21
   5  -8  -6   -0.04    0.21
  -5   8   6    0.04    0.25
  -5   8   6    0.00    0.19
   5  -7  -6    0.89    0.24
   5  -7  -6    1.17    0.28
  -5   7   6    1.19    0.31
  -5   7   6    0.60    0.43
  -5   7   6    1.08    0.39
  -5   7   6    0.60    0.24
   5  -6  -6    2.34    0.33
   5  -6  -6    2.68    0.36
  -5   6   6    2.56    0.56
  -5   6   6    2.31    0.35
  -5   6   6    2.21    0.33
  -5   6   6    1.82    0.42
   5  -5  -6    3.81    0.36
  -5   5   6    3.73    0.37
  -5   5   6    4.65    0.41
  -5   5   6    3.40    0.57
  -5   5   6    4.02    0.51
   5  -4  -6    0.01    0.12
  -5   4   6    0.18    0.13
  -5   4   6   -0.04    0.23
  -5   4   6    0.04    0.12
  -5   4   6    0.01    0.21
   5  -3  -6    2.98    0.27
   5  -3  -6    3.55    0.34
  -5   3   6    3.62    0.31
  -5   3   6    2.65    0.27
  -5   3   6    2.93    0.46
  -5   3   6    2.33    0.36
   5  -2  -6   43.41    1.35
   5  -2  -6   44.00    1.62
  -5   2   6   42.93    1.77
  -5   2   6   45.01    1.16
  -5   2   6   43.87    1.33
  -5   2   6   42.15    1.53
   5  -1  -6    9.28    0.34
   5  -1  -6    9.45    0.43
   5  -1  -6    8.69    0.55
  -5   1   6    8.93    0.42
  -5   1   6    9.67    0.54
  -5   1   6    8.43    0.58
   5   0  -6   30.03    0.97
   5   0  -6   31.47    0.88
  -5   0   6   30.23    1.22
  -5   0   6   28.58    0.93
  -5   0   6   29.66    1.06
   5   1  -6    9.21    0.34
   5   1  -6    9.09    0.43
   5   1  -6    8.62    0.44
  -5  -1   6    8.63    0.45
  -5  -1   6    8.85    0.39
  -5  -1   6    8.43    0.49
   5   2  -6   46.63    1.50
   5   2  -6   44.96    1.38
  -5  -2   6   44.23    1.37
  -5  -2   6   44.83    1.29
  -5  -2   6   44.28    1.52
   5   3  -6    3.27    0.31
   5   3  -6    3.47    0.39
  -5  -3   6    3.15    0.24
  -5  -3   6    3.24    0.25
  -5  -3   6    3.63    0.26
   5   4  -6   -0.04    0.22
   5   4  -6    0.13    0.14
  -5  -4   6    0.25    0.13
  -5  -4   6    0.01    0.09
   5   5  -6    4.35    0.53
   5   5  -6    3.37    0.36
  -5  -5   6    3.95    0.31
   5   6  -6    2.57    0.50
   5   6  -6    2.36    0.35
  -5  -6   6    2.18    0.27
   5   7  -6    0.61    0.26
   5   7  -6    0.51    0.33
   5   8  -6    0.16    0.24
   5   8  -6    0.03    0.31
   5   9  -6   -0.06    0.29
   5   9  -6    0.06    0.42
  -5  -9   6    0.08    0.39
   5  -9  -7   -0.07    0.25
  -5   9   7   -0.12    0.31
   5  -8  -7    0.01    0.21
   5  -8  -7    0.00    0.20
  -5   8   7   -0.11    0.25
  -5   8   7    0.55    0.40
  -5   8   7    0.11    0.25
   5  -7  -7    0.05    0.18
   5  -7  -7   -0.02    0.16
  -5   7   7    0.40    0.45
  -5   7   7   -0.01    0.19
  -5   7   7    0.01    0.31
  -5   7   7   -0.10    0.20
   5  -6  -7    0.11    0.18
   5  -6  -7    0.16    0.15
  -5   6   7    0.12    0.33
  -5   6   7   -0.26    0.15
  -5   6   7    0.17    0.21
  -5   6   7    0.05    0.29
   5  -5  -7    0.91    0.23
  -5   5   7    1.10    0.36
  -5   5   7    1.19    0.44
  -5   5   7    1.25    0.26
  -5   5   7    1.32    0.26
   5  -4  -7    8.30    0.48
  -5   4   7    8.62    0.50
  -5   4   7    8.02    0.47
  -5   4   7   10.10    0.69
  -5   4   7    8.38    0.79
   5  -3  -7    4.88    0.35
  -5   3   7    4.75    0.58
  -5   3   7    4.28    0.34
  -5   3   7    4.41    0.48
   5  -2  -7    9.01    0.46
   5  -2  -7    8.87    0.58
  -5   2   7    9.94    0.71
  -5   2   7    8.60    0.45
  -5   2   7    7.99    0.56
  -5   2   7    9.33    0.32
   5  -1  -7   11.66    0.69
   5  -1  -7   12.68    0.54
   5  -1  -7   12.02    0.43
  -5   1   7   10.88    0.62
  -5   1   7   11.27    0.72
  -5   1   7   11.71    0.52
  -5   1   7   12.07    0.49
   5   0  -7    0.00    0.10
   5   0  -7   -0.03    0.05
  -5   0   7    0.07    0.16
  -5   0   7    0.06    0.09
  -5   0   7    0.05    0.15
   5   1  -7   12.02    0.55
   5   1  -7   12.42    0.44
   5   1  -7   12.45    0.56
  -5  -1   7   12.61    0.66
  -5  -1   7   11.69    0.50
  -5  -1   7   11.98    0.58
   5   2  -7    8.53    0.52
   5   2  -7    7.98    0.45
  -5  -2   7    8.67    0.46
  -5  -2   7    8.44    0.41
  -5  -2   7    9.05    0.49
   5   3  -7    3.45    0.40
   5   3  -7    4.57    0.37
  -5  -3   7    4.33    0.31
  -5  -3   7    4.60    0.30
   5   4  -7    8.18    0.65
   5   4  -7    8.63    0.51
  -5  -4   7    9.47    0.45
   5   5  -7    1.26    0.38
   5   5  -7    0.71    0.23
  -5  -5   7    1.78    0.24
   5   6  -7    0.18    0.22
   5   6  -7    0.09    0.29
  -5  -6   7    0.10    0.15
   5   7  -7   -0.08    0.21
   5   7  -7   -0.10    0.34
   5   8  -7   -0.24    0.36
   5   8  -7    0.04    0.27
   5   9  -7   -0.14    0.41
   5   9  -7    0.14    0.32
   5  -8  -8   -0.06    0.20
   5  -8  -8   -0.10    0.24
  -5   8   8    0.40    0.43
  -5   8   8   -0.21    0.22
  -5   8   8    0.08    0.26
   5  -7  -8   -0.14    0.18
   5  -7  -8    0.33    0.22
  -5   7   8    0.36    0.36
  -5   7   8   -0.09    0.21
  -5   7   8    0.18    0.22
   5  -6  -8    0.52    0.23
  -5   6   8    0.41    0.33
  -5   6   8    0.38    0.22
  -5   6   8    0.04    0.41
  -5   6   8    0.59    0.24
   5  -5  -8   16.66    0.78
  -5   5   8   17.29    0.79
  -5   5   8   16.68    0.79
  -5   5   8   16.38    0.98
  -5   5   8   15.50    1.16
   5  -4  -8    0.12    0.15
  -5   4   8   -0.08    0.24
  -5   4   8    0.09    0.28
  -5   4   8    0.11    0.15
   5  -3  -8    4.39    0.35
  -5   3   8    3.98    0.55
  -5   3   8    3.69    0.35
  -5   3   8    3.28    0.45
   5  -2  -8    2.06    0.25
   5  -2  -8    2.22    0.17
  -5   2   8    1.74    0.15
  -5   2   8    1.39    0.32
  -5   2   8    2.12    0.42
  -5   2   8    1.73    0.24
   5  -1  -8   13.69    0.49
   5  -1  -8   12.87    0.58
  -5   1   8   13.39    0.55
  -5   1   8   12.71    0.82
  -5   1   8   13.56    0.73
  -5   1   8   13.04    0.58
   5   0  -8   30.68    0.94
   5   0  -8   30.95    1.05
   5   0  -8   31.27    0.98
  -5   0   8   31.31    1.03
  -5   0   8   31.19    1.35
  -5   0   8   30.12    1.19
   5   1  -8   13.23    0.47
   5   1  -8   11.73    0.58
   5   1  -8   12.49    0.58
  -5  -1   8   13.45    0.66
  -5  -1   8   12.49    0.55
  -5  -1   8   12.57    0.70
   5   2  -8    1.33    0.28
   5   2  -8    2.04    0.27
  -5  -2   8    1.29    0.20
  -5  -2   8    1.92    0.27
  -5  -2   8    1.46    0.25
   5   3  -8    3.58    0.43
   5   3  -8    3.89    0.37
  -5  -3   8    4.58    0.36
  -5  -3   8    4.48    0.33
   5   4  -8    0.17    0.25
   5   4  -8   -0.13    0.16
  -5  -4   8    0.03    0.12
   5   5  -8   18.40    1.05
   5   5  -8   18.88    0.86
  -5  -5   8   16.67    0.73
   5   6  -8    0.47    0.27
   5   6  -8    0.29    0.33
  -5  -6   8    0.41    0.19
   5   7  -8   -0.04    0.22
   5   7  -8    0.01    0.36
   5   8  -8    0.23    0.27
   5   8  -8   -0.34    0.37
   5  -8  -9    0.05    0.25
   5  -8  -9    0.09    0.25
  -5   8   9    0.02    0.28
  -5   8   9    0.26    0.30
  -5   8   9   -0.11    0.43
   5  -7  -9    1.15    0.28
   5  -7  -9    0.18    0.21
  -5   7   9    0.30    0.24
  -5   7   9    0.83    0.31
  -5   7   9    0.26    0.40
   5  -6  -9    0.37    0.21
  -5   6   9    0.62    0.26
  -5   6   9    0.82    0.43
  -5   6   9    0.39    0.22
   5  -5  -9    1.30    0.28
  -5   5   9    1.31    0.29
  -5   5   9    2.28    0.56
  -5   5   9    0.74    0.36
   5  -4  -9    2.89    0.33
  -5   4   9    2.81    0.49
  -5   4   9    2.86    0.35
  -5   4   9    2.57    0.54
   5  -3  -9    0.76    0.19
  -5   3   9    0.62    0.30
  -5   3   9    0.48    0.29
  -5   3   9    0.28    0.16
   5  -2  -9    0.18    0.09
   5  -2  -9    0.51    0.17
  -5   2   9    0.24    0.25
  -5   2   9    0.30    0.10
  -5   2   9    0.15    0.20
  -5   2   9   -0.09    0.10
   5  -1  -9    0.09    0.09
   5  -1  -9    0.20    0.14
  -5   1   9    0.17    0.22
  -5   1   9    0.15    0.23
  -5   1   9    0.11    0.11
  -5   1   9   -0.04    0.12
   5   0  -9   -0.07    0.08
   5   0  -9   -0.14    0.11
  -5   0   9   -0.04    0.10
  -5   0   9    0.22    0.20
  -5   0   9   -0.07    0.12
  -5   0   9    0.09    0.20
   5   1  -9    0.27    0.16
   5   1  -9    0.19    0.10
   5   1  -9    0.10    0.18
  -5  -1   9    0.03    0.10
  -5  -1   9    0.07    0.19
  -5  -1   9   -0.06    0.18
   5   2  -9    0.23    0.15
   5   2  -9    0.17    0.21
  -5  -2   9    0.18    0.19
  -5  -2   9    0.38    0.19
  -5  -2   9    0.18    0.11
   5   3  -9    0.63    0.26
   5   3  -9    0.45    0.19
  -5  -3   9    0.48    0.17
   5   4  -9    2.83    0.46
   5   4  -9    3.14    0.39
  -5  -4   9    3.08    0.32
   5   5  -9    1.26    0.30
   5   5  -9    1.90    0.43
  -5  -5   9    1.30    0.24
   5   6  -9    0.30    0.26
   5   6  -9    0.73    0.38
  -5  -6   9    0.61    0.21
   5   7  -9    0.63    0.41
   5   7  -9    0.91    0.32
   5   8  -9    0.02    0.28
   5   8  -9   -0.21    0.41
   5  -8 -10    0.20    0.27
  -5   8  10    0.62    0.48
  -5   8  10    0.13    0.30
   5  -7 -10    0.25    0.25
  -5   7  10   -0.09    0.25
  -5   7  10    0.27    0.39
   5  -6 -10    0.86    0.29
  -5   6  10    0.75    0.26
  -5   6  10    1.51    0.47
   5  -5 -10    2.95    0.38
  -5   5  10    2.74    0.54
  -5   5  10    3.53    0.70
  -5   5  10    2.80    0.40
   5  -4 -10    4.00    0.40
  -5   4  10    2.86    0.53
  -5   4  10    3.23    0.37
  -5   4  10    2.75    0.59
   5  -3 -10    5.54    0.29
   5  -3 -10    6.11    0.43
  -5   3  10    5.39    0.61
  -5   3  10    6.13    0.47
  -5   3  10    3.86    0.63
   5  -2 -10    5.19    0.30
   5  -2 -10    6.38    0.42
  -5   2  10    5.22    0.63
  -5   2  10    5.71    0.58
  -5   2  10    5.54    0.26
  -5   2  10    5.48    0.43
   5  -1 -10    4.22    0.37
   5  -1 -10    4.24    0.27
  -5   1  10    3.64    0.51
  -5   1  10    5.21    0.54
  -5   1  10    3.62    0.29
  -5   1  10    4.61    0.38
   5   0 -10   13.61    0.64
   5   0 -10   13.07    0.52
  -5   0  10   14.31    0.79
  -5   0  10   12.94    0.84
  -5   0  10   13.22    0.63
  -5   0  10   12.37    0.61
   5   1 -10    4.53    0.40
   5   1 -10    3.60    0.37
  -5  -1  10    4.81    0.48
  -5  -1  10    4.83    0.49
  -5  -1  10    4.19    0.36
   5   2 -10    4.57    0.46
   5   2 -10    5.07    0.44
  -5  -2  10    6.28    0.50
  -5  -2  10    5.46    0.38
   5   3 -10    6.02    0.48
   5   3 -10    4.44    0.50
  -5  -3  10    5.73    0.39
   5   4 -10    3.67    0.43
   5   4 -10    2.99    0.49
  -5  -4  10    4.09    0.38
   5   5 -10    2.31    0.47
   5   5 -10    2.18    0.39
  -5  -5  10    2.28    0.31
   5   6 -10    1.27    0.45
   5   6 -10    1.44    0.36
  -5  -6  10    0.94    0.24
   5   7 -10    0.10    0.37
   5   7 -10    0.15    0.28
   5   8 -10    0.68    0.47
   5   8 -10    0.42    0.34
   5  -7 -11    0.32    0.28
  -5   7  11    0.29    0.28
  -5   7  11    0.58    0.45
   5  -6 -11    4.10    0.46
  -5   6  11    3.45    0.45
  -5   6  11    4.09    0.68
   5  -5 -11    0.61    0.25
  -5   5  11    0.65    0.38
  -5   5  11    0.37    0.22
   5  -4 -11    2.99    0.37
  -5   4  11    1.99    0.53
  -5   4  11    2.82    0.55
  -5   4  11    2.36    0.34
   5  -3 -11    0.85    0.15
   5  -3 -11    0.61    0.22
  -5   3  11    0.39    0.35
  -5   3  11    0.50    0.20
  -5   3  11    0.20    0.35
   5  -2 -11    2.11    0.31
   5  -2 -11    1.46    0.18
  -5   2  11    1.51    0.15
  -5   2  11    1.91    0.48
  -5   2  11    1.56    0.41
  -5   2  11    1.91    0.29
   5  -1 -11    0.24    0.12
   5  -1 -11    0.45    0.20
  -5   1  11    0.38    0.31
  -5   1  11    0.34    0.16
  -5   1  11    0.06    0.14
  -5   1  11    0.09    0.26
   5   0 -11    0.01    0.15
   5   0 -11    0.11    0.10
  -5   0  11    0.11    0.12
  -5   0  11    0.25    0.26
  -5   0  11   -0.05    0.25
  -5   0  11   -0.15    0.15
   5   1 -11    0.66    0.22
  -5  -1  11    0.23    0.19
  -5  -1  11    0.28    0.26
  -5  -1  11    0.15    0.14
  -5  -1  11    0.13    0.26
   5   2 -11    1.48    0.27
   5   2 -11    1.15    0.34
  -5  -2  11    1.49    0.25
  -5  -2  11    2.07    0.38
   5   3 -11    0.73    0.30
   5   3 -11    0.49    0.24
  -5  -3  11    0.90    0.21
   5   4 -11    2.56    0.48
   5   4 -11    2.26    0.38
  -5  -4  11    2.90    0.35
   5   5 -11    0.64    0.29
   5   5 -11    0.06    0.34
  -5  -5  11    0.15    0.17
   5   6 -11    3.76    0.62
   5   6 -11    4.24    0.51
  -5  -6  11    4.15    0.43
   5   7 -11    0.56    0.35
   5   7 -11    0.43    0.41
   5  -7 -12    0.14    0.30
  -5   7  12    0.39    0.44
   5  -6 -12    0.47    0.28
  -5   6  12    0.37    0.25
  -5   6  12    0.26    0.40
   5  -5 -12    0.33    0.24
  -5   5  12    0.22    0.24
  -5   5  12    0.23    0.36
   5  -4 -12    0.70    0.25
  -5   4  12    0.35    0.39
  -5   4  12   -0.06    0.17
  -5   4  12    1.10    0.42
   5  -3 -12    0.99    0.27
   5  -3 -12    1.14    0.18
  -5   3  12    0.60    0.41
  -5   3  12    0.64    0.21
  -5   3  12    1.37    0.44
   5  -2 -12    1.47    0.28
   5  -2 -12    1.33    0.20
  -5   2  12    1.15    0.14
  -5   2  12    1.78    0.46
  -5   2  12    1.33    0.27
  -5   2  12    0.97    0.39
   5  -1 -12    2.90    0.37
   5  -1 -12    2.47    0.25
  -5   1  12    2.37    0.33
  -5   1  12    2.66    0.50
  -5   1  12    3.13    0.29
  -5   1  12    3.46    0.57
   5   0 -12    1.50    0.31
   5   0 -12    1.21    0.19
  -5   0  12    0.55    0.33
  -5   0  12    1.24    0.36
  -5   0  12    1.35    0.26
  -5   0  12    1.16    0.25
   5   1 -12    3.72    0.41
  -5  -1  12    2.49    0.45
  -5  -1  12    3.47    0.38
  -5  -1  12    3.03    0.39
   5   2 -12    1.81    0.33
  -5  -2  12    0.89    0.28
  -5  -2  12    1.58    0.30
   5   3 -12    0.85    0.32
   5   3 -12    0.60    0.26
  -5  -3  12    0.82    0.22
   5   4 -12    0.46    0.27
   5   4 -12    0.03    0.35
  -5  -4  12    0.57    0.21
   5   5 -12    0.17    0.35
   5   5 -12    0.59    0.31
  -5  -5  12    0.34    0.22
   5   6 -12    0.44    0.42
   5   6 -12    0.31    0.29
  -5  -6  12    0.13    0.23
   5   7 -12    0.13    0.46
   5   7 -12    0.17    0.33
   5  -6 -13    1.25    0.37
  -5   6  13    0.94    0.49
  -5   6  13    0.77    0.34
   5  -5 -13    0.86    0.31
  -5   5  13    0.27    0.24
  -5   5  13    1.24    0.47
   5  -4 -13    1.66    0.33
  -5   4  13    2.15    0.53
  -5   4  13    1.41    0.32
   5  -3 -13    0.36    0.15
   5  -3 -13    0.85    0.28
  -5   3  13    0.16    0.37
  -5   3  13    0.55    0.39
  -5   3  13    0.26    0.20
   5  -2 -13    5.33    0.36
   5  -2 -13    6.05    0.51
  -5   2  13    4.17    0.47
  -5   2  13    4.27    0.70
  -5   2  13    5.09    0.26
  -5   2  13    5.76    0.71
   5  -1 -13    6.29    0.39
   5  -1 -13    8.12    0.54
  -5   1  13    7.04    0.72
  -5   1  13    7.78    0.43
  -5   1  13    6.91    0.54
  -5   1  13    6.55    0.75
   5   0 -13    0.04    0.21
   5   0 -13   -0.10    0.12
  -5   0  13   -0.07    0.15
  -5   0  13    0.14    0.17
  -5   0  13    0.11    0.29
   5   1 -13    7.81    0.59
  -5  -1  13    8.52    0.72
  -5  -1  13    7.76    0.57
  -5  -1  13    5.66    0.50
   5   2 -13    4.35    0.48
  -5  -2  13    4.62    0.50
  -5  -2  13    4.43    0.45
   5   3 -13    0.05    0.25
  -5  -3  13    0.44    0.19
  -5  -3  13    0.36    0.30
   5   4 -13    2.12    0.51
   5   4 -13    2.51    0.41
  -5  -4  13    2.72    0.38
   5   5 -13    0.94    0.35
   5   5 -13    0.27    0.39
  -5  -5  13    0.97    0.28
   5   6 -13    0.78    0.35
   5   6 -13    0.86    0.48
  -5  -6  13    1.07    0.31
   5  -6 -14    0.92    0.38
  -5   6  14    0.57    0.47
   5  -5 -14    0.11    0.25
  -5   5  14    0.02    0.41
  -5   5  14    0.03    0.22
   5  -4 -14    0.19    0.27
  -5   4  14    1.02    0.48
  -5   4  14    0.81    0.29
   5  -3 -14    1.12    0.23
   5  -3 -14    1.77    0.36
  -5   3  14    1.15    0.29
  -5   3  14    1.22    0.45
   5  -2 -14    0.63    0.18
   5  -2 -14    0.40    0.24
  -5   2  14    1.09    0.42
  -5   2  14    0.49    0.12
  -5   2  14    0.17    0.42
  -5   2  14    0.22    0.21
   5  -1 -14    1.95    0.25
   5  -1 -14    2.24    0.39
  -5   1  14    1.02    0.46
  -5   1  14    2.04    0.52
  -5   1  14    1.33    0.31
  -5   1  14    1.60    0.25
   5   0 -14    0.45    0.17
   5   0 -14    0.94    0.28
  -5   0  14    0.64    0.25
  -5   0  14    0.78    0.42
  -5   0  14    0.35    0.21
   5   1 -14    1.96    0.37
  -5  -1  14    1.26    0.29
  -5  -1  14    1.87    0.34
   5   2 -14    0.65    0.30
  -5  -2  14    0.35    0.20
  -5  -2  14    0.49    0.27
   5   3 -14    0.97    0.32
  -5  -3  14    0.78    0.25
  -5  -3  14    0.82    0.36
   5   4 -14    1.07    0.34
  -5  -4  14    0.34    0.23
   5   5 -14   -0.23    0.27
   5   5 -14   -0.02    0.42
  -5  -5  14   -0.05    0.18
   5   6 -14    0.81    0.51
   5   6 -14    1.31    0.41
  -5  -6  14    0.86    0.32
   5  -5 -15    0.42    0.33
  -5   5  15    0.21    0.42
   5  -4 -15    0.15    0.27
  -5   4  15    0.16    0.48
  -5   4  15    0.04    0.24
   5  -3 -15    2.24    0.43
   5  -3 -15    2.30    0.29
  -5   3  15    2.60    0.43
  -5   3  15    2.06    0.57
   5  -2 -15    2.20    0.28
   5  -2 -15    1.53    0.35
  -5   2  15    2.97    0.43
  -5   2  15    1.28    0.48
   5  -1 -15    0.65    0.20
   5  -1 -15    0.82    0.30
  -5   1  15    0.35    0.18
  -5   1  15    0.89    0.45
  -5   1  15    0.58    0.26
   5   0 -15    0.46    0.27
  -5   0  15    0.27    0.20
  -5   0  15    0.57    0.43
  -5   0  15   -0.07    0.19
   5   1 -15    0.08    0.26
  -5  -1  15    0.36    0.22
  -5  -1  15    0.73    0.27
   5   2 -15    2.77    0.45
  -5  -2  15    2.84    0.42
  -5  -2  15    1.95    0.38
   5   3 -15    2.77    0.49
  -5  -3  15    3.03    0.49
  -5  -3  15    2.65    0.41
   5   4 -15    0.57    0.32
  -5  -4  15    0.10    0.19
   5   5 -15   -0.24    0.30
  -5  -5  15    0.44    0.28
   5  -4 -16    0.06    0.29
  -5   4  16    0.22    0.49
   5  -3 -16   -0.06    0.28
  -5   3  16    0.04    0.46
  -5   3  16    0.02    0.24
   5  -2 -16    0.09    0.27
  -5   2  16    0.12    0.20
  -5   2  16    0.75    0.47
   5  -1 -16   -0.04    0.26
  -5   1  16    0.22    0.43
  -5   1  16   -0.06    0.20
  -5   1  16    0.13    0.16
   5   0 -16   -0.08    0.27
  -5   0  16    0.14    0.22
  -5   0  16    0.29    0.23
   5   1 -16   -0.15    0.26
  -5  -1  16    0.11    0.24
  -5  -1  16   -0.02    0.21
   5   2 -16    0.62    0.34
  -5  -2  16    0.43    0.32
  -5  -2  16    0.38    0.24
   5   3 -16    0.28    0.33
  -5  -3  16    0.14    0.31
  -5  -3  16    0.30    0.25
   5   4 -16    0.18    0.29
   5  -3 -17    0.68    0.36
  -5   3  17    0.19    0.50
   5  -2 -17    0.04    0.31
  -5   2  17    1.01    0.57
   5  -1 -17    0.37    0.33
  -5   1  17    0.54    0.51
  -5   1  17    0.02    0.16
   5   0 -17    0.42    0.35
  -5   0  17    0.01    0.21
  -5   0  17    0.12    0.22
   5   1 -17    0.39    0.32
  -5  -1  17   -0.10    0.24
  -5  -1  17   -0.17    0.20
   5   2 -17    0.21    0.33
  -5  -2  17    0.30    0.29
   5   3 -17   -0.53    0.32
  -5  -3  17   -0.05    0.33
   5   0 -18    1.81    0.48
  -5   0  18    1.63    0.31
   6  -2  16    0.21    0.28
   6  -1  16   -0.01    0.21
   6   0  16    0.55    0.22
   6  -3  15    0.34    0.32
  -6   3 -15    0.06    0.45
   6  -2  15    1.02    0.30
   6  -2  15    1.39    0.36
   6  -1  15   -0.04    0.19
   6  -1  15    0.02    0.19
   6   0  15   -0.07    0.21
   6   0  15    0.20    0.18
   6   1  15    0.08    0.23
   6   1  15    0.17    0.14
   6   2  15    1.15    0.32
   6   2  15    1.02    0.41
  -6  -2 -15    1.48    0.42
   6   3  15    0.11    0.38
  -6  -3 -15   -0.04    0.35
  -6   5 -14    0.53    0.53
   6  -4  14    0.19    0.32
  -6   4 -14    0.29    0.43
  -6   4 -14    0.48    0.33
   6  -3  14    0.75    0.26
   6  -3  14    0.81    0.32
  -6   3 -14    0.76    0.45
   6  -2  14   -0.05    0.21
   6  -2  14    0.17    0.21
  -6   2 -14    0.29    0.40
   6  -1  14    0.52    0.20
   6  -1  14    0.15    0.21
   6   0  14    1.53    0.35
   6   0  14    0.98    0.23
   6   1  14   -0.07    0.19
   6   1  14    0.28    0.14
   6   2  14    0.03    0.21
   6   2  14   -0.01    0.32
  -6  -2 -14    0.35    0.31
   6   3  14    0.84    0.40
   6   3  14    0.75    0.27
  -6  -3 -14    1.65    0.43
   6   4  14    0.45    0.38
  -6  -4 -14    0.69    0.36
  -6   5 -13    0.76    0.37
  -6   5 -13    0.95    0.48
   6  -4  13    0.51    0.32
   6  -4  13    0.05    0.21
  -6   4 -13    0.11    0.31
  -6   4 -13    0.27    0.42
   6  -3  13    0.83    0.26
   6  -3  13    0.44    0.28
  -6   3 -13    0.38    0.28
  -6   3 -13    0.99    0.44
   6  -2  13    0.63    0.23
   6  -2  13    0.25    0.19
  -6   2 -13    0.86    0.41
   6  -1  13   -0.05    0.18
   6  -1  13    0.16    0.19
  -6   1 -13    0.28    0.34
   6   0  13   -0.11    0.18
   6   0  13   -0.06    0.15
   6   1  13    0.23    0.29
   6   1  13    0.10    0.13
   6   1  13    0.00    0.19
  -6  -1 -13    0.09    0.27
   6   2  13    1.01    0.27
   6   2  13    0.15    0.29
  -6  -2 -13    0.60    0.34
   6   3  13    0.46    0.25
   6   3  13    0.46    0.34
  -6  -3 -13    0.66    0.33
   6   4  13    0.55    0.37
  -6  -4 -13    0.24    0.32
   6   5  13    1.33    0.46
  -6  -5 -13    1.12    0.42
  -6   6 -12   -0.10    0.33
  -6   6 -12   -0.38    0.37
   6  -5  12    0.84    0.27
  -6   5 -12    0.24    0.29
  -6   5 -12    0.80    0.46
   6  -4  12   -0.12    0.16
  -6   4 -12    0.25    0.37
  -6   4 -12    0.13    0.24
   6  -3  12    2.19    0.36
   6  -3  12    2.65    0.40
  -6   3 -12    2.36    0.39
  -6   3 -12    3.96    0.63
   6  -2  12    1.99    0.34
   6  -2  12    2.36    0.35
  -6   2 -12    2.87    0.51
   6  -1  12    0.35    0.19
   6  -1  12    0.21    0.18
  -6   1 -12    0.10    0.31
   6   0  12    0.17    0.16
   6   0  12   -0.02    0.16
  -6   0 -12    0.17    0.27
   6   1  12    0.13    0.12
   6   1  12    0.28    0.26
   6   1  12    0.16    0.18
  -6  -1 -12    0.27    0.25
   6   2  12    2.20    0.35
   6   2  12    2.21    0.41
  -6  -2 -12    1.75    0.37
   6   3  12    2.47    0.45
   6   3  12    2.40    0.36
  -6  -3 -12    2.72    0.28
  -6  -3 -12    1.36    0.39
   6   4  12    0.02    0.29
  -6  -4 -12    0.21    0.30
   6   5  12    0.54    0.34
  -6  -5 -12    0.41    0.34
   6   6  12    0.31    0.34
  -6  -6 -12    0.25    0.36
  -6   7 -11   -0.13    0.43
  -6   7 -11   -0.23    0.31
   6  -6  11   -0.11    0.20
  -6   6 -11    0.06    0.40
  -6   6 -11    0.15    0.27
   6  -5  11    0.02    0.17
  -6   5 -11    0.07    0.34
  -6   5 -11    0.20    0.27
   6  -4  11    3.44    0.40
  -6   4 -11    4.50    0.49
  -6   4 -11    2.82    0.57
   6  -3  11    0.04    0.20
   6  -3  11   -0.01    0.16
  -6   3 -11    0.11    0.23
  -6   3 -11   -0.11    0.33
   6  -2  11   28.14    1.14
   6  -2  11   29.97    1.12
  -6   2 -11   31.79    1.43
  -6   2 -11   29.33    1.13
   6  -1  11   -0.12    0.14
   6  -1  11    0.16    0.18
  -6   1 -11   -0.10    0.22
   6   0  11   -0.02    0.15
   6   0  11   -0.06    0.14
   6   0  11    0.06    0.22
  -6   0 -11    0.16    0.27
  -6   0 -11   -0.08    0.21
   6   1  11   -0.13    0.13
   6   1  11    0.00    0.12
   6   1  11    0.05    0.23
  -6  -1 -11    0.15    0.24
  -6  -1 -11    0.40    0.25
   6   2  11   29.95    1.25
   6   2  11   27.48    1.10
  -6  -2 -11   28.45    1.23
   6   3  11    0.08    0.17
   6   3  11    0.16    0.25
  -6  -3 -11    0.25    0.27
   6   4  11    3.43    0.52
  -6  -4 -11    2.96    0.49
   6   5  11    0.10    0.29
  -6  -5 -11   -0.12    0.30
   6   6  11    0.45    0.35
  -6  -6 -11    0.72    0.38
   6   7  11    0.11    0.35
  -6  -7 -11   -0.27    0.33
  -6   7 -10    0.52    0.32
  -6   7 -10    0.09    0.43
   6  -6  10    0.13    0.17
  -6   6 -10    0.02    0.25
  -6   6 -10   -0.26    0.32
   6  -5  10    0.34    0.21
  -6   5 -10    0.48    0.27
  -6   5 -10    0.00    0.31
   6  -4  10    3.28    0.38
  -6   4 -10    2.97    0.42
  -6   4 -10    2.98    0.55
   6  -3  10   -0.35    0.19
   6  -3  10    0.19    0.16
  -6   3 -10   -0.13    0.25
  -6   3 -10    0.40    0.22
   6  -2  10    0.44    0.21
   6  -2  10    0.79    0.22
  -6   2 -10    0.48    0.29
  -6   2 -10    0.61    0.21
   6  -1  10    0.28    0.17
   6  -1  10    0.08    0.18
  -6   1 -10    0.17    0.24
  -6   1 -10    0.37    0.20
   6   0  10  121.35    3.32
   6   0  10  130.22    3.59
   6   0  10  122.06    3.41
  -6   0 -10  125.58    3.58
  -6   0 -10  125.56    3.70
   6   1  10    0.31    0.16
   6   1  10    0.13    0.21
   6   1  10    0.22    0.12
  -6  -1 -10    0.10    0.21
  -6  -1 -10    0.39    0.24
   6   2  10    0.54    0.19
   6   2  10    1.12    0.29
  -6  -2 -10    0.58    0.27
  -6  -2 -10    0.59    0.25
   6   3  10   -0.18    0.20
   6   3  10   -0.09    0.15
  -6  -3 -10   -0.43    0.21
   6   4  10    3.04    0.35
   6   4  10    2.54    0.43
  -6  -4 -10    3.24    0.47
   6   5  10   -0.22    0.21
  -6  -5 -10    0.10    0.28
   6   6  10    0.17    0.30
  -6  -6 -10   -0.05    0.28
   6   7  10    0.03    0.30
  -6  -7 -10    0.27    0.35
  -6   8  -9    0.13    0.47
   6  -7   9    0.18    0.22
  -6   7  -9    0.21    0.27
  -6   7  -9    0.32    0.44
   6  -6   9    0.24    0.19
  -6   6  -9    0.36    0.25
  -6   6  -9    0.26    0.35
   6  -5   9    0.18    0.17
  -6   5  -9    0.15    0.23
  -6   5  -9   -0.20    0.27
   6  -4   9    2.23    0.33
  -6   4  -9    1.86    0.34
  -6   4  -9    1.80    0.44
   6  -3   9    0.17    0.14
   6  -3   9    0.12    0.20
  -6   3  -9    0.35    0.21
  -6   3  -9    0.15    0.26
   6  -2   9   -0.35    0.15
   6  -2   9    0.15    0.12
  -6   2  -9    0.09    0.22
  -6   2  -9    0.17    0.18
   6  -1   9   14.16    0.66
   6  -1   9   14.33    0.64
  -6   1  -9   15.61    0.65
  -6   1  -9   15.65    0.83
   6   0   9   -0.04    0.11
   6   0   9    0.07    0.12
   6   0   9   -0.11    0.17
  -6   0  -9    0.08    0.18
  -6   0  -9   -0.07    0.17
   6   1   9   15.43    0.73
   6   1   9   13.51    0.64
   6   1   9   14.82    0.53
  -6  -1  -9   13.86    0.71
  -6  -1  -9   14.58    0.71
   6   2   9    0.00    0.12
   6   2   9    0.16    0.21
  -6  -2  -9    0.01    0.19
  -6  -2  -9    0.47    0.20
   6   3   9   -0.03    0.21
   6   3   9    0.26    0.15
  -6  -3  -9    0.31    0.25
  -6  -3  -9    0.28    0.19
   6   4   9    2.34    0.31
   6   4   9    1.69    0.36
  -6  -4  -9    1.71    0.37
   6   5   9    0.10    0.25
  -6  -5  -9    0.23    0.27
   6   6   9    0.14    0.28
  -6  -6  -9    0.71    0.33
   6   7   9    0.46    0.34
  -6  -7  -9    0.32    0.37
  -6   8  -8   -0.08    0.28
  -6   8  -8    0.05    0.42
   6  -7   8    0.24    0.21
  -6   7  -8   -0.16    0.35
  -6   7  -8   -0.04    0.25
   6  -6   8    0.73    0.24
  -6   6  -8   -0.01    0.29
  -6   6  -8    0.56    0.26
   6  -5   8    2.62    0.34
  -6   5  -8    1.72    0.43
  -6   5  -8    1.81    0.34
   6  -4   8    0.35    0.15
  -6   4  -8    0.63    0.23
  -6   4  -8    0.37    0.27
   6  -3   8    6.44    0.42
   6  -3   8    6.03    0.44
  -6   3  -8    7.01    0.46
  -6   3  -8    7.61    0.64
   6  -2   8    2.41    0.28
   6  -2   8    2.76    0.30
  -6   2  -8    2.12    0.27
  -6   2  -8    3.34    0.42
   6  -1   8   10.35    0.48
   6  -1   8    9.20    0.48
   6  -1   8   11.09    0.53
  -6   1  -8   10.61    0.49
  -6   1  -8   10.29    0.49
  -6   1  -8    9.98    0.62
   6   0   8    3.09    0.31
   6   0   8    3.20    0.29
   6   0   8    2.87    0.25
  -6   0  -8    3.46    0.36
  -6   0  -8    3.23    0.26
  -6   0  -8    2.29    0.28
   6   1   8   10.25    0.41
   6   1   8   11.22    0.58
   6   1   8   10.40    0.51
  -6  -1  -8   10.33    0.56
  -6  -1  -8    9.45    0.55
   6   2   8    2.04    0.25
   6   2   8    2.26    0.33
  -6  -2  -8    2.71    0.35
  -6  -2  -8    2.37    0.29
  -6  -2  -8    2.18    0.19
   6   3   8    6.75    0.53
   6   3   8    6.82    0.41
  -6  -3  -8    6.16    0.43
  -6  -3  -8    6.47    0.54
   6   4   8    0.89    0.27
   6   4   8    0.51    0.17
  -6  -4  -8    0.41    0.22
  -6  -4  -8    0.76    0.21
   6   5   8    1.98    0.39
  -6  -5  -8    2.23    0.41
   6   6   8    0.38    0.28
  -6  -6  -8    0.27    0.28
   6   7   8    0.30    0.30
  -6  -7  -8    0.09    0.30
   6   8   8   -0.08    0.32
  -6  -8  -8    0.28    0.32
   6  -8   7   -0.01    0.22
  -6   8  -7    0.13    0.27
  -6   8  -7    0.01    0.42
   6  -7   7   -0.11    0.17
  -6   7  -7   -0.12    0.23
  -6   7  -7   -0.12    0.34
   6  -6   7    0.02    0.14
  -6   6  -7    0.07    0.29
  -6   6  -7   -0.18    0.19
   6  -5   7    0.70    0.22
  -6   5  -7    0.79    0.33
  -6   5  -7    0.59    0.24
   6  -4   7    0.02    0.10
  -6   4  -7   -0.10    0.21
  -6   4  -7    0.01    0.16
   6  -3   7    1.48    0.25
   6  -3   7    1.61    0.24
  -6   3  -7    1.61    0.25
  -6   3  -7    1.23    0.32
   6  -2   7    6.27    0.38
   6  -2   7    5.95    0.38
  -6   2  -7    6.30    0.52
  -6   2  -7    6.32    0.38
   6  -1   7    2.72    0.24
   6  -1   7    3.12    0.28
   6  -1   7    2.42    0.25
  -6   1  -7    2.32    0.33
  -6   1  -7    2.84    0.25
  -6   1  -7    3.83    0.26
   6   0   7    0.00    0.09
   6   0   7    0.01    0.08
   6   0   7   -0.02    0.12
  -6   0  -7   -0.04    0.11
  -6   0  -7    0.42    0.18
  -6   0  -7    0.08    0.11
   6   1   7    2.86    0.19
   6   1   7    2.86    0.26
   6   1   7    2.71    0.30
  -6  -1  -7    3.01    0.32
  -6  -1  -7    2.83    0.29
   6   2   7    6.01    0.35
   6   2   7    5.75    0.42
  -6  -2  -7    6.03    0.28
  -6  -2  -7    5.75    0.38
  -6  -2  -7    5.60    0.45
   6   3   7    1.62    0.28
   6   3   7    1.92    0.23
  -6  -3  -7    1.18    0.27
  -6  -3  -7    1.43    0.22
   6   4   7    0.08    0.18
   6   4   7    0.04    0.12
  -6  -4  -7    0.09    0.21
  -6  -4  -7   -0.03    0.14
   6   5   7    0.59    0.25
  -6  -5  -7    0.65    0.26
  -6  -5  -7    0.94    0.24
   6   6   7    0.21    0.24
  -6  -6  -7    0.16    0.27
   6   7   7   -0.03    0.26
  -6  -7  -7   -0.25    0.25
   6   8   7    0.21    0.32
  -6  -8  -7    0.23    0.31
   6  -8   6    0.72    0.27
  -6   8  -6    0.18    0.25
  -6   8  -6    0.70    0.46
   6  -7   6    0.08    0.18
  -6   7  -6    0.36    0.25
  -6   7  -6    0.79    0.42
   6  -6   6    0.19    0.17
  -6   6  -6   -0.13    0.27
  -6   6  -6   -0.02    0.17
   6  -5   6    0.99    0.22
  -6   5  -6    0.83    0.24
  -6   5  -6    0.84    0.30
   6  -4   6    1.11    0.21
  -6   4  -6    0.88    0.29
  -6   4  -6    0.58    0.20
   6  -3   6    0.21    0.16
   6  -3   6    0.16    0.11
  -6   3  -6    0.57    0.25
  -6   3  -6    0.18    0.14
   6  -2   6    5.18    0.25
   6  -2   6    4.59    0.32
   6  -2   6    5.82    0.34
  -6   2  -6    5.01    0.33
  -6   2  -6    6.63    0.50
   6  -1   6   24.13    0.82
   6  -1   6   23.55    0.82
   6  -1   6   23.02    0.78
  -6   1  -6   23.15    0.78
  -6   1  -6   25.10    0.80
  -6   1  -6   23.21    0.96
   6   0   6    0.45    0.12
   6   0   6    0.46    0.12
   6   0   6    0.62    0.14
  -6   0  -6    0.59    0.18
  -6   0  -6    0.21    0.11
  -6   0  -6    0.50    0.13
   6   1   6   22.72    0.71
   6   1   6   24.36    0.80
   6   1   6   22.73    0.88
  -6  -1  -6   23.81    0.89
  -6  -1  -6   23.68    0.87
   6   2   6    6.16    0.33
   6   2   6    5.55    0.39
  -6  -2  -6    5.80    0.41
  -6  -2  -6    5.36    0.36
  -6  -2  -6    5.40    0.24
   6   3   6    0.22    0.16
   6   3   6    0.18    0.11
  -6  -3  -6    0.49    0.21
  -6  -3  -6    0.38    0.15
   6   4   6    1.09    0.19
   6   4   6    0.45    0.21
  -6  -4  -6    0.75    0.20
  -6  -4  -6    0.86    0.26
   6   5   6    0.57    0.24
  -6  -5  -6    0.72    0.28
  -6  -5  -6    0.72    0.22
   6   6   6    0.20    0.21
   6   6   6    0.21    0.24
  -6  -6  -6    0.05    0.20
  -6  -6  -6   -0.27    0.22
   6   7   6    0.17    0.25
  -6  -7  -6    0.04    0.29
   6   8   6    0.96    0.35
  -6  -8  -6    0.94    0.39
  -6   9  -5   -0.19    0.40
  -6   9  -5    0.21    0.29
   6  -8   5   -0.03    0.18
  -6   8  -5   -0.08    0.37
  -6   8  -5   -0.29    0.24
   6  -7   5    1.49    0.29
  -6   7  -5    1.76    0.48
  -6   7  -5    0.94    0.30
   6  -6   5    3.15    0.35
  -6   6  -5    2.89    0.51
  -6   6  -5    2.28    0.37
   6  -5   5    0.23    0.13
  -6   5  -5    0.77    0.30
  -6   5  -5    0.14    0.17
   6  -4   5    0.57    0.16
  -6   4  -5    0.89    0.21
  -6   4  -5    0.32    0.25
   6  -3   5   21.59    0.78
   6  -3   5   20.42    0.77
  -6   3  -5   21.15    0.80
  -6   3  -5   21.28    0.99
  -6   3  -5   20.90    0.81
   6  -2   5    5.92    0.34
   6  -2   5    5.01    0.31
  -6   2  -5    5.31    0.32
  -6   2  -5    4.32    0.40
  -6   2  -5    5.50    0.25
   6  -1   5   27.79    0.86
   6  -1   5   26.59    0.87
   6  -1   5   27.27    0.88
  -6   1  -5   27.58    0.86
  -6   1  -5   27.27    0.86
  -6   1  -5   26.55    1.01
   6   0   5    0.09    0.08
   6   0   5    0.05    0.08
   6   0   5   -0.04    0.09
  -6   0  -5   -0.01    0.07
  -6   0  -5    0.15    0.13
  -6   0  -5    0.07    0.09
   6   1   5   27.32    0.85
   6   1   5   26.52    0.94
   6   1   5   27.89    0.80
  -6  -1  -5   27.12    0.95
  -6  -1  -5   26.07    0.93
   6   2   5    5.06    0.36
   6   2   5    5.07    0.28
  -6  -2  -5    4.89    0.32
  -6  -2  -5    4.80    0.21
  -6  -2  -5    5.21    0.37
   6   3   5   19.95    0.69
   6   3   5   20.55    0.86
  -6  -3  -5   20.27    0.85
  -6  -3  -5   20.27    0.78
   6   4   5    0.60    0.14
   6   4   5    0.42    0.20
  -6  -4  -5    0.74    0.19
  -6  -4  -5    0.60    0.21
   6   5   5    0.49    0.20
   6   5   5    0.39    0.22
  -6  -5  -5    0.24    0.21
  -6  -5  -5    0.19    0.17
   6   6   5    3.23    0.36
   6   6   5    2.65    0.40
  -6  -6  -5    3.24    0.44
  -6  -6  -5    3.20    0.38
   6   7   5    0.56    0.26
   6   7   5    1.58    0.35
  -6  -7  -5    1.23    0.29
  -6  -7  -5    1.14    0.33
   6   8   5   -0.03    0.26
  -6  -8  -5    0.26    0.32
   6   9   5    0.66    0.36
  -6  -9  -5    0.12    0.36
  -6   9  -4    0.11    0.45
  -6   9  -4    0.00    0.30
   6  -8   4    0.49    0.22
  -6   8  -4    0.48    0.27
  -6   8  -4    0.59    0.40
   6  -7   4    0.11    0.15
  -6   7  -4   -0.01    0.21
  -6   7  -4    0.13    0.29
   6  -6   4    0.48    0.18
  -6   6  -4    0.37    0.21
  -6   6  -4    0.68    0.33
   6  -5   4    6.65    0.43
  -6   5  -4    6.10    0.60
  -6   5  -4    6.75    0.47
   6  -4   4    2.06    0.25
  -6   4  -4    1.76    0.35
  -6   4  -4    1.64    0.23
  -6   4  -4    1.21    0.23
   6  -3   4    4.09    0.30
   6  -3   4    3.89    0.28
  -6   3  -4    4.11    0.42
  -6   3  -4    4.40    0.29
  -6   3  -4    4.04    0.31
   6  -2   4    1.37    0.18
   6  -2   4    1.02    0.15
  -6   2  -4    1.00    0.16
  -6   2  -4    0.99    0.23
  -6   2  -4    1.22    0.12
   6  -1   4  146.23    3.64
   6  -1   4  144.65    3.80
   6  -1   4  144.34    3.71
  -6   1  -4  143.29    3.71
  -6   1  -4  142.43    3.95
  -6   1  -4  143.19    3.80
   6   0   4   -0.06    0.08
   6   0   4    0.12    0.08
   6   0   4    0.02    0.07
  -6   0  -4    0.15    0.11
  -6   0  -4    0.06    0.07
   6   1   4  144.77    3.62
   6   1   4  144.93    3.64
   6   1   4  147.63    3.93
  -6  -1  -4  145.73    3.91
  -6  -1  -4  141.85    3.92
   6   2   4    0.89    0.18
   6   2   4    1.14    0.14
  -6  -2  -4    1.29    0.20
  -6  -2  -4    0.96    0.17
  -6  -2  -4    0.93    0.08
   6   3   4    4.21    0.25
   6   3   4    3.48    0.32
  -6  -3  -4    4.19    0.35
  -6  -3  -4    4.39    0.31
   6   4   4    1.46    0.23
   6   4   4    1.70    0.19
   6   4   4    1.83    0.28
  -6  -4  -4    1.55    0.26
  -6  -4  -4    1.90    0.25
   6   5   4    7.22    0.50
   6   5   4    6.29    0.44
  -6  -5  -4    6.55    0.44
  -6  -5  -4    6.62    0.49
   6   6   4    0.47    0.22
   6   6   4    0.42    0.23
  -6  -6  -4    0.50    0.22
  -6  -6  -4    0.45    0.25
   6   7   4   -0.13    0.20
   6   7   4    0.05    0.20
  -6  -7  -4    0.15    0.24
  -6  -7  -4    0.05    0.25
   6   8   4    0.12    0.26
   6   8   4    0.29    0.27
  -6  -8  -4    0.12    0.28
  -6  -8  -4    0.44    0.29
  -6   9  -3    0.09    0.26
  -6   9  -3    0.84    0.47
   6  -8   3    0.04    0.19
  -6   8  -3   -0.06    0.24
  -6   8  -3    0.23    0.34
   6  -7   3    1.47    0.29
  -6   7  -3    0.43    0.25
  -6   7  -3    0.28    0.33
   6  -6   3    9.01    0.53
  -6   6  -3    9.17    0.58
  -6   6  -3    8.02    0.73
   6  -5   3    0.19    0.12
  -6   5  -3   -0.04    0.22
  -6   5  -3    0.25    0.16
   6  -4   3    0.22    0.11
  -6   4  -3    0.20    0.19
  -6   4  -3    0.08    0.15
  -6   4  -3    0.20    0.14
   6  -3   3    1.17    0.17
  -6   3  -3    0.83    0.16
  -6   3  -3    0.53    0.15
  -6   3  -3    0.89    0.24
   6  -2   3  172.95    4.30
   6  -2   3  163.75    4.22
  -6   2  -3  170.76    4.62
  -6   2  -3  164.15    4.38
  -6   2  -3  170.17    4.35
   6  -1   3   15.17    0.53
   6  -1   3   15.43    0.54
  -6   1  -3   15.31    0.64
  -6   1  -3   15.01    0.52
  -6   1  -3   16.19    0.53
   6   0   3   -0.01    0.07
   6   0   3   -0.06    0.04
   6   0   3    0.01    0.07
  -6   0  -3   -0.03    0.09
  -6   0  -3   -0.01    0.08
   6   1   3   14.99    0.58
   6   1   3   15.65    0.49
  -6  -1  -3   15.83    0.59
  -6  -1  -3   15.19    0.59
   6   2   3  168.02    4.52
   6   2   3  164.85    4.12
  -6  -2  -3  167.44    4.47
  -6  -2  -3  170.28    4.53
   6   3   3    1.02    0.13
   6   3   3    0.95    0.18
   6   3   3    0.42    0.15
  -6  -3  -3    0.65    0.17
  -6  -3  -3    0.97    0.18
   6   4   3   -0.02    0.08
   6   4   3    0.04    0.13
   6   4   3    0.39    0.17
  -6  -4  -3    0.30    0.15
  -6  -4  -3    0.13    0.13
   6   5   3    0.40    0.19
   6   5   3    0.20    0.17
  -6  -5  -3    0.30    0.19
  -6  -5  -3    0.00    0.15
   6   6   3    9.33    0.58
   6   6   3    9.69    0.59
  -6  -6  -3    9.77    0.59
  -6  -6  -3    8.57    0.57
   6   7   3    1.06    0.30
   6   7   3    0.65    0.27
  -6  -7  -3    1.01    0.30
  -6  -7  -3    1.01    0.29
   6   8   3   -0.05    0.25
   6   8   3    0.26    0.28
  -6  -8  -3    0.08    0.26
  -6  -8  -3    0.33    0.27
  -6  -9  -3    0.49    0.32
   6  -9   2    0.19    0.24
  -6   9  -2   -0.02    0.39
  -6   9  -2   -0.02    0.26
   6  -8   2    0.58    0.23
  -6   8  -2    0.51    0.27
  -6   8  -2    0.71    0.40
   6  -7   2    1.06    0.25
  -6   7  -2    1.27    0.40
  -6   7  -2    1.94    0.37
   6  -6   2    1.82    0.27
  -6   6  -2    2.34    0.44
  -6   6  -2    2.11    0.33
  -6   6  -2    1.78    0.28
   6  -5   2    0.36    0.15
  -6   5  -2    0.40    0.16
  -6   5  -2    0.03    0.22
  -6   5  -2    0.45    0.23
  -6   5  -2    0.28    0.16
   6  -4   2    8.60    0.43
  -6   4  -2    8.17    0.51
  -6   4  -2    7.01    0.43
  -6   4  -2    8.38    0.43
  -6   4  -2    6.95    0.55
   6  -3   2    2.19    0.22
  -6   3  -2    1.91    0.18
  -6   3  -2    1.76    0.21
  -6   3  -2    2.35    0.24
  -6   3  -2    2.42    0.24
  -6   3  -2    1.89    0.29
   6  -2   2    2.48    0.19
  -6   2  -2    2.19    0.26
  -6   2  -2    2.37    0.17
  -6   2  -2    2.04    0.20
  -6   2  -2    2.53    0.20
   6  -1   2    1.28    0.14
   6  -1   2    1.15    0.12
  -6   1  -2    1.11    0.17
  -6   1  -2    1.27    0.12
  -6   1  -2    1.09    0.12
   6   0   2   60.27    1.58
   6   0   2   58.37    1.65
   6   0   2   59.33    1.53
  -6   0  -2   59.17    1.70
  -6   0  -2   59.11    1.66
   6   1   2    1.08    0.09
   6   1   2    1.00    0.14
  -6  -1  -2    1.41    0.17
  -6  -1  -2    1.14    0.14
   6   2   2    2.52    0.22
   6   2   2    2.32    0.21
   6   2   2    2.26    0.13
  -6  -2  -2    1.97    0.20
  -6  -2  -2    2.07    0.21
   6   3   2    2.10    0.15
   6   3   2    1.50    0.21
   6   3   2    1.82    0.22
  -6  -3  -2    1.69    0.21
  -6  -3  -2    1.84    0.22
   6   4   2    7.89    0.45
   6   4   2    8.25    0.47
   6   4   2    8.36    0.36
   6   4   2    8.94    0.35
  -6  -4  -2    7.71    0.46
  -6  -4  -2    8.22    0.34
  -6  -4  -2    7.87    0.45
   6   5   2    0.34    0.19
   6   5   2    0.34    0.17
  -6  -5  -2    0.34    0.17
  -6  -5  -2    0.43    0.19
  -6  -5  -2    0.31    0.11
   6   6   2    2.38    0.33
   6   6   2    1.75    0.32
  -6  -6  -2    2.15    0.32
  -6  -6  -2    2.00    0.32
   6   7   2    1.52    0.34
   6   7   2    2.08    0.34
  -6  -7  -2    2.06    0.34
  -6  -7  -2    1.52    0.18
  -6  -7  -2    1.69    0.36
   6   8   2   -0.07    0.25
   6   8   2    0.04    0.29
  -6  -8  -2    0.11    0.27
  -6  -8  -2    0.53    0.31
   6   9   2    0.03    0.31
  -6  -9  -2   -0.18    0.33
   6  -9   1    0.23    0.24
   6  -9   1   -0.03    0.27
  -6   9  -1    0.09    0.41
  -6   9  -1    0.45    0.29
   6  -8   1    0.07    0.19
  -6   8  -1   -0.06    0.21
  -6   8  -1    0.22    0.34
  -6   8  -1    0.02    0.19
   6  -7   1    0.19    0.14
  -6   7  -1    0.09    0.19
  -6   7  -1   -0.07    0.27
  -6   7  -1   -0.05    0.14
   6  -6   1   15.20    0.72
  -6   6  -1   16.65    0.79
  -6   6  -1   16.86    0.74
  -6   6  -1   15.13    0.93
   6  -5   1    3.90    0.34
  -6   5  -1    3.99    0.46
  -6   5  -1    4.14    0.44
  -6   5  -1    3.97    0.34
  -6   5  -1    3.90    0.37
   6  -4   1    2.42    0.24
  -6   4  -1    1.81    0.23
  -6   4  -1    1.83    0.23
  -6   4  -1    1.57    0.30
  -6   4  -1    2.03    0.25
  -6   4  -1    1.90    0.29
   6  -3   1   80.06    2.11
  -6   3  -1   75.80    2.16
  -6   3  -1   76.60    2.54
  -6   3  -1   75.42    2.17
  -6   3  -1   79.72    2.11
  -6   3  -1   80.05    2.36
   6  -2   1    0.54    0.11
  -6   2  -1    0.84    0.12
  -6   2  -1    0.46    0.12
  -6   2  -1    0.50    0.11
  -6   2  -1    1.08    0.19
  -6   2  -1    0.84    0.12
   6  -1   1    0.39    0.09
   6  -1   1    0.42    0.08
  -6   1  -1    0.34    0.08
  -6   1  -1    0.60    0.13
  -6   1  -1    0.47    0.09
  -6   1  -1    0.42    0.08
   6   0   1    0.02    0.04
   6   0   1    0.16    0.07
  -6   0  -1   -0.06    0.07
  -6   0  -1    0.04    0.07
   6   1   1    0.48    0.10
   6   1   1    0.56    0.05
  -6  -1  -1    0.31    0.09
  -6  -1  -1    0.59    0.12
   6   2   1    0.76    0.14
   6   2   1    0.57    0.06
   6   2   1    0.76    0.14
  -6  -2  -1    0.50    0.13
  -6  -2  -1    0.57    0.12
   6   3   1   74.33    2.20
   6   3   1   77.88    2.18
   6   3   1   77.24    1.90
  -6  -3  -1   74.81    2.19
  -6  -3  -1   75.43    2.17
  -6  -3  -1   75.13    1.90
   6   4   1    1.82    0.15
   6   4   1    1.84    0.17
   6   4   1    1.90    0.27
   6   4   1    1.75    0.23
  -6  -4  -1    2.04    0.27
  -6  -4  -1    1.80    0.15
  -6  -4  -1    1.75    0.23
   6   5   1    3.54    0.27
   6   5   1    3.97    0.25
   6   5   1    4.25    0.34
   6   5   1    3.67    0.38
  -6  -5  -1    3.88    0.38
  -6  -5  -1    3.13    0.22
  -6  -5  -1    4.31    0.35
   6   6   1   16.32    0.84
   6   6   1   16.34    0.74
  -6  -6  -1   16.04    0.65
  -6  -6  -1   16.50    0.74
  -6  -6  -1   16.61    0.84
   6   7   1    0.21    0.24
   6   7   1   -0.23    0.16
  -6  -7  -1    0.22    0.22
  -6  -7  -1    0.09    0.13
  -6  -7  -1    0.01    0.25
   6   8   1    0.16    0.31
  -6  -8  -1    0.33    0.30
  -6  -8  -1    0.15    0.17
   6   9   1    0.03    0.30
  -6  -9  -1    0.29    0.34
   6  -9   0    0.18    0.28
   6  -9   0   -0.05    0.18
  -6   9   0    0.70    0.28
  -6   9   0    0.35    0.28
   6  -8   0    0.00    0.17
   6  -8   0    0.01    0.22
  -6   8   0    0.06    0.21
  -6   8   0    0.42    0.37
  -6   8   0    0.29    0.24
   6  -7   0    1.75    0.33
   6  -7   0    1.39    0.26
  -6   7   0    1.85    0.43
  -6   7   0    1.70    0.34
  -6   7   0    1.58    0.29
   6  -6   0    0.61    0.18
  -6   6   0    0.41    0.17
  -6   6   0    0.18    0.26
  -6   6   0    0.54    0.28
  -6   6   0    0.06    0.16
   6  -5   0    6.60    0.41
  -6   5   0    5.62    0.38
  -6   5   0    5.61    0.52
  -6   5   0    5.74    0.40
  -6   5   0    5.06    0.51
   6  -4   0    0.66    0.16
  -6   4   0    1.09    0.23
  -6   4   0    0.89    0.18
  -6   4   0    0.64    0.22
  -6   4   0    1.10    0.21
  -6   4   0    0.92    0.25
   6  -3   0    5.90    0.32
  -6   3   0    5.12    0.33
  -6   3   0    5.14    0.31
  -6   3   0    5.23    0.32
  -6   3   0    5.03    0.38
   6  -2   0   11.50    0.46
   6  -2   0   11.48    0.44
  -6   2   0   10.53    0.43
  -6   2   0   11.71    0.55
  -6   2   0   11.87    0.52
  -6   2   0   11.19    0.46
  -6   2   0   11.24    0.45
   6  -1   0    0.23    0.07
   6  -1   0    0.02    0.06
  -6   1   0    0.10    0.09
  -6   1   0    0.35    0.10
  -6   1   0    0.07    0.06
  -6   1   0    0.10    0.07
  -6   1   0    0.25    0.08
   6   0   0    0.02    0.03
  -6   0   0    0.15    0.07
  -6   0   0    0.06    0.04
  -6   0   0   -0.01    0.06
   6   1   0    0.23    0.09
  -6  -1   0    0.15    0.08
  -6  -1   0    0.22    0.09
   6   2   0   10.70    0.47
   6   2   0   11.12    0.45
  -6  -2   0   10.54    0.46
  -6  -2   0   11.70    0.45
   6   3   0    4.73    0.34
   6   3   0    5.08    0.20
   6   3   0    5.48    0.31
   6   3   0    4.99    0.24
  -6  -3   0    4.85    0.34
  -6  -3   0    5.04    0.20
  -6  -3   0    4.92    0.30
   6   4   0    0.87    0.18
   6   4   0    1.09    0.16
   6   4   0    0.80    0.10
   6   4   0    0.88    0.23
  -6  -4   0    1.08    0.22
  -6  -4   0    0.59    0.10
  -6  -4   0    0.71    0.16
   6   5   0    5.87    0.35
   6   5   0    5.67    0.29
   6   5   0    6.26    0.49
   6   5   0    5.97    0.37
  -6  -5   0    5.12    0.28
  -6  -5   0    5.77    0.37
  -6  -5   0    5.88    0.33
  -6  -5   0    5.66    0.47
   6   6   0   -0.07    0.13
   6   6   0    0.30    0.16
   6   6   0    0.02    0.20
  -6  -6   0    0.28    0.17
  -6  -6   0    0.27    0.13
  -6  -6   0    0.15    0.19
   6   7   0    2.22    0.31
   6   7   0    1.13    0.33
  -6  -7   0    2.03    0.39
  -6  -7   0    1.97    0.25
  -6  -7   0    1.84    0.29
   6   8   0    0.00    0.25
  -6  -8   0   -0.12    0.18
  -6  -8   0   -0.10    0.27
   6   9   0    0.00    0.32
  -6  -9   0    0.60    0.37
   6  -9  -1    0.20    0.22
   6  -9  -1   -0.05    0.27
  -6   9   1    0.07    0.25
  -6   9   1   -0.11    0.25
   6  -8  -1   -0.34    0.14
   6  -8  -1    0.29    0.24
  -6   8   1    0.01    0.19
  -6   8   1    0.25    0.22
   6  -7  -1    2.64    0.34
   6  -7  -1    3.10    0.40
  -6   7   1    2.37    0.36
  -6   7   1    3.42    0.51
  -6   7   1    2.47    0.34
   6  -6  -1    0.03    0.15
   6  -6  -1    0.13    0.13
  -6   6   1    0.31    0.28
  -6   6   1    0.32    0.16
  -6   6   1    0.07    0.14
  -6   6   1    0.14    0.24
   6  -5  -1    2.81    0.30
   6  -5  -1    3.56    0.34
  -6   5   1    3.26    0.45
  -6   5   1    3.19    0.33
  -6   5   1    3.12    0.35
  -6   5   1    3.20    0.32
  -6   5   1    3.76    0.43
   6  -4  -1   22.90    0.83
   6  -4  -1   20.92    0.83
  -6   4   1   23.02    0.86
  -6   4   1   22.21    0.82
  -6   4   1   21.89    0.93
  -6   4   1   22.81    0.88
   6  -3  -1   21.91    0.79
   6  -3  -1   21.79    0.76
  -6   3   1   22.38    0.98
  -6   3   1   22.73    0.77
  -6   3   1   22.09    0.82
  -6   3   1   23.47    0.81
  -6   3   1   22.34    0.85
  -6   3   1   21.44    0.83
   6  -2  -1   13.63    0.52
   6  -2  -1   12.90    0.48
  -6   2   1   12.97    0.62
  -6   2   1   13.62    0.49
  -6   2   1   11.87    0.52
  -6   2   1   12.78    0.50
   6  -1  -1   42.34    1.13
   6  -1  -1   39.02    1.18
  -6   1   1   42.15    1.22
  -6   1   1   42.21    1.42
  -6   1   1   42.97    1.23
  -6   1   1   42.74    1.20
  -6   1   1   42.22    1.13
   6   0  -1   -0.03    0.03
  -6   0   1   -0.03    0.06
  -6   0   1    0.01    0.04
  -6   0   1    0.07    0.07
   6   1  -1   41.77    1.23
   6   1  -1   42.49    1.05
  -6  -1   1   41.69    1.23
  -6  -1   1   40.82    1.22
   6   2  -1   13.23    0.54
  -6  -2   1   13.81    0.54
  -6  -2   1   12.54    0.49
  -6  -2   1   12.20    0.34
   6   3  -1   21.90    0.70
   6   3  -1   22.82    0.76
   6   3  -1   21.70    0.85
  -6  -3   1   21.76    0.75
  -6  -3   1   22.07    0.82
  -6  -3   1   21.77    0.61
  -6  -3   1   21.83    0.84
   6   4  -1   22.45    0.79
   6   4  -1   22.45    0.76
   6   4  -1   22.78    0.93
  -6  -4   1   22.31    0.79
  -6  -4   1   21.70    0.66
  -6  -4   1   21.72    0.91
  -6  -4   1   22.60    0.85
   6   5  -1    3.24    0.39
   6   5  -1    4.07    0.30
  -6  -5   1    3.61    0.29
  -6  -5   1    2.69    0.21
  -6  -5   1    3.20    0.28
  -6  -5   1    3.43    0.39
   6   6  -1   -0.13    0.14
   6   6  -1    0.28    0.16
   6   6  -1    0.21    0.21
  -6  -6   1    0.03    0.14
  -6  -6   1    0.16    0.24
  -6  -6   1    0.02    0.15
  -6  -6   1    0.03    0.14
   6   7  -1    2.93    0.34
   6   7  -1    2.43    0.43
  -6  -7   1    3.33    0.48
  -6  -7   1    2.36    0.31
   6   8  -1   -0.32    0.24
  -6  -8   1    0.12    0.28
   6   9  -1   -0.05    0.30
  -6  -9   1    0.41    0.35
   6  -9  -2    0.20    0.24
   6  -9  -2   -0.20    0.25
  -6   9   2    0.00    0.27
  -6   9   2    0.12    0.27
   6  -8  -2    0.04    0.15
   6  -8  -2   -0.21    0.22
  -6   8   2    0.04    0.20
  -6   8   2    0.13    0.22
   6  -7  -2    0.24    0.20
   6  -7  -2    0.07    0.16
  -6   7   2   -0.09    0.17
  -6   7   2   -0.16    0.14
   6  -6  -2   -0.12    0.12
   6  -6  -2    0.00    0.15
  -6   6   2    0.15    0.23
  -6   6   2    0.10    0.14
  -6   6   2   -0.18    0.24
  -6   6   2    0.08    0.15
   6  -5  -2   15.13    0.68
   6  -5  -2   14.67    0.70
  -6   5   2   14.05    0.66
  -6   5   2   16.99    0.97
  -6   5   2   15.01    0.77
  -6   5   2   13.69    0.73
  -6   5   2   14.48    0.69
   6  -4  -2   10.47    0.53
   6  -4  -2    9.94    0.49
  -6   4   2   10.95    0.51
  -6   4   2    9.55    0.67
  -6   4   2   10.35    0.57
  -6   4   2   10.08    0.52
  -6   4   2   11.78    0.59
   6  -3  -2   30.95    0.98
   6  -3  -2   31.70    1.03
  -6   3   2   32.51    1.04
  -6   3   2   29.64    1.27
  -6   3   2   30.02    1.04
  -6   3   2   29.65    0.97
  -6   3   2   30.35    1.10
   6  -2  -2   22.13    0.71
   6  -2  -2   22.00    0.76
  -6   2   2   22.39    0.94
  -6   2   2   22.39    0.74
  -6   2   2   22.15    0.76
  -6   2   2   21.82    0.71
  -6   2   2   21.37    0.84
  -6   2   2   21.80    0.80
   6  -1  -2    1.86    0.16
  -6   1   2    2.14    0.16
  -6   1   2    1.89    0.17
  -6   1   2    1.56    0.21
  -6   1   2    1.85    0.19
  -6   1   2    1.75    0.19
   6   0  -2   65.31    1.71
  -6   0   2   65.23    1.81
  -6   0   2   68.50    2.12
  -6   0   2   66.44    1.68
  -6   0   2   66.81    2.11
  -6   0   2   66.31    1.85
   6   1  -2    1.76    0.09
   6   1  -2    1.68    0.17
  -6  -1   2    1.74    0.19
  -6  -1   2    1.82    0.17
  -6  -1   2    2.07    0.17
  -6  -1   2    1.78    0.10
   6   2  -2   22.00    0.79
   6   2  -2   22.89    0.69
  -6  -2   2   21.76    0.73
  -6  -2   2   21.59    0.84
  -6  -2   2   22.13    0.79
  -6  -2   2   21.25    0.59
   6   3  -2   30.34    0.93
   6   3  -2   30.85    1.09
  -6  -3   2   30.61    1.08
  -6  -3   2   29.76    1.10
  -6  -3   2   30.06    0.96
  -6  -3   2   29.49    0.82
   6   4  -2   10.46    0.47
   6   4  -2    9.19    0.57
  -6  -4   2   10.27    0.59
  -6  -4   2   11.56    0.48
  -6  -4   2   10.88    0.39
  -6  -4   2   10.71    0.52
  -6  -4   2   10.05    0.54
   6   5  -2   14.62    0.62
   6   5  -2   15.60    0.81
  -6  -5   2   14.28    0.77
  -6  -5   2   15.20    0.61
  -6  -5   2   14.15    0.53
  -6  -5   2   14.13    0.67
  -6  -5   2   13.89    0.69
   6   6  -2    0.06    0.23
   6   6  -2    0.11    0.13
  -6  -6   2    0.24    0.15
  -6  -6   2    0.04    0.23
  -6  -6   2   -0.02    0.16
   6   7  -2    0.13    0.26
   6   7  -2   -0.08    0.14
  -6  -7   2   -0.10    0.27
  -6  -7   2    0.12    0.21
   6   8  -2   -0.06    0.30
  -6  -8   2   -0.53    0.27
   6   9  -2    0.05    0.32
  -6  -9   2   -0.07    0.34
   6  -9  -3    0.11    0.29
   6  -9  -3   -0.08    0.21
  -6   9   3    0.31    0.31
  -6   9   3    0.20    0.24
   6  -8  -3    0.29    0.20
   6  -8  -3   -0.04    0.21
  -6   8   3    0.14    0.21
  -6   8   3    0.33    0.22
   6  -7  -3    1.48    0.31
   6  -7  -3    1.81    0.32
  -6   7   3    0.93    0.27
  -6   7   3    0.51    0.38
  -6   7   3    0.70    0.26
   6  -6  -3    0.13    0.16
   6  -6  -3    0.22    0.14
  -6   6   3   -0.01    0.14
  -6   6   3    0.10    0.25
  -6   6   3   -0.02    0.15
  -6   6   3   -0.16    0.28
   6  -5  -3    0.12    0.14
   6  -5  -3    0.04    0.10
  -6   5   3    0.06    0.21
  -6   5   3    0.16    0.20
  -6   5   3    0.22    0.24
  -6   5   3    0.05    0.11
  -6   5   3    0.23    0.15
   6  -4  -3    4.92    0.33
   6  -4  -3    5.45    0.37
  -6   4   3    5.48    0.40
  -6   4   3    5.00    0.53
  -6   4   3    4.65    0.37
  -6   4   3    5.44    0.34
   6  -3  -3   32.78    1.04
   6  -3  -3   33.55    1.10
  -6   3   3   33.23    1.04
  -6   3   3   32.37    1.09
  -6   3   3   34.59    1.41
  -6   3   3   32.73    1.21
  -6   3   3   31.67    1.07
  -6   3   3   34.29    1.21
   6  -2  -3   12.40    0.51
  -6   2   3   13.09    0.59
  -6   2   3   12.78    0.69
  -6   2   3   13.01    0.50
  -6   2   3   12.76    0.52
  -6   2   3   13.41    0.61
   6  -1  -3   13.06    0.49
   6  -1  -3   12.92    0.57
  -6   1   3   12.60    0.59
  -6   1   3   12.50    0.49
  -6   1   3   13.06    0.46
  -6   1   3   13.45    0.64
  -6   1   3   13.26    0.54
   6   0  -3    0.04    0.04
   6   0  -3    0.06    0.07
  -6   0   3    0.01    0.09
  -6   0   3   -0.07    0.05
  -6   0   3    0.09    0.09
  -6   0   3    0.08    0.09
  -6   0   3    0.08    0.11
   6   1  -3   12.48    0.49
   6   1  -3   12.69    0.38
  -6  -1   3   12.81    0.40
  -6  -1   3   10.21    0.55
  -6  -1   3   12.74    0.49
  -6  -1   3   13.47    0.53
  -6  -1   3   13.25    0.48
   6   2  -3   13.07    0.57
  -6  -2   3   13.22    0.61
  -6  -2   3   12.72    0.41
  -6  -2   3   13.52    0.63
  -6  -2   3   12.81    0.50
  -6  -2   3   13.14    0.57
   6   3  -3   33.84    1.19
  -6  -3   3   32.54    1.04
  -6  -3   3   33.42    1.18
  -6  -3   3   31.90    0.92
  -6  -3   3   33.91    1.24
  -6  -3   3   34.77    1.27
   6   4  -3    5.40    0.46
  -6  -4   3    5.15    0.39
  -6  -4   3    4.49    0.25
  -6  -4   3    5.56    0.39
  -6  -4   3    4.98    0.30
  -6  -4   3    6.12    0.47
   6   5  -3   -0.18    0.11
   6   5  -3    0.26    0.22
  -6  -5   3    0.18    0.10
  -6  -5   3    0.16    0.13
  -6  -5   3    0.14    0.16
  -6  -5   3    0.34    0.23
   6   6  -3    0.39    0.26
   6   6  -3    0.14    0.17
  -6  -6   3    0.07    0.25
  -6  -6   3    0.28    0.20
   6   7  -3    0.70    0.35
   6   7  -3    1.13    0.28
  -6  -7   3    1.42    0.39
   6   8  -3    0.64    0.37
   6   8  -3    0.03    0.23
  -6  -8   3    0.07    0.34
   6   9  -3   -0.23    0.35
  -6  -9   3   -0.11    0.33
   6  -9  -4    0.06    0.28
   6  -9  -4    0.44    0.27
  -6   9   4    0.22    0.26
  -6   9   4   -0.01    0.27
   6  -8  -4    0.41    0.21
   6  -8  -4   -0.16    0.22
  -6   8   4    0.13    0.19
  -6   8   4   -0.01    0.24
   6  -7  -4    0.86    0.24
   6  -7  -4    1.14    0.29
  -6   7   4    0.59    0.26
  -6   7   4    0.83    0.24
  -6   7   4    0.62    0.42
   6  -6  -4    0.99    0.23
   6  -6  -4    1.43    0.32
  -6   6   4    0.78    0.34
  -6   6   4    1.43    0.30
  -6   6   4    1.13    0.24
  -6   6   4    0.56    0.30
   6  -5  -4    3.64    0.35
   6  -5  -4    4.18    0.39
  -6   5   4    3.92    0.47
  -6   5   4    2.83    0.49
  -6   5   4    5.14    0.40
  -6   5   4    4.08    0.39
   6  -4  -4    0.34    0.13
   6  -4  -4    0.55    0.18
  -6   4   4    0.35    0.22
  -6   4   4    0.67    0.19
  -6   4   4    0.17    0.21
  -6   4   4    0.47    0.15
  -6   4   4    0.19    0.18
   6  -3  -4    5.96    0.37
   6  -3  -4    5.93    0.36
  -6   3   4    6.15    0.47
  -6   3   4    5.35    0.33
  -6   3   4    5.89    0.36
  -6   3   4    5.11    0.51
   6  -2  -4    5.50    0.32
   6  -2  -4    5.30    0.35
  -6   2   4    5.45    0.45
  -6   2   4    5.87    0.40
  -6   2   4    5.68    0.33
  -6   2   4    4.98    0.29
  -6   2   4    5.32    0.38
   6  -1  -4    4.33    0.32
   6  -1  -4    5.45    0.29
  -6   1   4    5.16    0.34
  -6   1   4    4.50    0.25
  -6   1   4    5.14    0.38
  -6   1   4    5.04    0.39
   6   0  -4  193.32    5.00
   6   0  -4  192.80    4.86
  -6   0   4  195.05    5.95
  -6   0   4  195.44    5.21
  -6   0   4  196.51    5.98
  -6   0   4  200.23    5.95
  -6   0   4  198.09    4.83
   6   1  -4    4.25    0.27
   6   1  -4    5.47    0.28
  -6  -1   4    5.05    0.29
  -6  -1   4    5.30    0.31
  -6  -1   4    4.51    0.23
  -6  -1   4    5.01    0.29
   6   2  -4    5.65    0.31
   6   2  -4    5.35    0.36
  -6  -2   4    6.14    0.30
  -6  -2   4    5.30    0.24
  -6  -2   4    5.48    0.30
  -6  -2   4    5.26    0.39
  -6  -2   4    4.48    0.33
  -6  -2   4    4.83    0.39
   6   3  -4    5.10    0.33
   6   3  -4    5.14    0.42
  -6  -3   4    5.51    0.41
  -6  -3   4    5.66    0.27
  -6  -3   4    5.32    0.42
  -6  -3   4    5.52    0.30
   6   4  -4    0.39    0.20
   6   4  -4    0.30    0.15
  -6  -4   4    0.12    0.20
  -6  -4   4    0.40    0.19
[truncated: 909,275 more chars]
