# Supplementary material for: Structural investigation of N-[2-(4-fluoro-3-phen­oxy­benzo­yl)hydrazinecarbo­thio­yl]benzamide and N-[2-(4-fluoro-3-phen­oxy­benzo­yl)hydrazinecarbo­thio­yl]-4-meth­oxy­benzamide
Source: Acta Crystallogr E Crystallogr Commun. 2021 Feb 19;77(Pt 3):277–81. doi: 10.1107/S2056989021001900 (PMC8061111; doi:10.1107/S2056989021001900)
Supplement: Supplementary file 2 [file e-77-00277-A1sup2.hkl]

data_A1                                                                         
_shelx_title ' TSC3 in P2(1)/c'                                                 
_shelx_refln_list_code          4                                               
_shelx_F_calc_maximum      194.33                                               
_exptl_crystal_F_000       848.00                                               
_reflns_d_resolution_high  0.7659                                               
                                                                                
loop_                                                                           
 _space_group_symop_operation_xyz                                               
 'x, y, z'                                                                      
 '-x, y+1/2, -z+1/2'                                                            
 '-x, -y, -z'                                                                   
 'x, -y-1/2, z-1/2'                                                             
                                                                                
_cell_length_a    18.3849                                                       
_cell_length_b     7.7063                                                       
_cell_length_c    13.9216                                                       
_cell_angle_alpha  90.000                                                       
_cell_angle_beta  100.136                                                       
_cell_angle_gamma  90.000                                                       
                                                                                
_shelx_F_squared_multiplier     1.000                                           
                                                                                
loop_                                                                           
 _refln_index_h                                                                 
 _refln_index_k                                                                 
 _refln_index_l                                                                 
 _refln_F_squared_calc                                                          
 _refln_F_squared_meas                                                          
 _refln_F_squared_sigma                                                         
 _refln_observed_status                                                         
   2   0   0        929.57        907.85        16.45 o                         
   3   0   0        974.33        987.55        17.79 o                         
   4   0   0       7857.62       7357.77       104.84 o                         
   5   0   0       7338.91       7198.96        89.91 o                         
   6   0   0          1.57          1.77         1.10 o                         
   7   0   0       1489.47       1537.30        21.25 o                         
   8   0   0       1367.35       1361.24        19.42 o                         
   9   0   0       2883.32       2850.36        44.91 o                         
  10   0   0        763.70        761.55        11.32 o                         
  11   0   0         95.50         90.28         3.83 o                         
  12   0   0        123.82        120.24         5.41 o                         
  13   0   0        480.91        427.41        60.49 o                         
  14   0   0        364.53        385.47        15.07 o                         
  15   0   0        279.38        287.59        10.09 o                         
  16   0   0         51.06         51.76         8.20 o                         
  17   0   0        634.50        668.72        23.17 o                         
  18   0   0        517.38        498.19        20.20 o                         
  19   0   0         32.94         18.03         6.87 o                         
  20   0   0          3.10         -0.98         6.45 o                         
  21   0   0         29.42         40.41         9.16 o                         
  22   0   0         68.48         81.07        21.16 o                         
  23   0   0         21.40         23.00         9.43 o                         
   1   1   0         29.67         23.29         1.76 o                         
   2   1   0        914.94        889.20        11.32 o                         
   3   1   0        742.31        651.22         6.86 o                         
   4   1   0       7552.22       7505.02        68.08 o                         
   5   1   0         68.79         67.31         2.13 o                         
   6   1   0          8.86          6.23         1.07 o                         
   7   1   0        728.87        724.23         7.69 o                         
   8   1   0         66.54         61.24         2.35 o                         
   9   1   0        367.62        368.99         4.33 o                         
  10   1   0         83.99         82.59         2.42 o                         
  11   1   0         12.57          9.97         1.24 o                         
  12   1   0        104.81        102.49         3.07 o                         
  13   1   0         15.37         15.14         2.03 o                         
  14   1   0         29.79         21.34         3.38 o                         
  15   1   0         70.31         79.58         5.27 o                         
  16   1   0          5.78          4.94         3.19 o                         
  17   1   0         59.97         69.60         5.75 o                         
  18   1   0         46.78         50.26         4.63 o                         
  19   1   0          1.12         -0.48         3.41 o                         
  20   1   0          1.62         -1.38         4.41 o                         
  21   1   0         18.10         16.30         5.77 o                         
  22   1   0         26.55         27.87         6.47 o                         
  23   1   0         34.07         47.93         7.70 o                         
   0   2   0        156.91        140.45         3.91 o                         
   1   2   0        897.80        866.45        14.32 o                         
   2   2   0      37765.44      36510.08       292.07 o                         
   3   2   0      20409.07      19677.38       154.59 o                         
   4   2   0        344.76        352.57         4.09 o                         
   5   2   0       1386.44       1419.19        11.96 o                         
   6   2   0        432.54        427.91         5.33 o                         
   7   2   0        733.86        719.78         7.82 o                         
   8   2   0          7.01          3.28         1.10 o                         
   9   2   0        110.02         93.49         3.41 o                         
  10   2   0        885.01        885.92        10.74 o                         
  11   2   0        858.06        851.63        11.28 o                         
  12   2   0          3.21          4.58         1.54 o                         
  13   2   0         88.10         95.20         3.42 o                         
  14   2   0         40.05         36.01         2.58 o                         
  15   2   0        609.31        638.59        11.27 o                         
  16   2   0         33.17         26.98         3.79 o                         
  17   2   0          0.85          2.74         3.85 o                         
  18   2   0         22.59         15.92         4.46 o                         
  19   2   0          0.97          2.42         4.32 o                         
  20   2   0          6.32          9.47         5.32 o                         
  21   2   0         70.31         70.72         7.92 o                         
  22   2   0         27.14         22.15         7.21 o                         
  23   2   0          0.29          6.76         7.23 o                         
   1   3   0       1441.20       1444.78        12.06 o                         
   2   3   0         85.18         62.90         1.95 o                         
   3   3   0         53.32         55.65         2.54 o                         
   4   3   0       4731.84       4666.19        34.56 o                         
   5   3   0          5.74          5.00         0.93 o                         
   6   3   0        196.31        195.43         3.09 o                         
   7   3   0         18.87         19.72         1.67 o                         
   8   3   0         14.66         17.34         1.68 o                         
   9   3   0        982.78        973.49        11.28 o                         
  10   3   0        220.40        229.78         4.80 o                         
  11   3   0         26.04         30.80         2.37 o                         
  12   3   0         66.89         68.21         3.27 o                         
  13   3   0       1089.02       1093.96        13.94 o                         
  14   3   0        343.35        374.04         7.78 o                         
  15   3   0         27.53         21.57         3.50 o                         
  16   3   0        289.99        311.38        11.45 o                         
  17   3   0          3.49         -0.62         3.32 o                         
  18   3   0          0.84          8.57         5.39 o                         
  19   3   0          1.53         -2.39         5.56 o                         
  20   3   0          6.41         17.76         6.69 o                         
  21   3   0          3.66         13.14         6.72 o                         
  22   3   0          4.50          2.95         6.64 o                         
   0   4   0        255.56        259.16         5.88 o                         
   1   4   0          1.45          0.77         1.03 o                         
   2   4   0        216.01        226.96         3.53 o                         
   3   4   0         70.53         81.31         2.25 o                         
   4   4   0       1312.69       1307.41        12.33 o                         
   5   4   0       1519.24       1432.04        12.74 o                         
   6   4   0         34.45         32.29         1.71 o                         
   7   4   0          2.59          3.26         1.04 o                         
   8   4   0         14.31         12.59         1.71 o                         
   9   4   0          8.51          9.19         1.79 o                         
  10   4   0        166.24        152.85         4.49 o                         
  11   4   0         19.50         18.69         2.46 o                         
  12   4   0        172.87        157.33         5.18 o                         
  13   4   0        368.86        372.72         7.61 o                         
  14   4   0         16.99         10.94         2.70 o                         
  15   4   0          9.57          5.62         2.74 o                         
  16   4   0          2.00          3.22         2.89 o                         
  17   4   0          3.78          5.56         3.28 o                         
  18   4   0          6.33         10.27         6.03 o                         
  19   4   0          5.18          1.37         5.81 o                         
  20   4   0         16.13         23.37         7.61 o                         
  21   4   0          5.62          4.44         6.92 o                         
   1   5   0         58.03         75.18         2.80 o                         
   2   5   0        748.05        769.51         8.71 o                         
   3   5   0        288.67        303.69         4.47 o                         
   4   5   0          6.70          6.32         1.30 o                         
   5   5   0        219.90        217.93         4.12 o                         
   6   5   0        239.84        219.19         3.98 o                         
   7   5   0         72.54         75.99         2.97 o                         
   8   5   0        132.90        135.25         5.14 o                         
   9   5   0         73.25         60.25         4.66 o                         
  10   5   0         38.11         35.92         3.19 o                         
  11   5   0        127.66        122.44         7.10 o                         
  12   5   0        174.92        191.01         6.06 o                         
  13   5   0          1.58          4.45         2.49 o                         
  14   5   0         35.03         39.91         3.73 o                         
  15   5   0          7.70          5.68         2.86 o                         
  16   5   0         16.74         15.80         3.62 o                         
  17   5   0          8.66          8.06         4.03 o                         
  18   5   0         34.27         35.27         6.39 o                         
  19   5   0          5.74         12.76         8.49 o                         
  20   5   0          7.33          7.33         9.15 o                         
   0   6   0         68.98         69.35         5.04 o                         
   1   6   0          3.92          6.35         1.73 o                         
   2   6   0         24.79         25.33         2.69 o                         
   3   6   0          8.76          8.14         1.60 o                         
   4   6   0         50.19         54.74         2.88 o                         
   5   6   0         14.63         12.30         1.68 o                         
   6   6   0         11.23          9.10         2.01 o                         
   7   6   0         60.21         52.47         3.23 o                         
   8   6   0        141.55        125.60         5.44 o                         
   9   6   0          5.06         12.59         2.49 o                         
  10   6   0        374.94        416.65         7.98 o                         
  11   6   0        119.65        130.55         5.34 o                         
  12   6   0         14.96         12.62         3.04 o                         
  13   6   0         28.72         24.48         3.51 o                         
  14   6   0         11.07          9.61         3.34 o                         
  15   6   0         10.38          8.93         3.56 o                         
  16   6   0          1.10          4.55         3.67 o                         
  17   6   0          0.40          2.87         4.63 o                         
  18   6   0          1.02          0.26         4.88 o                         
   1   7   0          7.09          7.57         2.26 o                         
   2   7   0          0.72          0.21         2.16 o                         
   3   7   0          0.30          3.18         2.20 o                         
   4   7   0          3.16          2.46         2.41 o                         
   5   7   0         97.62        107.68         4.58 o                         
   6   7   0         61.60         68.15         3.74 o                         
   7   7   0         41.40         35.76         2.99 o                         
   8   7   0        210.40        221.21         6.21 o                         
   9   7   0        110.69        111.16         7.03 o                         
  10   7   0          2.30          2.49         2.76 o                         
  11   7   0          7.95          5.36         2.91 o                         
  12   7   0         11.62          7.98         3.28 o                         
  13   7   0          5.17          9.64         3.55 o                         
  14   7   0          0.32          5.07         3.94 o                         
  15   7   0          1.23          0.90         3.74 o                         
  16   7   0          6.45         16.75         5.94 o                         
   0   8   0         47.39         45.29         5.75 o                         
   1   8   0          4.27          3.08         2.53 o                         
   2   8   0          1.63          2.03         2.40 o                         
   3   8   0         18.67         12.89         3.47 o                         
   4   8   0          9.49         10.19         3.24 o                         
   5   8   0          1.79         -0.18         2.94 o                         
   6   8   0          2.44          1.77         2.98 o                         
   7   8   0         10.50          5.42         3.21 o                         
   8   8   0         32.04         35.09         6.38 o                         
   9   8   0          5.85         11.70         3.68 o                         
  10   8   0          3.22          4.67         3.34 o                         
  11   8   0         44.58         34.31         4.76 o                         
  12   8   0          0.31          6.34         4.59 o                         
  13   8   0          7.19          7.39         4.85 o                         
  14   8   0          3.64          5.94         5.11 o                         
   1   9   0          0.56         -3.17         3.31 o                         
   2   9   0          7.06          7.73         3.58 o                         
   3   9   0         12.25         11.64         3.75 o                         
   4   9   0          0.36          4.13         3.89 o                         
   5   9   0          3.74          6.01         3.96 o                         
   6   9   0         11.87          9.90         4.32 o                         
   7   9   0         13.35         12.70         4.46 o                         
   8   9   0          0.22          2.42         4.75 o                         
   9   9   0          0.40         -0.96         5.11 o                         
  10   9   0          2.06          8.01         5.39 o                         
   0  10   0          9.60         11.68         6.66 o                         
   1  10   0          3.42         10.38         5.57 o                         
   2  10   0          1.71         -2.29        15.63 o                         
 -23   1   1          1.40          4.05         6.12 o                         
 -22   1   1          4.58          2.73         5.50 o                         
 -21   1   1         92.05        104.10         8.55 o                         
 -20   1   1          0.01          2.17         4.64 o                         
 -19   1   1         90.08        102.39         6.26 o                         
 -18   1   1         32.89         31.50         3.88 o                         
 -17   1   1        309.60        347.56        10.43 o                         
 -16   1   1          0.72          1.79         3.00 o                         
 -15   1   1        699.99        730.37        20.57 o                         
 -14   1   1          3.07          2.75         1.63 o                         
 -13   1   1        268.92        263.05         5.09 o                         
 -12   1   1         10.91         11.32         1.41 o                         
 -11   1   1         89.73         86.73         3.14 o                         
 -10   1   1          0.59          1.06         0.75 o                         
  -9   1   1        315.22        302.04         3.74 o                         
  -8   1   1        864.78        853.00         7.40 o                         
  -7   1   1          0.17          0.49         0.65 o                         
  -6   1   1       1599.58       1597.26        13.73 o                         
  -5   1   1       9691.71       9664.91        82.62 o                         
  -4   1   1       1305.27       1160.09        12.58 o                         
  -3   1   1      17823.51      17432.13       192.59 o                         
  -2   1   1        823.12        838.41         9.28 o                         
  -1   1   1       5827.85       5684.58        59.70 o                         
   0   1   1        235.97        224.39         3.50 o                         
   1   1   1         79.40         89.59         2.42 o                         
   2   1   1         70.03         90.85         2.32 o                         
   3   1   1       1199.16       1186.56        14.60 o                         
   4   1   1      18023.73      17245.37       143.08 o                         
   5   1   1        234.76        268.40         3.83 o                         
   6   1   1         26.62         18.30         1.07 o                         
   7   1   1        387.95        373.83         4.85 o                         
   8   1   1         90.39         89.80         2.33 o                         
   9   1   1       1325.84       1257.84        12.75 o                         
  10   1   1          5.30          4.89         1.20 o                         
  11   1   1        480.69        475.99         7.23 o                         
  12   1   1        140.34        152.15         4.99 o                         
  13   1   1        701.91        742.80        12.07 o                         
  14   1   1        448.65        453.61        10.89 o                         
  15   1   1         31.26         32.17         4.68 o                         
  16   1   1        171.10        171.77         7.87 o                         
  17   1   1         62.92         72.21         5.86 o                         
  18   1   1         84.44         89.97         6.49 o                         
  19   1   1         12.59         17.45         5.08 o                         
  20   1   1          0.95          0.31         4.51 o                         
  21   1   1          8.49         -1.29         5.20 o                         
  22   1   1          0.03         -5.18         5.18 o                         
  23   1   1          0.98         -5.77         5.77 o                         
 -23   2   1          6.97         20.86         6.73 o                         
 -22   2   1          4.34          5.58         5.99 o                         
 -21   2   1         21.20         30.36         5.18 o                         
 -20   2   1         43.99         65.89         7.43 o                         
 -19   2   1         55.73         55.51         6.54 o                         
 -18   2   1          5.41         -0.21         3.81 o                         
 -17   2   1        103.64        101.43         6.86 o                         
 -16   2   1        168.00        152.45         7.82 o                         
 -15   2   1         10.19         11.13         2.29 o                         
 -14   2   1        205.10        226.83         5.00 o                         
 -13   2   1         14.23         10.52         1.82 o                         
 -12   2   1         56.87         52.20         2.77 o                         
 -11   2   1         28.83         29.77         1.98 o                         
 -10   2   1       1262.75       1321.76        13.16 o                         
  -9   2   1        103.97        121.05         3.06 o                         
  -8   2   1         49.54         48.58         3.13 o                         
  -7   2   1       1032.08       1060.52        11.69 o                         
  -6   2   1        524.46        491.44         6.34 o                         
  -5   2   1        487.42        500.22         5.86 o                         
  -4   2   1       3709.35       3634.31        28.58 o                         
  -3   2   1       4726.99       4594.86        37.15 o                         
  -2   2   1         35.47         30.07         1.92 o                         
  -1   2   1       1891.85       1763.91        17.81 o                         
   0   2   1       6142.39       6041.00        59.66 o                         
   1   2   1      24363.06      24161.92       218.48 o                         
   2   2   1      11125.81      10565.56        82.42 o                         
   3   2   1       2731.46       2810.98        23.32 o                         
   4   2   1          0.89          4.33         1.00 o                         
   5   2   1        183.36        197.28         3.14 o                         
   6   2   1         34.43         25.19         1.97 o                         
   7   2   1       2305.31       2288.39        19.67 o                         
   8   2   1        784.15        737.05         8.12 o                         
   9   2   1        915.34        945.75        10.42 o                         
  10   2   1         77.84         78.13         2.76 o                         
  11   2   1        333.26        344.33         6.66 o                         
  12   2   1          0.02          1.38         1.62 o                         
  13   2   1        441.45        430.39         7.80 o                         
  14   2   1       1093.09       1139.39        15.03 o                         
  15   2   1        157.98        149.52         7.07 o                         
  16   2   1          1.00          0.42         2.82 o                         
  17   2   1        233.11        250.64         8.35 o                         
  18   2   1         27.70         22.72         4.59 o                         
  19   2   1         51.23         44.69         6.46 o                         
  20   2   1         15.14         20.74         5.80 o                         
  21   2   1          8.93         10.58         6.92 o                         
  22   2   1          4.73          6.61         7.05 o                         
 -22   3   1          0.43          0.26         6.56 o                         
 -21   3   1          9.49         14.82         7.04 o                         
 -20   3   1         32.61         29.17         7.16 o                         
 -19   3   1         41.14         33.83         6.13 o                         
 -18   3   1          1.18         10.05         4.73 o                         
 -17   3   1         92.01        105.70         7.20 o                         
 -16   3   1          0.51          0.08         2.32 o                         
 -15   3   1         66.84         62.64         4.87 o                         
 -14   3   1         62.98         58.04         3.58 o                         
 -13   3   1        116.19        115.65         5.35 o                         
 -12   3   1         22.99         28.92         2.73 o                         
 -11   3   1         61.63         54.45         2.88 o                         
 -10   3   1        142.22        156.86         4.16 o                         
  -9   3   1        115.56        110.14         3.18 o                         
  -8   3   1        326.55        311.77         5.50 o                         
  -7   3   1       1393.70       1422.07        12.56 o                         
  -6   3   1        860.46        843.60         7.71 o                         
  -5   3   1       1731.46       1825.62        14.22 o                         
  -4   3   1          0.96         -0.37         0.72 o                         
  -3   3   1         14.67         18.11         1.42 o                         
  -2   3   1         56.72         59.14         1.71 o                         
  -1   3   1        124.13        108.16         2.76 o                         
   0   3   1        116.70        110.79         2.57 o                         
   1   3   1       1369.09       1351.43        13.11 o                         
   2   3   1       1908.55       1904.10        15.48 o                         
   3   3   1          3.50          1.73         0.81 o                         
   4   3   1        108.59        117.16         2.46 o                         
   5   3   1         75.79         66.63         1.96 o                         
   6   3   1       2881.75       2931.79        23.64 o                         
   7   3   1        719.52        675.66         7.35 o                         
   8   3   1        229.89        231.30         3.55 o                         
   9   3   1          1.20          0.48         1.29 o                         
  10   3   1        290.85        270.94         4.92 o                         
  11   3   1        603.28        576.84         8.26 o                         
  12   3   1       1238.69       1240.95        16.69 o                         
  13   3   1          0.21          4.89         2.34 o                         
  14   3   1         43.66         45.44         3.39 o                         
  15   3   1        140.78        137.34         5.01 o                         
  16   3   1          9.84          7.62         3.18 o                         
  17   3   1          1.56         -1.87         3.68 o                         
  18   3   1          0.18         -1.82         4.21 o                         
  19   3   1          2.45          1.30         4.74 o                         
  20   3   1         14.47          8.96         6.54 o                         
  21   3   1          2.52          7.95         6.76 o                         
  22   3   1          2.65          6.42         7.04 o                         
 -21   4   1         34.71         29.74        14.11 o                         
 -20   4   1         15.61         22.77        16.78 o                         
 -19   4   1          0.13          6.44         6.23 o                         
 -18   4   1         36.33         33.81         7.79 o                         
 -17   4   1         10.34          8.69         3.07 o                         
 -16   4   1         11.77         15.41         3.01 o                         
 -15   4   1          9.91         11.09         2.60 o                         
 -14   4   1        381.81        360.06         7.00 o                         
 -13   4   1         43.41         34.97         2.83 o                         
 -12   4   1        486.80        504.86         8.19 o                         
 -11   4   1        132.44        143.79         4.35 o                         
 -10   4   1        287.69        297.04         5.68 o                         
  -9   4   1          5.01          1.08         1.47 o                         
  -8   4   1         23.94         31.81         2.49 o                         
  -7   4   1        930.29        926.52         9.13 o                         
  -6   4   1        829.10        849.44         8.71 o                         
  -5   4   1        289.13        289.25         5.52 o                         
  -4   4   1        265.61        283.14         4.14 o                         
  -3   4   1        110.08        115.19         3.01 o                         
  -2   4   1        104.14        110.89         2.59 o                         
  -1   4   1       1523.67       1582.90        16.69 o                         
   0   4   1        400.76        411.87         5.16 o                         
   1   4   1       1387.35       1387.83        12.66 o                         
   2   4   1        695.66        712.02         8.16 o                         
   3   4   1       3337.89       3331.59        25.92 o                         
   4   4   1       3972.15       4028.39        30.80 o                         
   5   4   1        536.10        534.72         6.21 o                         
   6   4   1         79.59         71.76         2.27 o                         
   7   4   1         12.31         14.85         1.58 o                         
   8   4   1        146.55        149.40         5.64 o                         
   9   4   1          3.91         10.65         1.85 o                         
  10   4   1        159.32        150.31         4.67 o                         
  11   4   1       1378.82       1403.70        19.69 o                         
  12   4   1        952.75       1021.48        13.80 o                         
  13   4   1         38.24         40.01         3.97 o                         
  14   4   1          9.91          9.42         2.88 o                         
  15   4   1         42.48         35.72         4.05 o                         
  16   4   1          3.03          6.49         3.15 o                         
  17   4   1         34.98         33.91         5.08 o                         
  18   4   1          0.64          3.32         5.81 o                         
  19   4   1          4.99          6.34         6.21 o                         
  20   4   1          3.91          9.11         6.99 o                         
  21   4   1          7.18          0.95         7.05 o                         
 -20   5   1          0.79          6.48         8.36 o                         
 -19   5   1          0.87          2.92         8.07 o                         
 -18   5   1          3.92          2.23         3.80 o                         
 -17   5   1          5.11          9.84         3.62 o                         
 -16   5   1          3.26          4.89         3.14 o                         
 -15   5   1          9.09          5.63         2.95 o                         
 -14   5   1          4.12          0.48         2.49 o                         
 -13   5   1          8.98          8.69         2.57 o                         
 -12   5   1         79.46         82.89         5.45 o                         
 -11   5   1        274.99        295.52         6.55 o                         
 -10   5   1          0.15         -0.19         1.82 o                         
  -9   5   1          7.89          4.49         2.06 o                         
  -8   5   1        288.16        303.06         5.99 o                         
  -7   5   1        138.18        146.34         4.84 o                         
  -6   5   1        128.52        125.73         3.36 o                         
  -5   5   1         78.56         73.74         2.48 o                         
  -4   5   1          1.78          1.69         1.19 o                         
  -3   5   1         13.57         16.95         1.59 o                         
  -2   5   1          3.55          3.51         1.30 o                         
  -1   5   1        274.61        283.74         6.14 o                         
   0   5   1          0.00          1.02         1.20 o                         
   1   5   1         29.41         22.15         2.94 o                         
   2   5   1        413.61        401.56         6.33 o                         
   3   5   1        364.10        373.34         5.91 o                         
   4   5   1          0.03          1.68         1.27 o                         
   5   5   1          8.35          7.85         1.48 o                         
   6   5   1        140.29        145.86         3.55 o                         
   7   5   1         99.47        104.35         4.84 o                         
   8   5   1         72.29         70.52         3.68 o                         
   9   5   1        971.08        993.23        12.82 o                         
  10   5   1        554.10        576.12         9.22 o                         
  11   5   1          0.08          1.16         2.13 o                         
  12   5   1          4.45          3.40         2.35 o                         
  13   5   1          0.20          3.85         2.52 o                         
  14   5   1          4.84          2.66         2.88 o                         
  15   5   1         23.00         21.18         4.12 o                         
  16   5   1          0.33         -0.86         3.35 o                         
  17   5   1         10.57         18.48         4.74 o                         
  18   5   1          0.08          2.81         4.73 o                         
  19   5   1          0.22         -5.85         6.36 o                         
  20   5   1          0.92          2.98         7.01 o                         
 -19   6   1         13.42         17.59         6.96 o                         
 -18   6   1          3.15          5.11         4.37 o                         
 -17   6   1          7.38          5.01         3.85 o                         
 -16   6   1          1.35         -3.39         3.39 o                         
 -15   6   1          1.24          2.61         3.44 o                         
 -14   6   1         44.04         49.16         4.66 o                         
 -13   6   1         17.59         20.90         3.43 o                         
 -12   6   1         51.67         42.51         3.87 o                         
 -11   6   1        137.00        117.23         7.27 o                         
 -10   6   1        126.86        128.43         7.96 o                         
  -9   6   1        158.52        150.36         5.19 o                         
  -8   6   1         46.90         51.34         3.19 o                         
  -7   6   1          0.30          1.14         1.68 o                         
  -6   6   1          6.46          4.09         1.70 o                         
  -5   6   1          1.18          1.17         1.49 o                         
  -4   6   1        151.23        173.50         5.86 o                         
  -3   6   1        144.56        147.26         4.23 o                         
  -2   6   1          1.00          0.32         1.70 o                         
  -1   6   1        133.15        131.52         4.04 o                         
   0   6   1         15.66         18.06         2.19 o                         
   1   6   1        432.59        474.71         7.48 o                         
   2   6   1         16.17         15.57         2.00 o                         
   3   6   1         10.58          7.74         1.73 o                         
   4   6   1         32.01         28.25         2.81 o                         
   5   6   1        256.93        244.06         7.32 o                         
   6   6   1        596.65        618.28         9.73 o                         
   7   6   1          0.14          2.03         1.96 o                         
   8   6   1         13.08         14.06         2.85 o                         
   9   6   1        251.60        241.87         9.13 o                         
  10   6   1         30.44         27.69         3.24 o                         
  11   6   1          2.37          1.21         2.49 o                         
  12   6   1         24.27         23.79         3.62 o                         
  13   6   1          9.93          3.85         3.08 o                         
  14   6   1         51.40         60.12         5.26 o                         
  15   6   1          8.66          6.79         3.84 o                         
  16   6   1          0.01         -3.85         3.85 o                         
  17   6   1          0.06         -4.35         4.35 o                         
  18   6   1          3.18          1.25         4.78 o                         
 -17   7   1          5.15          9.30         6.57 o                         
 -16   7   1          3.98          2.36         4.97 o                         
 -15   7   1          2.52          7.31         3.65 o                         
 -14   7   1          5.87          3.51         3.45 o                         
 -13   7   1          0.88          5.14         3.32 o                         
 -12   7   1          4.34          4.01         3.25 o                         
 -11   7   1         17.19         17.51         3.41 o                         
 -10   7   1         10.77         13.99         3.15 o                         
  -9   7   1         15.10         20.44         3.37 o                         
  -8   7   1         10.39         14.12         3.16 o                         
  -7   7   1         78.52         71.92         5.15 o                         
  -6   7   1         94.06        104.70         4.88 o                         
  -5   7   1          3.12          4.37         2.51 o                         
  -4   7   1         64.44         62.04         6.29 o                         
  -3   7   1          8.77          8.52         2.21 o                         
  -2   7   1          9.67          5.31         2.20 o                         
  -1   7   1         30.69         27.57         2.94 o                         
   0   7   1          0.69         -2.01         2.01 o                         
   1   7   1         33.25         29.98         4.07 o                         
   2   7   1          0.01          2.83         2.07 o                         
   3   7   1         27.66         32.65         2.73 o                         
   4   7   1          0.01          0.92         2.17 o                         
   5   7   1          1.99          4.30         2.61 o                         
   6   7   1          0.91          1.82         2.22 o                         
   7   7   1         62.68         63.54         3.96 o                         
   8   7   1         17.70         15.49         2.75 o                         
   9   7   1          0.16         -1.82         2.42 o                         
  10   7   1         11.72          6.24         2.91 o                         
  11   7   1          7.66          4.31         2.75 o                         
  12   7   1         32.48         23.15         3.89 o                         
  13   7   1          6.57         13.52         3.97 o                         
  14   7   1          0.13          5.84         3.85 o                         
  15   7   1          2.59          6.12         4.40 o                         
  16   7   1          1.16          2.19         5.35 o                         
 -14   8   1          7.72          7.25         5.60 o                         
 -13   8   1          6.68         -0.67         4.94 o                         
 -12   8   1          1.14          7.08         4.29 o                         
 -11   8   1          4.43          5.55         3.69 o                         
 -10   8   1          6.99          6.71         3.75 o                         
  -9   8   1         10.62          5.59         3.70 o                         
  -8   8   1          5.91          5.28         3.52 o                         
  -7   8   1          6.94          6.91         3.45 o                         
  -6   8   1          0.00         -1.24         3.96 o                         
  -5   8   1          1.54          1.33         2.97 o                         
  -4   8   1          4.62          3.93         2.97 o                         
  -3   8   1          3.31          3.67         2.86 o                         
  -2   8   1          0.90          3.47         2.70 o                         
  -1   8   1          3.95          3.61         2.54 o                         
   0   8   1          0.17          0.17         2.47 o                         
   1   8   1          2.14          2.20         2.48 o                         
   2   8   1         21.93         17.56         2.82 o                         
   3   8   1         17.95         15.15         3.20 o                         
   4   8   1         11.13         13.05         3.76 o                         
   5   8   1          1.11          0.80         2.96 o                         
   6   8   1          7.99          4.14         3.19 o                         
   7   8   1         43.57         29.45         3.85 o                         
   8   8   1         20.68         16.57         3.65 o                         
   9   8   1          3.30          2.45         3.10 o                         
  10   8   1          0.88          2.14         3.29 o                         
  11   8   1          0.10          1.68         3.55 o                         
  12   8   1          2.86         10.37         6.11 o                         
  13   8   1          5.93          6.49         5.25 o                         
  14   8   1          2.32         20.97        12.96 o                         
 -10   9   1          3.70          5.39         5.15 o                         
  -9   9   1          8.11         10.99         5.35 o                         
  -8   9   1          1.35          8.98         6.01 o                         
  -7   9   1         13.82         10.89         4.34 o                         
  -6   9   1         11.58          2.67         4.12 o                         
  -5   9   1          6.26          4.30         4.05 o                         
  -4   9   1         15.89         17.16         4.65 o                         
  -3   9   1          0.65          2.51         3.69 o                         
  -2   9   1          3.83         -2.58         3.58 o                         
  -1   9   1          3.42         -1.56         3.42 o                         
   0   9   1          0.89          6.97         3.28 o                         
   1   9   1          1.36          7.30         3.94 o                         
   2   9   1          2.23          3.26         3.93 o                         
   3   9   1          0.03         -4.39         4.39 o                         
   4   9   1          4.25         10.38         4.63 o                         
   5   9   1          6.80          9.74         4.44 o                         
   6   9   1         10.32          6.80         4.60 o                         
   7   9   1          3.08          5.72         3.99 o                         
   8   9   1          0.37          0.39         4.62 o                         
   9   9   1          0.19         -2.00         4.74 o                         
  10   9   1          0.26          3.26         5.91 o                         
  -2  10   1          1.86          6.48        15.25 o                         
  -1  10   1          0.91         -1.53        10.25 o                         
   0  10   1          2.49          4.58        14.49 o                         
 -23   0   2          2.18         -5.54         7.92 o                         
 -22   0   2         62.62         88.19        11.98 o                         
 -21   0   2          3.40          6.84         7.53 o                         
 -20   0   2        201.02        237.55        30.31 o                         
 -19   0   2          4.02          5.38         6.45 o                         
 -18   0   2        172.58        189.34        24.59 o                         
 -17   0   2         39.69         44.99         8.91 o                         
 -16   0   2         17.62          8.61         3.14 o                         
 -15   0   2        180.73        191.03        11.72 o                         
 -14   0   2         11.65         17.54         2.86 o                         
 -13   0   2        291.38        301.42         7.17 o                         
 -12   0   2       1520.72       1510.92        17.51 o                         
 -11   0   2        222.71        188.32         4.08 o                         
 -10   0   2       1917.22       1972.23        21.33 o                         
  -9   0   2       3151.89       3256.35        33.33 o                         
  -8   0   2       2853.66       2950.40        28.77 o                         
  -7   0   2       3284.52       3300.22        37.34 o                         
  -6   0   2       2652.57       2528.36        28.90 o                         
  -5   0   2          3.87         -0.22         0.93 o                         
  -4   0   2        526.46        656.05         7.87 o                         
  -3   0   2      27311.51      26273.06       290.21 o                         
  -2   0   2        205.65        163.79         3.29 o                         
  -1   0   2       4043.01       3823.38        51.68 o                         
   0   0   2       3092.49       3140.70        42.74 o                         
   1   0   2        335.51        313.75         6.99 o                         
   2   0   2         19.19         17.54         2.29 o                         
   3   0   2       3553.56       3525.01        87.32 o                         
   4   0   2      10838.15      10683.30       133.67 o                         
   5   0   2        608.21        598.28         8.68 o                         
   6   0   2       2293.21       2260.20        27.63 o                         
   7   0   2       4680.15       4905.79        63.66 o                         
   8   0   2         56.46         51.53         3.03 o                         
   9   0   2       1438.51       1363.64        20.77 o                         
  10   0   2       1619.88       1736.20        26.64 o                         
  11   0   2        123.93        128.96         5.67 o                         
  12   0   2        307.55        332.54         9.45 o                         
  13   0   2        250.52        245.90        11.94 o                         
  14   0   2         84.49        101.66         6.50 o                         
  15   0   2       1154.33       1379.23        40.99 o                         
  16   0   2        522.23        564.41        22.11 o                         
  17   0   2          5.12          9.33         5.52 o                         
  18   0   2        200.67        252.39        15.19 o                         
  19   0   2         17.82         23.28        12.58 o                         
  20   0   2         19.07         24.28         8.03 o                         
  21   0   2         10.57         13.03         8.58 o                         
  22   0   2          0.98         -5.83         6.84 o                         
 -23   1   2          1.19          8.51         6.35 o                         
 -22   1   2          4.78          6.18         5.47 o                         
 -21   1   2         10.71         11.22         5.58 o                         
 -20   1   2         27.46         17.12         4.22 o                         
 -19   1   2         76.82         78.95         5.63 o                         
 -18   1   2         43.99         55.35         4.30 o                         
 -17   1   2         95.12         97.83         5.79 o                         
 -16   1   2        117.99        115.27         5.91 o                         
 -15   1   2         59.57         71.59         4.54 o                         
 -14   1   2          7.55          6.37         2.57 o                         
 -13   1   2        137.85        140.73         3.44 o                         
 -12   1   2         15.78         20.02         1.96 o                         
 -11   1   2          3.26          1.68         0.88 o                         
 -10   1   2        219.53        232.80         3.38 o                         
  -9   1   2         78.22         78.56         2.91 o                         
  -8   1   2         96.07         91.81         1.81 o                         
  -7   1   2          1.35          3.28         0.69 o                         
  -6   1   2         69.72         69.74         1.63 o                         
  -5   1   2        576.90        594.15         5.85 o                         
  -4   1   2       4123.93       3879.07        30.93 o                         
  -3   1   2       4037.36       4098.20        38.78 o                         
  -2   1   2      18414.09      18082.48       164.81 o                         
  -1   1   2       4660.77       4371.38        54.19 o                         
   0   1   2       1017.88        959.90        24.80 o                         
   1   1   2       5332.79       5136.81        79.62 o                         
   2   1   2       7751.19       7582.26        95.40 o                         
   3   1   2        423.19        422.72         6.78 o                         
   4   1   2       1062.83       1120.65        12.29 o                         
   5   1   2       2860.11       2793.15        28.45 o                         
   6   1   2         54.93         44.33         1.62 o                         
   7   1   2         55.56         57.57         2.05 o                         
   8   1   2        494.49        485.81         8.71 o                         
   9   1   2         15.98         14.75         1.66 o                         
  10   1   2         92.48         89.95         2.80 o                         
  11   1   2        836.09        856.59        14.12 o                         
  12   1   2        152.62        149.17         5.97 o                         
  13   1   2        868.05        894.72        13.97 o                         
  14   1   2        459.53        512.58        11.42 o                         
  15   1   2        196.08        207.26         8.60 o                         
  16   1   2        186.19        188.26         9.36 o                         
  17   1   2         32.00         29.55         5.12 o                         
  18   1   2         59.54         48.69         6.03 o                         
  19   1   2         12.78          4.85         4.48 o                         
  20   1   2          7.32          5.84         5.04 o                         
  21   1   2          3.38         -1.61         5.09 o                         
  22   1   2          2.83          8.89         5.85 o                         
 -23   2   2         10.41         21.34         7.84 o                         
 -22   2   2         30.87         52.17         7.67 o                         
 -21   2   2          5.34          4.95         4.48 o                         
 -20   2   2         52.32         50.39         6.86 o                         
 -19   2   2         25.16         22.21         5.50 o                         
 -18   2   2         79.23         57.48         5.36 o                         
 -17   2   2        122.54        124.33         6.77 o                         
 -16   2   2         51.10         52.80         3.91 o                         
 -15   2   2         69.88         76.90         3.52 o                         
 -14   2   2         13.34          9.05         1.92 o                         
 -13   2   2         60.35         62.12         3.55 o                         
 -12   2   2         90.76         85.93         2.95 o                         
 -11   2   2        571.74        587.31         6.90 o                         
 -10   2   2        602.61        599.23         6.63 o                         
  -9   2   2         47.03         60.42         2.64 o                         
  -8   2   2        268.31        346.32         4.64 o                         
  -7   2   2        382.84        367.46         4.72 o                         
  -6   2   2        806.25        837.64         7.65 o                         
  -5   2   2      13545.62      13366.60        96.22 o                         
  -4   2   2       3012.29       2926.17        23.99 o                         
  -3   2   2       1882.36       1746.49        14.93 o                         
  -2   2   2       3837.73       3833.33        33.24 o                         
  -1   2   2        138.12        118.60         4.28 o                         
   0   2   2       1517.01       1496.97        17.32 o                         
   1   2   2       3319.21       3365.76        37.20 o                         
   2   2   2       4288.36       4020.35        35.95 o                         
   3   2   2        526.67        497.01         6.15 o                         
   4   2   2        441.88        461.81         5.95 o                         
   5   2   2       2730.68       2747.79        25.62 o                         
   6   2   2         98.27         87.45         2.29 o                         
   7   2   2       1115.35       1015.19        10.91 o                         
   8   2   2       1808.17       1772.24        16.79 o                         
   9   2   2         36.17         32.48         1.85 o                         
  10   2   2         17.82         14.69         1.71 o                         
  11   2   2        474.13        470.61         7.25 o                         
  12   2   2        258.27        279.13         5.61 o                         
  13   2   2       1040.92       1040.82        13.00 o                         
  14   2   2         33.27         34.32         3.35 o                         
  15   2   2         34.15         34.99         4.08 o                         
  16   2   2         52.43         42.05         5.78 o                         
  17   2   2         44.10         49.51         6.52 o                         
  18   2   2        173.65        193.81        11.74 o                         
  19   2   2          7.15         -2.44         5.25 o                         
  20   2   2          6.90         15.73         6.59 o                         
  21   2   2         10.25          9.04         6.66 o                         
  22   2   2          0.82          0.51         6.78 o                         
 -22   3   2         21.66         56.63        10.63 o                         
 -21   3   2          0.96          4.55         6.20 o                         
 -20   3   2          3.25          4.78         5.94 o                         
 -19   3   2          2.25          2.88         4.51 o                         
 -18   3   2         31.27         32.80         5.21 o                         
 -17   3   2         18.18         15.82         3.42 o                         
 -16   3   2        164.53        191.58         5.61 o                         
 -15   3   2         23.04         22.69         2.68 o                         
 -14   3   2        177.70        188.70         5.23 o                         
 -13   3   2          1.80          3.53         1.86 o                         
 -12   3   2        271.18        275.26         6.09 o                         
 -11   3   2        515.50        561.69         8.63 o                         
 -10   3   2         89.18         96.01         3.39 o                         
  -9   3   2        370.80        407.09         6.05 o                         
  -8   3   2         87.80         98.33         3.22 o                         
  -7   3   2       2196.35       2128.88        17.79 o                         
  -6   3   2       1148.05       1161.00        10.74 o                         
  -5   3   2         40.53         29.88         1.45 o                         
  -4   3   2       4630.82       4749.19        39.25 o                         
  -3   3   2        152.85        158.55         2.85 o                         
  -2   3   2        192.77        170.49         2.53 o                         
  -1   3   2        168.45        162.89         3.08 o                         
   0   3   2         32.03         33.68         1.74 o                         
   1   3   2        321.86        275.50         4.23 o                         
   2   3   2        666.54        634.29         6.42 o                         
   3   3   2        790.09        716.45         7.35 o                         
   4   3   2        503.23        479.21         6.28 o                         
   5   3   2        656.98        642.61         8.10 o                         
   6   3   2         52.12         75.54         2.84 o                         
   7   3   2        247.69        223.87         4.10 o                         
   8   3   2         10.05          8.49         1.29 o                         
   9   3   2         15.37          9.84         1.98 o                         
  10   3   2         37.92         36.14         2.98 o                         
  11   3   2         57.99         64.94         3.07 o                         
  12   3   2        446.13        479.80        10.39 o                         
  13   3   2        261.78        252.54         6.38 o                         
  14   3   2         15.12         19.08         2.84 o                         
  15   3   2          9.91         10.81         3.25 o                         
  16   3   2         52.99         64.52         5.16 o                         
  17   3   2         50.10         45.27         6.51 o                         
  18   3   2          1.61          1.88         4.45 o                         
  19   3   2         12.01          8.94         5.28 o                         
  20   3   2         12.75          5.64         5.18 o                         
  21   3   2         14.01         23.18         7.64 o                         
 -21   4   2         10.56         13.59         8.73 o                         
 -20   4   2         41.55         56.02        10.77 o                         
 -19   4   2          0.07          1.72         7.01 o                         
 -18   4   2         12.43         13.45         5.03 o                         
 -17   4   2          1.80         -2.13         3.10 o                         
 -16   4   2          1.95          2.04         2.38 o                         
 -15   4   2         37.34         37.63         3.68 o                         
 -14   4   2          0.52          0.43         1.99 o                         
 -13   4   2         41.04         39.18         3.00 o                         
 -12   4   2         30.78         28.93         2.66 o                         
 -11   4   2          5.74          3.83         1.79 o                         
 -10   4   2          7.50          6.35         1.90 o                         
  -9   4   2          2.77          2.33         1.50 o                         
  -8   4   2        277.20        259.54         4.83 o                         
  -7   4   2        286.53        281.18         4.51 o                         
  -6   4   2        418.70        402.08         5.82 o                         
  -5   4   2         28.48         35.13         1.93 o                         
  -4   4   2          0.22          2.22         1.04 o                         
  -3   4   2         90.28        110.63         2.67 o                         
  -2   4   2        677.64        755.47         8.02 o                         
  -1   4   2        585.65        583.36         6.54 o                         
   0   4   2        163.73        170.97         3.70 o                         
   1   4   2        137.81        134.33         3.71 o                         
   2   4   2          4.02          2.68         1.07 o                         
   3   4   2        466.19        507.83         7.59 o                         
   4   4   2         70.24         52.17         2.65 o                         
   5   4   2         15.35         16.35         1.65 o                         
   6   4   2        313.96        311.03         4.96 o                         
   7   4   2         51.16         42.37         2.26 o                         
   8   4   2         22.59         16.10         2.14 o                         
   9   4   2        177.44        175.74         8.01 o                         
  10   4   2        677.25        658.19        12.33 o                         
  11   4   2          3.68          5.41         2.36 o                         
  12   4   2         25.90         18.24         3.69 o                         
  13   4   2         30.30         31.43         4.65 o                         
  14   4   2        160.77        133.79         9.74 o                         
  15   4   2         43.71         42.46         4.68 o                         
  16   4   2         18.58         15.67         4.37 o                         
  17   4   2          0.08          4.33         4.28 o                         
  18   4   2          0.58         -1.29         5.41 o                         
  19   4   2          0.30          3.94         6.16 o                         
  20   4   2          5.85         -3.53         6.20 o                         
 -20   5   2          9.21         19.72         9.39 o                         
 -19   5   2          1.61          8.64         5.60 o                         
 -18   5   2         37.81         45.60         5.07 o                         
 -17   5   2         11.22         13.30         3.72 o                         
 -16   5   2         24.03         31.13         4.02 o                         
 -15   5   2          5.29          7.28         2.94 o                         
 -14   5   2         67.17         71.39         4.35 o                         
 -13   5   2          5.94         10.08         2.61 o                         
 -12   5   2         67.62         81.39         5.51 o                         
 -11   5   2         42.54         36.51         3.07 o                         
 -10   5   2         89.54         86.09         3.88 o                         
  -9   5   2        716.72        757.56         9.95 o                         
  -8   5   2        149.34        134.55         3.89 o                         
  -7   5   2          2.27          8.85         1.71 o                         
  -6   5   2        544.18        557.68         7.01 o                         
  -5   5   2        103.70        113.92         4.38 o                         
  -4   5   2         98.89        114.05         3.43 o                         
  -3   5   2        162.28        165.95         3.83 o                         
  -2   5   2        123.87        129.44         4.18 o                         
  -1   5   2         42.39         38.42         2.67 o                         
   0   5   2        196.93        196.28         4.48 o                         
   1   5   2        140.66        136.12         4.58 o                         
   2   5   2          0.16         -1.18         1.21 o                         
   3   5   2        210.29        184.19         3.98 o                         
   4   5   2         23.50         22.74         1.90 o                         
   5   5   2          0.96          3.93         1.44 o                         
   6   5   2         11.45         12.58         1.98 o                         
   7   5   2        212.22        221.45         5.61 o                         
   8   5   2         27.87         29.83         2.88 o                         
   9   5   2         59.41         65.50         5.17 o                         
  10   5   2         73.50         69.37         4.57 o                         
  11   5   2         69.05         66.15         4.65 o                         
  12   5   2         43.85         49.10         3.86 o                         
  13   5   2         22.40         15.91         3.59 o                         
  14   5   2         22.31         21.45         3.94 o                         
  15   5   2          5.71         10.18         3.74 o                         
  16   5   2         27.48         29.48         4.61 o                         
  17   5   2          3.48         11.38         4.96 o                         
  18   5   2          3.69          8.09         6.73 o                         
  19   5   2         12.94         13.73         7.36 o                         
 -19   6   2          1.95         -4.15         4.15 o                         
 -18   6   2          8.11         10.61         4.11 o                         
 -17   6   2          0.11         -2.97         3.50 o                         
 -16   6   2          2.55         -3.17         3.17 o                         
 -15   6   2          0.03         -1.13         3.22 o                         
 -14   6   2          0.00         -2.74         2.74 o                         
 -13   6   2          0.96         -2.77         2.77 o                         
 -12   6   2          2.86          4.07         2.75 o                         
 -11   6   2         20.04         21.93         3.00 o                         
 -10   6   2          0.01         -0.96         2.17 o                         
  -9   6   2          0.00         -1.52         1.99 o                         
  -8   6   2         64.51         51.19         3.29 o                         
  -7   6   2         43.09         40.66         3.13 o                         
  -6   6   2          1.52          1.66         1.85 o                         
  -5   6   2          0.90         -0.31         1.59 o                         
  -4   6   2         21.79         17.29         2.38 o                         
  -3   6   2          6.24          6.17         1.90 o                         
  -2   6   2         54.72         63.49         3.39 o                         
  -1   6   2          5.89          6.15         1.93 o                         
   0   6   2        106.69        114.53         3.77 o                         
   1   6   2         25.25         20.97         2.09 o                         
   2   6   2        101.55         94.52         3.51 o                         
   3   6   2         28.91         26.67         2.23 o                         
   4   6   2          1.06          0.81         1.55 o                         
   5   6   2        104.63         93.11         4.97 o                         
   6   6   2         88.87         77.20         4.28 o                         
   7   6   2         46.75         51.89         4.01 o                         
   8   6   2         93.03         83.95         5.00 o                         
   9   6   2         42.11         48.76         4.21 o                         
  10   6   2          2.15         -1.11         2.69 o                         
  11   6   2          4.01          4.49         2.69 o                         
  12   6   2         11.39          7.93         3.21 o                         
  13   6   2          1.04         -0.62         2.97 o                         
  14   6   2          8.26         15.41         4.07 o                         
  15   6   2         14.70         11.05         4.35 o                         
  16   6   2          2.03          0.47         4.22 o                         
  17   6   2          4.79          8.37         4.74 o                         
  18   6   2          0.04          9.14         5.87 o                         
 -17   7   2          1.64          4.30         5.32 o                         
 -16   7   2          5.53          9.10         5.18 o                         
 -15   7   2          0.03         -2.50         3.64 o                         
 -14   7   2         17.45         11.00         3.84 o                         
 -13   7   2          0.00          3.36         3.32 o                         
 -12   7   2         19.88         15.06         3.55 o                         
 -11   7   2          3.25          3.25         2.95 o                         
 -10   7   2          3.04          1.92         2.86 o                         
  -9   7   2         10.03          7.53         3.18 o                         
  -8   7   2         18.96         14.95         3.39 o                         
  -7   7   2         37.59         38.83         4.13 o                         
  -6   7   2          2.86          0.08         2.40 o                         
  -5   7   2         20.70         26.96         3.35 o                         
  -4   7   2         24.88         22.12         3.49 o                         
  -3   7   2          1.29          1.15         2.30 o                         
  -2   7   2          0.21         -1.39         2.10 o                         
  -1   7   2         35.30         36.53         5.78 o                         
   0   7   2         17.09         13.28         2.90 o                         
   1   7   2         12.41         14.12         2.38 o                         
   2   7   2          8.00          8.56         2.18 o                         
   3   7   2          6.50          9.39         2.26 o                         
   4   7   2         53.83         48.04         4.18 o                         
   5   7   2          3.93          0.04         2.23 o                         
   6   7   2         64.18         62.61         4.32 o                         
   7   7   2          3.42          6.27         2.62 o                         
   8   7   2         60.27         60.51         4.43 o                         
   9   7   2          5.49          4.95         3.17 o                         
  10   7   2         88.00        103.10         5.60 o                         
  11   7   2          0.00         -0.95         3.11 o                         
  12   7   2          0.00         -0.96         3.24 o                         
  13   7   2          0.07         -1.40         3.60 o                         
  14   7   2          6.26          7.24         4.10 o                         
  15   7   2          9.65          7.99         4.91 o                         
  16   7   2          0.17          3.57         5.67 o                         
 -14   8   2          3.86          7.91         5.71 o                         
 -13   8   2          0.01          2.39         5.29 o                         
 -12   8   2          0.10          1.31         4.25 o                         
 -11   8   2          1.28          3.46         3.76 o                         
 -10   8   2         20.49         25.31         4.42 o                         
  -9   8   2         43.03         42.92         4.71 o                         
  -8   8   2          4.15          7.49         3.75 o                         
  -7   8   2         10.05         11.92         4.06 o                         
  -6   8   2          0.06         -2.83         3.27 o                         
  -5   8   2          2.60          1.12         3.23 o                         
  -4   8   2          6.09          8.75         3.42 o                         
  -3   8   2          5.38          5.55         3.19 o                         
  -2   8   2          2.31          3.18         2.83 o                         
  -1   8   2          0.02          1.60         2.62 o                         
   0   8   2         19.96         21.82         3.21 o                         
   1   8   2          7.18          5.62         2.73 o                         
   2   8   2          0.94          1.34         2.86 o                         
   3   8   2          5.00          7.01         4.29 o                         
   4   8   2          2.69          1.37         3.88 o                         
   5   8   2         36.91         27.28         4.76 o                         
   6   8   2          8.19         12.48         4.28 o                         
   7   8   2         89.48        113.83         7.42 o                         
   8   8   2         13.30         14.12         3.97 o                         
   9   8   2          0.02          2.94         3.33 o                         
  10   8   2          0.06          0.46         3.47 o                         
  11   8   2          0.58          0.69         3.57 o                         
  12   8   2          0.04          2.12         4.21 o                         
  13   8   2          0.67          1.34         4.79 o                         
 -10   9   2          1.76          0.67         6.08 o                         
  -9   9   2          0.19          2.75         5.85 o                         
  -8   9   2          0.14         11.61         6.29 o                         
  -7   9   2          3.77          0.45         4.07 o                         
  -6   9   2          1.11          0.75         4.28 o                         
  -5   9   2          4.16          4.07         4.07 o                         
  -4   9   2          0.78         -1.85         3.72 o                         
  -3   9   2          0.12          1.04         3.72 o                         
  -2   9   2         10.08         14.07         4.35 o                         
  -1   9   2          4.33          7.42         4.11 o                         
   0   9   2          0.72          5.98         3.54 o                         
   1   9   2          0.31          4.72         4.55 o                         
   2   9   2          0.65          3.41         5.92 o                         
   3   9   2          7.91         14.42         5.24 o                         
   4   9   2          1.91         10.68         4.96 o                         
   5   9   2          1.70          4.19         4.81 o                         
   6   9   2          0.03          0.49         4.99 o                         
   7   9   2          0.53          1.03         4.25 o                         
   8   9   2          0.05          0.02         4.57 o                         
   9   9   2          0.38          5.42         4.87 o                         
 -23   1   3          2.37         -2.33         6.58 o                         
 -22   1   3          0.91         -1.59         5.23 o                         
 -21   1   3         16.51         21.73         5.85 o                         
 -20   1   3          5.05          2.79         3.72 o                         
 -19   1   3          4.12          5.19         3.51 o                         
 -18   1   3          6.78          4.76         2.93 o                         
 -17   1   3         92.73         90.60         4.80 o                         
 -16   1   3          6.72          6.50         2.25 o                         
 -15   1   3         89.29         77.90         4.19 o                         
 -14   1   3         64.26         61.13         3.27 o                         
 -13   1   3        283.94        268.40         6.88 o                         
 -12   1   3         13.70          8.36         1.50 o                         
 -11   1   3       1625.42       1671.43        21.63 o                         
 -10   1   3       1794.28       1882.01        14.24 o                         
  -9   1   3       1666.52       1761.83        13.86 o                         
  -8   1   3       6143.38       6321.93        43.94 o                         
  -7   1   3        347.54        347.33         4.13 o                         
  -6   1   3        487.06        487.86         5.02 o                         
  -5   1   3        539.54        554.68         5.23 o                         
  -4   1   3        299.10        297.69         4.51 o                         
  -3   1   3        445.75        493.29         5.50 o                         
  -2   1   3       1015.62       1108.57        14.16 o                         
  -1   1   3         75.06         89.67         2.57 o                         
   0   1   3       6588.78       6910.29        82.75 o                         
   1   1   3       3801.07       3635.76        47.58 o                         
   2   1   3       4540.25       4565.20        59.15 o                         
   3   1   3         56.51         60.87         2.66 o                         
   4   1   3         29.23         34.24         2.24 o                         
   5   1   3        189.05        175.25         2.94 o                         
   6   1   3        520.75        588.70         7.01 o                         
   7   1   3        351.91        403.01         5.53 o                         
   8   1   3        324.85        315.71         4.87 o                         
   9   1   3        394.19        447.20         8.16 o                         
  10   1   3         66.43         58.45         2.89 o                         
  11   1   3        314.64        320.83         8.41 o                         
  12   1   3          9.95          8.44         2.41 o                         
  13   1   3        594.40        590.48        22.50 o                         
  14   1   3         53.29         55.83         4.59 o                         
  15   1   3        210.15        225.84         7.87 o                         
  16   1   3         99.45        110.06         7.29 o                         
  17   1   3          6.98          6.28         4.19 o                         
  18   1   3          4.21          5.26         4.17 o                         
  19   1   3          9.33          1.97         4.54 o                         
  20   1   3         16.04          6.17         5.23 o                         
  21   1   3          1.68         13.29         7.02 o                         
  22   1   3         20.13         14.22         8.51 o                         
 -23   2   3          8.04          3.38         6.95 o                         
 -22   2   3         36.99         34.33         8.03 o                         
 -21   2   3         29.67         34.65         5.96 o                         
 -20   2   3         28.84         22.63         4.99 o                         
 -19   2   3          1.36          0.56         4.30 o                         
 -18   2   3          5.32          5.41         3.35 o                         
 -17   2   3          4.13          0.57         2.85 o                         
 -16   2   3         15.89         15.65         2.87 o                         
 -15   2   3         75.04         71.03         3.93 o                         
 -14   2   3        227.75        234.44         6.14 o                         
 -13   2   3         15.08         15.13         2.15 o                         
 -12   2   3        149.94        142.71         4.08 o                         
 -11   2   3         19.91         16.06         1.65 o                         
 -10   2   3         15.06         10.74         1.37 o                         
  -9   2   3         16.82         28.60         1.47 o                         
  -8   2   3        550.08        590.58         6.09 o                         
  -7   2   3       1107.04       1080.52         9.76 o                         
  -6   2   3        426.50        493.93         5.99 o                         
  -5   2   3        218.52        270.20         3.71 o                         
  -4   2   3          1.81          1.40         0.83 o                         
  -3   2   3        286.88        277.05         4.06 o                         
  -2   2   3        268.94        256.21         4.02 o                         
  -1   2   3        955.65        906.23        10.55 o                         
   0   2   3         41.61         42.73         3.18 o                         
   1   2   3       3826.26       3778.07        39.53 o                         
   2   2   3        525.83        580.24         7.33 o                         
   3   2   3       1375.12       1548.34        16.27 o                         
   4   2   3        239.68        260.37         4.79 o                         
   5   2   3        942.72        955.55        11.98 o                         
   6   2   3       6261.50       6405.49        55.69 o                         
   7   2   3        235.45        186.97         3.30 o                         
   8   2   3        386.23        404.92         5.92 o                         
   9   2   3        470.67        445.83         6.43 o                         
  10   2   3        114.19        129.78         4.36 o                         
  11   2   3         10.17          8.52         1.82 o                         
  12   2   3         90.93         89.02         3.70 o                         
  13   2   3         13.25          7.98         2.53 o                         
  14   2   3        194.25        195.19         6.38 o                         
  15   2   3         30.28         29.29         3.85 o                         
  16   2   3         35.19         38.06         4.75 o                         
  17   2   3          8.53         12.08         4.08 o                         
  18   2   3          2.77         -0.59         4.18 o                         
  19   2   3          7.50         19.65         6.62 o                         
  20   2   3          1.63          3.65         6.11 o                         
  21   2   3         18.32         20.22         7.65 o                         
  22   2   3         11.15          9.76         7.31 o                         
 -22   3   3          0.13         -0.96         6.42 o                         
 -21   3   3          0.06          9.83         6.88 o                         
 -20   3   3          9.06          9.95         6.75 o                         
 -19   3   3         49.26         58.79         7.33 o                         
 -18   3   3         12.21          8.23         3.69 o                         
 -17   3   3          2.97          1.68         2.98 o                         
 -16   3   3          0.13          0.16         2.22 o                         
 -15   3   3          0.62          0.28         2.01 o                         
 -14   3   3          4.52          5.86         2.10 o                         
 -13   3   3        237.94        253.28         6.03 o                         
 -12   3   3          8.49          9.94         1.90 o                         
 -11   3   3         82.26         78.94         3.04 o                         
 -10   3   3        323.18        318.84         5.43 o                         
  -9   3   3        153.26        157.66         3.61 o                         
  -8   3   3        556.20        596.90         6.69 o                         
  -7   3   3       1577.25       1529.51        12.90 o                         
  -6   3   3       1199.59       1263.11        11.46 o                         
  -5   3   3        192.07        198.01         3.42 o                         
  -4   3   3         24.50         23.33         1.52 o                         
  -3   3   3         86.30         95.05         2.40 o                         
  -2   3   3        186.98        187.29         3.28 o                         
  -1   3   3        731.49        732.13         8.42 o                         
   0   3   3        149.66        164.91         2.99 o                         
   1   3   3        219.19        235.99         3.77 o                         
   2   3   3        201.57        185.68         3.43 o                         
   3   3   3        957.61        988.93         9.96 o                         
   4   3   3        125.58        152.27         5.19 o                         
   5   3   3        268.11        299.71         5.13 o                         
   6   3   3         30.85         33.67         2.53 o                         
   7   3   3         62.61         71.91         3.84 o                         
   8   3   3        163.65        172.43         4.09 o                         
   9   3   3        153.58        156.96         4.60 o                         
  10   3   3        208.78        215.51         8.91 o                         
  11   3   3         61.54         53.39         4.97 o                         
  12   3   3          0.06         -1.63         1.96 o                         
  13   3   3          1.20          1.01         2.06 o                         
  14   3   3         41.02         41.41         4.03 o                         
  15   3   3          0.34         -0.08         2.80 o                         
  16   3   3         16.49         15.84         4.39 o                         
  17   3   3         58.36         59.56         6.14 o                         
  18   3   3         75.52         68.52         7.34 o                         
  19   3   3          0.52         -1.79         4.86 o                         
  20   3   3          4.41          6.89         5.51 o                         
  21   3   3          8.40          5.60         6.93 o                         
 -21   4   3         24.02         25.15         8.35 o                         
 -20   4   3          4.14         -1.98         6.54 o                         
 -19   4   3          9.32          9.29         4.51 o                         
 -18   4   3         30.85         35.63         5.14 o                         
 -17   4   3          0.22          3.69         2.62 o                         
 -16   4   3         12.41         15.16         2.90 o                         
 -15   4   3         12.82         17.32         2.82 o                         
 -14   4   3        128.96        148.51         5.68 o                         
 -13   4   3         20.21         21.15         2.61 o                         
 -12   4   3        542.26        581.15        10.31 o                         
 -11   4   3         41.85         37.25         2.70 o                         
 -10   4   3         96.34         85.93         3.22 o                         
  -9   4   3         13.92         13.83         1.77 o                         
  -8   4   3          6.08          6.33         1.54 o                         
  -7   4   3        209.12        237.83         4.23 o                         
  -6   4   3        193.51        196.22         4.09 o                         
  -5   4   3        659.95        647.56         8.02 o                         
  -4   4   3        721.84        761.08         8.25 o                         
  -3   4   3        584.52        553.35         6.22 o                         
  -2   4   3          7.92         13.20         1.27 o                         
  -1   4   3        693.96        696.48         7.72 o                         
   0   4   3          1.23          0.11         1.21 o                         
   1   4   3          1.62         -1.04         1.04 o                         
   2   4   3          1.48          2.48         1.28 o                         
   3   4   3        860.78        833.11         9.32 o                         
   4   4   3       1593.90       1602.21        15.42 o                         
   5   4   3          0.13         -0.02         1.21 o                         
   6   4   3          4.64          5.76         1.61 o                         
   7   4   3          4.75          6.11         2.16 o                         
   8   4   3        182.57        183.63         5.26 o                         
   9   4   3         72.50         65.03         4.27 o                         
  10   4   3        471.76        477.59         9.00 o                         
  11   4   3         27.60         26.47         3.18 o                         
  12   4   3         11.49         12.45         2.74 o                         
  13   4   3          1.16          1.18         2.52 o                         
  14   4   3         14.61          6.93         2.94 o                         
  15   4   3          2.80          2.06         3.14 o                         
  16   4   3        158.33        172.87        11.06 o                         
  17   4   3          8.24         20.61        12.40 o                         
  18   4   3         20.72         41.99         7.99 o                         
  19   4   3         17.77         29.98         7.73 o                         
  20   4   3          0.86         -3.33         7.53 o                         
 -20   5   3          0.40          1.46         5.31 o                         
 -19   5   3          2.51          2.10         5.17 o                         
 -18   5   3          0.96          0.13         3.47 o                         
 -17   5   3          0.49          1.53         3.19 o                         
 -16   5   3         24.99         22.54         3.62 o                         
 -15   5   3         16.91         13.77         3.13 o                         
 -14   5   3          1.96         -0.25         2.45 o                         
 -13   5   3         16.03         13.23         2.58 o                         
 -12   5   3         21.14         16.88         2.76 o                         
 -11   5   3         69.65         60.23         3.91 o                         
 -10   5   3        122.09        120.89         4.77 o                         
  -9   5   3        330.02        320.28         6.04 o                         
  -8   5   3        248.24        262.87         6.10 o                         
  -7   5   3          0.74          2.96         1.69 o                         
  -6   5   3          6.03          4.37         1.48 o                         
  -5   5   3         23.15         24.40         2.31 o                         
  -4   5   3        105.23        104.03         3.72 o                         
  -3   5   3        145.43        157.87         4.87 o                         
  -2   5   3         79.71         82.48         3.98 o                         
  -1   5   3          0.19          0.28         1.21 o                         
   0   5   3         47.97         45.24         3.27 o                         
   1   5   3        303.49        292.85         7.90 o                         
   2   5   3        775.77        822.18        13.06 o                         
   3   5   3        350.57        349.82         5.66 o                         
   4   5   3          0.01          0.44         1.36 o                         
   5   5   3        105.79        105.94         4.15 o                         
   6   5   3          7.34          7.07         2.35 o                         
   7   5   3        106.63        116.71         5.06 o                         
   8   5   3         85.23         81.41         4.63 o                         
   9   5   3          9.27          7.07         2.83 o                         
  10   5   3        276.99        271.25         7.53 o                         
  11   5   3          4.36         -0.04         2.59 o                         
  12   5   3          2.43          3.31         2.75 o                         
  13   5   3          0.60          3.57         2.90 o                         
  14   5   3         53.85         51.96         4.69 o                         
  15   5   3          0.65          4.52         3.62 o                         
  16   5   3         13.39         16.49         4.58 o                         
  17   5   3          9.93          7.42         5.15 o                         
  18   5   3          0.01          9.43         7.05 o                         
  19   5   3         45.22         61.58         9.88 o                         
 -19   6   3         21.91         17.40         5.22 o                         
 -18   6   3          9.52         12.39         4.21 o                         
 -17   6   3          4.57          5.43         3.78 o                         
 -16   6   3         23.07         24.26         4.11 o                         
 -15   6   3          0.52          0.22         3.16 o                         
 -14   6   3          5.83          7.89         3.27 o                         
 -13   6   3          0.03         -2.73         2.73 o                         
 -12   6   3          5.82          1.00         3.30 o                         
 -11   6   3         17.67          9.37         2.82 o                         
 -10   6   3         36.03         32.76         3.29 o                         
  -9   6   3         19.70         16.59         2.66 o                         
  -8   6   3         39.32         46.13         3.36 o                         
  -7   6   3         56.90         52.66         5.06 o                         
  -6   6   3          1.07          4.28         2.18 o                         
  -5   6   3        219.41        230.74         5.88 o                         
  -4   6   3         98.08         88.60         3.95 o                         
  -3   6   3        201.81        208.07         5.85 o                         
  -2   6   3         55.41         55.94         3.39 o                         
  -1   6   3          5.78          4.34         1.91 o                         
   0   6   3         39.91         36.25         2.75 o                         
   1   6   3          6.25          6.22         1.87 o                         
   2   6   3         17.87         14.78         2.12 o                         
   3   6   3          5.40          3.46         1.78 o                         
   4   6   3          1.21          3.75         1.83 o                         
   5   6   3         65.33         63.79         4.78 o                         
   6   6   3        343.88        349.12         8.48 o                         
   7   6   3         14.31         14.82         3.01 o                         
   8   6   3        159.51        154.57         6.33 o                         
   9   6   3          0.25          1.28         2.60 o                         
  10   6   3          0.08          6.46         3.04 o                         
  11   6   3          5.49          4.53         2.97 o                         
  12   6   3          0.17          0.59         2.89 o                         
  13   6   3          1.70          2.44         3.28 o                         
  14   6   3          4.27          3.03         3.54 o                         
  15   6   3          2.42          2.29         3.90 o                         
  16   6   3          3.36          6.93         4.35 o                         
  17   6   3          3.80          7.76         5.63 o                         
 -17   7   3          0.54          0.19         5.24 o                         
 -16   7   3          0.46          4.85         5.00 o                         
 -15   7   3         12.81         17.68         4.21 o                         
 -14   7   3          8.31         12.23         3.79 o                         
 -13   7   3          4.93          2.52         3.40 o                         
 -12   7   3          0.00         -3.29         3.29 o                         
 -11   7   3          0.49          1.38         3.17 o                         
 -10   7   3          9.15          6.43         3.05 o                         
  -9   7   3          0.06          1.64         3.02 o                         
  -8   7   3         22.47         19.24         3.55 o                         
  -7   7   3          4.47         -0.41         2.52 o                         
  -6   7   3         44.36         44.66         5.55 o                         
  -5   7   3          0.00         -1.03         2.63 o                         
  -4   7   3         13.28         13.43         2.68 o                         
  -3   7   3          8.83          8.78         2.60 o                         
  -2   7   3         13.29         10.12         2.61 o                         
  -1   7   3         22.61         21.07         2.65 o                         
   0   7   3        183.12        185.89         5.23 o                         
   1   7   3         53.16         47.16         5.14 o                         
   2   7   3         47.63         55.70         3.58 o                         
   3   7   3          5.62          6.61         2.20 o                         
   4   7   3        177.31        219.54         7.49 o                         
   5   7   3         51.44         43.58         4.28 o                         
   6   7   3         23.60         34.47         5.08 o                         
   7   7   3          1.17          2.59         3.07 o                         
   8   7   3         10.06          6.85         3.28 o                         
   9   7   3          3.66          4.07         3.24 o                         
  10   7   3          0.42          0.83         3.18 o                         
  11   7   3          7.11         17.15         3.65 o                         
  12   7   3          3.02          5.29         3.45 o                         
  13   7   3          0.77         -1.08         3.37 o                         
  14   7   3          0.46          2.09         4.04 o                         
  15   7   3          0.52          0.12         5.44 o                         
 -14   8   3          0.48          3.21         5.38 o                         
 -13   8   3          0.02          1.43         5.33 o                         
 -12   8   3          3.23          4.86         5.05 o                         
 -11   8   3          2.23          3.66         3.87 o                         
 -10   8   3          0.88         -1.23         3.46 o                         
  -9   8   3          8.52          5.42         3.92 o                         
  -8   8   3          2.91          5.59         3.95 o                         
  -7   8   3          6.65          5.17         3.81 o                         
  -6   8   3          3.48          7.21         3.40 o                         
  -5   8   3         18.23         15.21         4.34 o                         
  -4   8   3          0.67          2.29         3.27 o                         
  -3   8   3         38.81         34.83         4.54 o                         
  -2   8   3          1.57          2.51         2.87 o                         
  -1   8   3          9.34          8.79         3.00 o                         
   0   8   3          2.48          4.14         2.94 o                         
   1   8   3         34.73         35.31         3.98 o                         
   2   8   3          8.54          6.98         3.49 o                         
   3   8   3          0.65         -0.33         4.02 o                         
   4   8   3         13.65         13.31         3.87 o                         
   5   8   3         35.79         45.47         6.15 o                         
   6   8   3          3.39          4.02         3.62 o                         
   7   8   3          4.32          3.66         3.72 o                         
   8   8   3          0.23          6.69         3.76 o                         
   9   8   3          1.87          1.89         3.69 o                         
  10   8   3          0.64         -0.54         3.57 o                         
  11   8   3          0.52          3.98         4.20 o                         
  12   8   3          0.46          6.86         4.52 o                         
  13   8   3          0.40         17.54        12.58 o                         
 -10   9   3          0.07         -2.16         6.07 o                         
  -9   9   3          4.55         14.36         6.45 o                         
  -8   9   3          0.03         -5.65         5.65 o                         
  -7   9   3          3.62          5.03         5.01 o                         
  -6   9   3          4.48          1.49         4.27 o                         
  -5   9   3          2.30          1.12         3.75 o                         
  -4   9   3          0.47          1.03         3.80 o                         
  -3   9   3          0.15          0.88         3.92 o                         
  -2   9   3         11.39          6.68         4.07 o                         
  -1   9   3          0.10         -0.03         3.88 o                         
   0   9   3          1.14         -3.23         3.30 o                         
   1   9   3          2.20          1.60         4.62 o                         
   2   9   3         21.57         20.43        10.19 o                         
   3   9   3          4.23         12.18         6.07 o                         
   4   9   3          6.18          3.69         5.91 o                         
   5   9   3          3.72          5.43         6.11 o                         
   6   9   3         12.96         15.36         7.52 o                         
   7   9   3          5.67         18.98         6.24 o                         
   8   9   3          0.06          2.39         6.03 o                         
   9   9   3          3.22          5.72        12.20 o                         
 -23   0   4          3.89         -7.63        11.44 o                         
 -22   0   4         12.64          6.15         8.07 o                         
 -21   0   4         74.44         86.00        11.56 o                         
 -20   0   4         51.34         43.29         8.61 o                         
 -19   0   4        140.48        163.74        12.79 o                         
 -18   0   4         29.03         14.50         3.91 o                         
 -17   0   4         84.75         94.78         9.41 o                         
 -16   0   4          0.09          2.97         2.92 o                         
 -15   0   4        105.57        103.27         5.47 o                         
 -14   0   4          0.61          2.43         2.01 o                         
 -13   0   4       1139.54       1184.39        13.80 o                         
 -12   0   4         68.34         69.14         3.07 o                         
 -11   0   4        429.65        411.06         7.47 o                         
 -10   0   4       1199.36       1345.21        18.23 o                         
  -9   0   4         37.94         46.12         3.28 o                         
  -8   0   4       1392.84       1309.90        14.07 o                         
  -7   0   4        184.72        196.47         3.67 o                         
  -6   0   4       7475.60       7464.06        76.80 o                         
  -5   0   4          1.26         -1.03         1.03 o                         
  -4   0   4        709.12        636.39         9.21 o                         
  -3   0   4       1011.90        976.21        13.65 o                         
  -2   0   4        795.76        768.07        10.56 o                         
  -1   0   4       2662.99       2825.21        29.53 o                         
   0   0   4       5799.43       5690.46        62.10 o                         
   1   0   4          5.27          0.15         1.05 o                         
   2   0   4         59.39         50.38         2.62 o                         
   3   0   4       4913.20       5087.51        65.78 o                         
   4   0   4        570.14        542.99         9.73 o                         
   5   0   4       1163.89       1028.79        16.01 o                         
   6   0   4          4.56          1.98         1.35 o                         
   7   0   4       2082.35       2072.70        32.25 o                         
   8   0   4       1910.12       2088.84        27.10 o                         
   9   0   4       1589.37       1608.13        21.95 o                         
  10   0   4         22.64         13.93         2.38 o                         
  11   0   4         19.93         18.61         3.03 o                         
  12   0   4        360.03        371.40        17.34 o                         
  13   0   4         34.30         32.22         4.43 o                         
  14   0   4         23.48          5.73         8.39 o                         
  15   0   4        314.73        328.59        18.11 o                         
  16   0   4         85.74         93.19         9.88 o                         
  17   0   4          3.17          0.01         7.44 o                         
  18   0   4          9.35          6.48         7.24 o                         
  19   0   4          1.34         13.20         7.38 o                         
  20   0   4         36.84         28.65         8.70 o                         
  21   0   4          0.22          4.27         7.87 o                         
  22   0   4          3.88          3.81        13.35 o                         
 -23   1   4         12.01          2.55         7.34 o                         
 -22   1   4          0.03          5.73         6.64 o                         
 -21   1   4          1.80          1.76         5.94 o                         
 -20   1   4          1.98          4.01         4.09 o                         
 -19   1   4         12.63          8.13         3.64 o                         
 -18   1   4          0.00          1.96         2.81 o                         
 -17   1   4         50.92         43.06         3.98 o                         
 -16   1   4         40.10         33.78         3.50 o                         
 -15   1   4        127.42        129.65         7.33 o                         
 -14   1   4          0.66          0.90         1.33 o                         
 -13   1   4         29.26         30.92         2.37 o                         
 -12   1   4         31.19         29.25         1.83 o                         
 -11   1   4        237.87        261.50         3.83 o                         
 -10   1   4        183.08        191.99         3.92 o                         
  -9   1   4       2142.96       2239.24        25.36 o                         
  -8   1   4       1600.63       1501.09        12.87 o                         
  -7   1   4        791.95        845.33         8.73 o                         
  -6   1   4        167.11        187.60         4.17 o                         
  -5   1   4       2846.18       2852.70        24.52 o                         
  -4   1   4        241.92        237.45         3.36 o                         
  -3   1   4        599.65        581.46         6.35 o                         
  -2   1   4         10.86         19.15         1.18 o                         
  -1   1   4          2.35          3.40         0.83 o                         
   0   1   4        189.48        176.59         3.37 o                         
   1   1   4       1908.57       1993.23        19.54 o                         
   2   1   4        469.46        521.69         6.75 o                         
   3   1   4        324.20        280.94         3.77 o                         
   4   1   4        309.50        308.35         3.70 o                         
   5   1   4       2269.96       2456.45        20.48 o                         
   6   1   4       5034.64       5509.38        43.44 o                         
   7   1   4        404.81        420.89         5.93 o                         
   8   1   4       1153.89       1215.68        12.99 o                         
   9   1   4         11.10          8.13         1.47 o                         
  10   1   4         30.93         29.30         2.02 o                         
  11   1   4          1.38          1.46         1.73 o                         
  12   1   4          0.09         -1.78         1.78 o                         
  13   1   4        204.45        191.66         8.88 o                         
  14   1   4         59.29         45.88         6.33 o                         
  15   1   4        306.71        321.30        10.63 o                         
  16   1   4         25.86         19.82         3.86 o                         
  17   1   4          2.33         -2.03         5.30 o                         
  18   1   4         13.01          6.11         4.72 o                         
  19   1   4          3.42         -3.87         5.25 o                         
  20   1   4          0.05          5.70         6.13 o                         
  21   1   4          0.25          4.04         6.70 o                         
 -23   2   4          4.51         -3.06         6.66 o                         
 -22   2   4         18.68         20.47         8.56 o                         
 -21   2   4          0.08         -1.08         4.40 o                         
 -20   2   4         25.01         17.45         7.35 o                         
 -19   2   4         30.31         30.30         5.06 o                         
 -18   2   4          5.07          2.05         3.45 o                         
 -17   2   4         94.25         69.27        10.39 o                         
 -16   2   4          0.32          1.04         2.50 o                         
 -15   2   4         95.11         92.92         3.87 o                         
 -14   2   4         15.81         12.21         1.93 o                         
 -13   2   4        119.28        114.45         3.46 o                         
 -12   2   4         10.25         10.25         1.64 o                         
 -11   2   4        206.24        202.02         4.13 o                         
 -10   2   4        128.43        108.39         2.64 o                         
  -9   2   4        718.95        738.25         7.52 o                         
  -8   2   4        308.07        388.73         5.02 o                         
  -7   2   4        226.66        232.40         3.60 o                         
  -6   2   4        244.69        206.12         3.26 o                         
  -5   2   4        206.09        167.73         3.84 o                         
  -4   2   4       4830.97       4782.36        38.32 o                         
  -3   2   4        213.99        218.59         3.68 o                         
  -2   2   4          0.79          1.34         0.92 o                         
  -1   2   4        593.64        606.11         8.08 o                         
   0   2   4         10.98         10.19         2.08 o                         
   1   2   4        696.26        636.54         8.29 o                         
   2   2   4       2902.88       2753.83        31.23 o                         
   3   2   4        808.82        747.75        10.14 o                         
   4   2   4          0.47          1.14         1.23 o                         
   5   2   4       3003.77       2997.63        29.61 o                         
   6   2   4         57.84         40.88         1.75 o                         
   7   2   4        417.02        428.76         5.70 o                         
   8   2   4        184.66        182.78         4.18 o                         
   9   2   4         10.59         11.44         1.86 o                         
  10   2   4        193.70        183.08         4.94 o                         
  11   2   4        129.99        123.59         4.86 o                         
  12   2   4         24.38         19.52         2.61 o                         
  13   2   4          3.83          2.18         2.60 o                         
  14   2   4          0.67          4.98         3.01 o                         
  15   2   4          0.46         -2.76         3.22 o                         
  16   2   4         20.14         15.28         4.47 o                         
  17   2   4         76.98         82.66         6.57 o                         
  18   2   4         27.25         24.01         5.94 o                         
  19   2   4          0.94         -0.11         4.68 o                         
  20   2   4          0.05         -1.31         5.86 o                         
  21   2   4          0.01          3.48         6.56 o                         
 -22   3   4          7.80         10.88         7.69 o                         
 -21   3   4          0.04          1.22         6.41 o                         
 -20   3   4         15.63         27.94         6.65 o                         
 -19   3   4          7.85          9.62         4.51 o                         
 -18   3   4         48.12         44.67         5.29 o                         
 -17   3   4          4.69          7.34         3.06 o                         
 -16   3   4         70.84         61.78         3.72 o                         
 -15   3   4         24.91         24.22         2.80 o                         
 -14   3   4         32.56         37.84         2.96 o                         
 -13   3   4         14.97         12.46         2.19 o                         
 -12   3   4         34.69         28.94         2.57 o                         
 -11   3   4         78.01         79.52         3.03 o                         
 -10   3   4        547.24        545.87         7.16 o                         
  -9   3   4         98.28         96.03         2.74 o                         
  -8   3   4         26.61         22.80         1.63 o                         
  -7   3   4       2047.03       2234.44        19.17 o                         
  -6   3   4        177.30        212.69         3.98 o                         
  -5   3   4       1576.07       1577.72        15.41 o                         
  -4   3   4        208.00        220.90         3.99 o                         
  -3   3   4          1.28          0.02         1.04 o                         
  -2   3   4         31.28         44.21         2.48 o                         
  -1   3   4         91.74         70.88         2.87 o                         
   0   3   4         16.75         16.86         2.45 o                         
   1   3   4       1053.41       1043.23        11.68 o                         
   2   3   4         53.41         46.36         2.32 o                         
   3   3   4       5339.88       5655.83        45.68 o                         
   4   3   4       2194.58       2331.64        20.48 o                         
   5   3   4        240.84        209.97         4.40 o                         
   6   3   4        152.84        156.83         3.89 o                         
   7   3   4        386.24        406.78         6.53 o                         
   8   3   4        263.77        268.74         5.26 o                         
   9   3   4         98.49         98.02         3.95 o                         
  10   3   4         15.65         17.44         2.49 o                         
  11   3   4        528.39        541.71         9.34 o                         
  12   3   4        151.38        170.31         5.81 o                         
  13   3   4          0.04         -0.92         2.20 o                         
  14   3   4         66.65         69.35         6.91 o                         
  15   3   4          2.61          0.73         2.97 o                         
  16   3   4         49.54         45.53         5.49 o                         
  17   3   4         60.79         74.34         8.47 o                         
  18   3   4          1.78          1.17         4.64 o                         
  19   3   4          6.30          6.96         5.34 o                         
  20   3   4          1.00          1.29         5.89 o                         
 -21   4   4          0.03          7.27         8.54 o                         
 -20   4   4          1.67          3.85         4.66 o                         
 -19   4   4          5.50          4.22         5.06 o                         
 -18   4   4         37.88         43.10         5.36 o                         
 -17   4   4          1.10          0.11         2.72 o                         
 -16   4   4         21.89         22.65         3.32 o                         
 -15   4   4         63.65         66.29         4.47 o                         
 -14   4   4          7.15          2.62         2.26 o                         
 -13   4   4         24.07         24.58         2.81 o                         
 -12   4   4         39.87         42.21         3.08 o                         
 -11   4   4          1.32          0.61         1.75 o                         
 -10   4   4         63.36         67.09         3.37 o                         
  -9   4   4         27.01         27.12         2.27 o                         
  -8   4   4          0.35          1.80         1.32 o                         
  -7   4   4         26.41         24.68         1.91 o                         
  -6   4   4         19.12         14.61         1.72 o                         
  -5   4   4        486.18        509.39         6.48 o                         
  -4   4   4         75.32         72.90         2.81 o                         
  -3   4   4          3.49          0.98         1.14 o                         
  -2   4   4        830.09        863.80         9.70 o                         
  -1   4   4        400.23        401.06         6.78 o                         
   0   4   4          8.76         12.44         1.72 o                         
   1   4   4        236.79        239.99         4.79 o                         
   2   4   4        849.32        891.79        10.24 o                         
   3   4   4        353.28        378.08         5.65 o                         
   4   4   4        548.02        581.91         7.38 o                         
   5   4   4         90.51         87.14         4.43 o                         
   6   4   4         64.97         64.62         3.09 o                         
   7   4   4          0.02          0.83         1.75 o                         
   8   4   4          3.86          0.73         1.90 o                         
   9   4   4         56.16         47.08         4.04 o                         
  10   4   4          2.35          0.82         2.32 o                         
  11   4   4          2.01          3.28         2.63 o                         
  12   4   4        130.18        135.44         6.20 o                         
  13   4   4          0.04          1.70         2.69 o                         
  14   4   4          0.70          0.85         2.88 o                         
  15   4   4          4.87          1.99         3.91 o                         
  16   4   4         50.69         59.49         6.74 o                         
  17   4   4          1.98         -0.33         5.13 o                         
  18   4   4          1.68         10.14         6.66 o                         
  19   4   4          6.43         11.85         9.79 o                         
  20   4   4          0.97          6.37         9.62 o                         
 -20   5   4          3.97          3.62         5.67 o                         
 -19   5   4         13.20         14.35         5.06 o                         
 -18   5   4         47.20         46.63         6.61 o                         
 -17   5   4          4.27          6.20         3.45 o                         
 -16   5   4          2.19          1.51         2.97 o                         
 -15   5   4          0.32          0.26         2.57 o                         
 -14   5   4         63.82         57.14         3.95 o                         
 -13   5   4         15.14         15.24         2.72 o                         
 -12   5   4          1.52          0.56         2.17 o                         
 -11   5   4         46.67         43.28         3.23 o                         
 -10   5   4         13.33         17.08         2.35 o                         
  -9   5   4        147.51        157.55         4.64 o                         
  -8   5   4        192.05        204.96         6.75 o                         
  -7   5   4          9.75          7.44         1.88 o                         
  -6   5   4        166.58        156.83         5.13 o                         
  -5   5   4        655.15        719.25         9.76 o                         
  -4   5   4        163.24        171.10         4.65 o                         
  -3   5   4        102.27        103.89         3.47 o                         
  -2   5   4          4.59          4.57         1.46 o                         
  -1   5   4        103.91        107.88         3.28 o                         
   0   5   4          9.47          9.92         1.72 o                         
   1   5   4        729.58        744.09        12.41 o                         
   2   5   4          0.01          0.78         1.52 o                         
   3   5   4        246.22        234.86         4.69 o                         
   4   5   4        148.50        162.80         4.89 o                         
   5   5   4          9.13         10.05         1.99 o                         
   6   5   4        253.69        252.50         6.83 o                         
   7   5   4         22.54         19.94         3.03 o                         
   8   5   4         81.36         73.05         4.51 o                         
   9   5   4          3.91          0.64         2.58 o                         
  10   5   4         33.56         30.84         3.56 o                         
  11   5   4          5.44          2.51         2.96 o                         
  12   5   4         34.61         45.24         4.58 o                         
  13   5   4          3.05          2.26         2.98 o                         
  14   5   4         31.33         31.78         5.17 o                         
  15   5   4          2.20          0.88         3.17 o                         
  16   5   4          2.41          1.22         4.76 o                         
  17   5   4          7.28         10.61         5.15 o                         
  18   5   4          1.80         15.32         7.55 o                         
 -19   6   4         12.77          9.06         6.87 o                         
 -18   6   4          0.23          4.20         4.13 o                         
 -17   6   4          0.01          4.25         3.78 o                         
 -16   6   4         12.41         18.13         4.09 o                         
 -15   6   4          0.20          3.44         3.38 o                         
 -14   6   4         31.32         25.35         3.71 o                         
 -13   6   4          5.64          3.96         3.11 o                         
 -12   6   4          7.82          9.63         3.02 o                         
 -11   6   4        177.76        175.94         6.77 o                         
 -10   6   4         19.29         23.08         3.15 o                         
  -9   6   4         68.24         65.75         4.31 o                         
  -8   6   4         33.04         30.64         3.55 o                         
  -7   6   4          6.69          7.79         2.56 o                         
  -6   6   4         32.31         40.58         3.55 o                         
  -5   6   4          5.35          2.45         2.05 o                         
  -4   6   4         47.88         53.28         3.97 o                         
  -3   6   4          0.03         -0.07         1.90 o                         
  -2   6   4         67.25         64.88         3.99 o                         
  -1   6   4         57.00         59.73         2.60 o                         
   0   6   4          7.61          9.21         2.04 o                         
   1   6   4         72.96         72.59         3.76 o                         
   2   6   4         15.56         19.27         2.27 o                         
   3   6   4          5.66          5.54         1.92 o                         
   4   6   4        142.92        144.10         4.83 o                         
   5   6   4          3.26          5.13         2.77 o                         
   6   6   4         22.94         17.99         3.23 o                         
   7   6   4        120.13        110.91         5.63 o                         
   8   6   4         34.58         30.16         4.98 o                         
   9   6   4         18.39         24.57         3.63 o                         
  10   6   4          0.67          1.50         2.86 o                         
  11   6   4         17.31         17.05         3.57 o                         
  12   6   4          0.54          0.75         3.43 o                         
  13   6   4          6.67         11.90         3.80 o                         
  14   6   4          0.29         -1.80         3.22 o                         
  15   6   4          4.52          8.55         4.28 o                         
  16   6   4         13.03         12.29         4.87 o                         
  17   6   4          0.48         -5.12         7.66 o                         
 -17   7   4          2.64        -12.58        12.58 o                         
 -16   7   4          7.83          3.32         5.10 o                         
 -15   7   4          6.73          7.19         4.29 o                         
 -14   7   4          0.62          9.47         4.03 o                         
 -13   7   4         21.11         12.40         3.95 o                         
 -12   7   4          9.38          5.11         3.70 o                         
 -11   7   4         12.58         12.06         3.62 o                         
 -10   7   4          3.22          4.14         3.29 o                         
  -9   7   4          7.14         11.03         3.51 o                         
  -8   7   4         55.44         46.96         4.82 o                         
  -7   7   4          4.81         11.09         3.32 o                         
  -6   7   4         38.71         36.17         3.90 o                         
  -5   7   4          2.30         -0.49         2.92 o                         
  -4   7   4          0.79         -1.14         2.36 o                         
  -3   7   4         17.04         13.42         3.07 o                         
  -2   7   4          6.81          4.02         2.28 o                         
  -1   7   4         75.52         66.82         4.24 o                         
   0   7   4          0.13          6.43         2.43 o                         
   1   7   4         21.47         20.39         2.82 o                         
   2   7   4         20.43         18.71         2.84 o                         
   3   7   4          1.88          3.81         2.33 o                         
   4   7   4         10.98          9.01         3.42 o                         
   5   7   4         28.43         29.03         4.61 o                         
   6   7   4          0.22          1.80         2.99 o                         
   7   7   4          0.52         -2.31         2.94 o                         
   8   7   4         17.16         18.66         3.82 o                         
   9   7   4          5.87          5.81         3.38 o                         
  10   7   4         14.07          8.94         3.63 o                         
  11   7   4         22.21         19.74         4.13 o                         
  12   7   4          0.00          1.72         3.35 o                         
  13   7   4          2.29          4.07         3.87 o                         
  14   7   4          0.69          0.83         4.57 o                         
  15   7   4          4.70         13.48         6.96 o                         
 -14   8   4          5.69          5.56         5.92 o                         
 -13   8   4          3.87          8.67         5.72 o                         
 -12   8   4          0.72          0.14         5.37 o                         
 -11   8   4          1.20          5.16         3.94 o                         
 -10   8   4          5.64          0.78         3.99 o                         
  -9   8   4         11.74         11.96         4.42 o                         
  -8   8   4         33.04         34.83         5.96 o                         
  -7   8   4          5.25          1.88         3.40 o                         
  -6   8   4          5.19          5.18         3.41 o                         
  -5   8   4          2.97         -2.51         3.15 o                         
  -4   8   4          0.41          6.83         3.40 o                         
  -3   8   4          4.34          0.55         3.21 o                         
  -2   8   4         29.82         29.03         3.92 o                         
  -1   8   4          1.00         -1.54         3.51 o                         
   0   8   4          0.35          3.08         3.08 o                         
   1   8   4         13.27         11.64         3.26 o                         
   2   8   4          8.00         17.64         4.72 o                         
   3   8   4         20.94         16.68         4.55 o                         
   4   8   4          5.83         -0.94         3.99 o                         
   5   8   4          0.01         -1.01         4.01 o                         
   6   8   4          5.77         13.50         3.94 o                         
   7   8   4         32.66         25.38         4.45 o                         
   8   8   4          0.15         -1.56         3.63 o                         
   9   8   4          0.26          1.30         3.71 o                         
  10   8   4          0.04         -0.36         4.49 o                         
  11   8   4          1.79         -0.88         4.23 o                         
  12   8   4          3.19          3.27         4.40 o                         
 -10   9   4          0.29          4.96        14.49 o                         
  -9   9   4          0.65          5.50         6.44 o                         
  -8   9   4          0.07         -4.58         6.06 o                         
  -7   9   4          1.57          5.22         6.18 o                         
  -6   9   4          2.48          5.77         4.24 o                         
  -5   9   4          6.33          5.39         4.16 o                         
  -4   9   4          9.15          9.02         4.40 o                         
  -3   9   4          2.03         -0.70         4.04 o                         
  -2   9   4          0.05          6.47         4.23 o                         
  -1   9   4          1.58          3.54         3.59 o                         
   0   9   4          2.26          3.23         4.03 o                         
   1   9   4          2.91          8.68         6.54 o                         
   2   9   4         12.61         18.16         7.04 o                         
   3   9   4          0.14          3.00         6.31 o                         
   4   9   4          0.62          6.84         6.37 o                         
   5   9   4         28.41         31.86         7.56 o                         
   6   9   4          0.08          1.68         9.52 o                         
   7   9   4          0.91         -1.12         8.72 o                         
   8   9   4          1.90        -14.49        15.25 o                         
 -23   1   5          3.82          2.90         9.00 o                         
 -22   1   5         12.26         12.12         7.06 o                         
 -21   1   5         11.25         20.15         7.10 o                         
 -20   1   5          0.32         -3.82         3.82 o                         
 -19   1   5          0.27          2.94         3.87 o                         
 -18   1   5         28.09         22.86         3.86 o                         
 -17   1   5         56.75         59.47         5.96 o                         
 -16   1   5         78.80         54.29         4.51 o                         
 -15   1   5        306.60        295.35        10.52 o                         
 -14   1   5        160.82        162.90         4.21 o                         
 -13   1   5          5.06          0.47         1.36 o                         
 -12   1   5        370.89        372.61         5.41 o                         
 -11   1   5          1.32          1.33         1.01 o                         
 -10   1   5         81.04         65.36         2.59 o                         
  -9   1   5       1021.03        993.88         9.53 o                         
  -8   1   5        415.86        386.98         4.51 o                         
  -7   1   5        745.30        720.48         7.40 o                         
  -6   1   5        946.02        864.29         8.75 o                         
  -5   1   5         63.92         68.38         2.19 o                         
  -4   1   5        917.30        904.11         9.92 o                         
  -3   1   5          1.48          4.17         0.90 o                         
  -2   1   5       4650.55       4682.09        36.69 o                         
  -1   1   5        854.16        859.76         8.30 o                         
   0   1   5        834.52        820.07         7.90 o                         
   1   1   5        310.28        306.29         3.95 o                         
   2   1   5         34.11         40.89         1.48 o                         
   3   1   5         16.25         15.65         1.13 o                         
   4   1   5       2006.21       2082.51        17.02 o                         
   5   1   5       1333.60       1459.37        13.29 o                         
   6   1   5       1033.12       1035.17        10.19 o                         
   7   1   5       2376.84       2388.98        20.58 o                         
   8   1   5        761.73        822.33         8.78 o                         
   9   1   5        160.61        143.72         3.73 o                         
  10   1   5        105.84        112.33         5.22 o                         
  11   1   5         64.74         72.43         4.56 o                         
  12   1   5          1.46          1.57         2.00 o                         
  13   1   5         59.06         61.06         5.71 o                         
  14   1   5         11.14         10.73         3.29 o                         
  15   1   5         77.26         82.18         6.11 o                         
  16   1   5         55.87         47.68         5.95 o                         
  17   1   5         21.33         19.80         4.77 o                         
  18   1   5         60.78         62.75         8.30 o                         
  19   1   5         20.49         34.01         7.48 o                         
  20   1   5         49.46         46.32         8.32 o                         
  21   1   5          0.97         -4.31         6.80 o                         
 -23   2   5          1.09         -6.41         6.90 o                         
 -22   2   5          2.10          2.15         6.80 o                         
 -21   2   5          2.09          1.20         6.31 o                         
 -20   2   5          1.59          3.82         4.55 o                         
 -19   2   5          3.27          3.62         4.02 o                         
 -18   2   5         39.45         46.54         5.23 o                         
 -17   2   5          1.18          3.46         3.08 o                         
 -16   2   5        261.57        274.38         8.70 o                         
 -15   2   5         66.08         62.60         4.72 o                         
 -14   2   5        107.72         98.93         3.66 o                         
 -13   2   5          0.24          1.53         1.63 o                         
 -12   2   5        257.04        260.86         6.91 o                         
 -11   2   5         60.27         53.20         3.30 o                         
 -10   2   5          2.02          2.57         1.25 o                         
  -9   2   5         10.47          9.51         1.37 o                         
  -8   2   5        142.89        149.21         3.16 o                         
  -7   2   5        150.47        138.35         3.29 o                         
  -6   2   5        203.11        194.72         3.30 o                         
  -5   2   5        792.71        755.70         8.00 o                         
  -4   2   5         46.65         39.77         1.91 o                         
  -3   2   5       1616.90       1643.54        16.16 o                         
  -2   2   5       1033.74       1055.88        13.65 o                         
  -1   2   5         25.08         31.07         1.77 o                         
   0   2   5        234.92        249.41         4.70 o                         
   1   2   5        845.46        876.77        11.84 o                         
   2   2   5        173.80        188.58         3.92 o                         
   3   2   5        228.06        225.03         4.37 o                         
   4   2   5         75.51         89.35         3.12 o                         
   5   2   5        324.17        297.37         4.42 o                         
   6   2   5        226.10        195.82         3.89 o                         
   7   2   5         22.30         20.66         2.53 o                         
   8   2   5        133.28        127.30         4.35 o                         
   9   2   5        106.41         98.91         3.30 o                         
  10   2   5        158.85        167.53         5.18 o                         
  11   2   5        154.91        155.22         7.75 o                         
  12   2   5          0.27         -0.05         2.18 o                         
  13   2   5         85.98         78.91         9.86 o                         
  14   2   5         77.75        105.38         6.01 o                         
  15   2   5          1.60          0.95         3.85 o                         
  16   2   5         13.38         23.65         6.06 o                         
  17   2   5         16.20         15.55         5.09 o                         
  18   2   5          2.65         -1.20         4.51 o                         
  19   2   5         19.12         19.25         5.49 o                         
  20   2   5          3.14          1.24         6.34 o                         
 -22   3   5          3.18         -3.90         6.95 o                         
 -21   3   5          3.01          8.56         7.59 o                         
 -20   3   5         12.54         12.71         6.61 o                         
 -19   3   5         20.05         18.14         5.11 o                         
 -18   3   5          2.36          5.05         3.83 o                         
 -17   3   5          4.50          4.44         3.11 o                         
 -16   3   5         35.53         37.05         3.33 o                         
 -15   3   5          1.45          3.29         2.10 o                         
 -14   3   5         31.25         16.77         2.43 o                         
 -13   3   5        216.78        189.37         7.01 o                         
 -12   3   5         42.82         44.55         2.66 o                         
 -11   3   5        105.85         96.20         3.47 o                         
 -10   3   5        183.32        187.53         4.50 o                         
  -9   3   5          0.09          1.03         1.33 o                         
  -8   3   5        124.76        140.32         3.84 o                         
  -7   3   5        117.51        115.30         3.18 o                         
  -6   3   5         33.95         27.68         1.96 o                         
  -5   3   5        303.90        317.48         5.01 o                         
  -4   3   5       1251.21       1285.86        13.13 o                         
  -3   3   5        772.72        826.91        10.33 o                         
  -2   3   5        349.30        358.83         7.16 o                         
  -1   3   5         17.11         20.66         2.24 o                         
   0   3   5        854.02        851.84        12.52 o                         
   1   3   5        717.94        775.71         9.31 o                         
   2   3   5       1352.36       1438.08        14.24 o                         
   3   3   5          3.68          6.54         1.46 o                         
   4   3   5        128.82        142.94         3.42 o                         
   5   3   5         11.27          6.75         1.89 o                         
   6   3   5        741.07        788.44        10.22 o                         
   7   3   5         63.25         60.59         2.88 o                         
   8   3   5        158.63        148.66         6.80 o                         
   9   3   5        413.07        431.60         9.89 o                         
  10   3   5         57.14         54.11         3.93 o                         
  11   3   5          2.41          2.51         2.12 o                         
  12   3   5        127.69        130.53         5.03 o                         
  13   3   5         18.22         19.83         4.56 o                         
  14   3   5          4.92          1.99         2.62 o                         
  15   3   5          9.79         11.78         3.57 o                         
  16   3   5          0.12          0.15         6.33 o                         
  17   3   5         12.83          6.73         4.89 o                         
  18   3   5         35.88         44.42         6.88 o                         
  19   3   5         25.12         16.91         6.11 o                         
  20   3   5          1.14          1.19         5.79 o                         
 -21   4   5          1.17          9.04         7.27 o                         
 -20   4   5          3.17          4.92         5.47 o                         
 -19   4   5         20.67         16.56         5.65 o                         
 -18   4   5         48.78         60.17         5.43 o                         
 -17   4   5          0.40          1.79         2.81 o                         
 -16   4   5         58.57         54.36         4.51 o                         
 -15   4   5          0.35          1.59         2.44 o                         
 -14   4   5        163.31        186.38         7.77 o                         
 -13   4   5         63.85         68.43         3.82 o                         
 -12   4   5         41.96         38.40         2.88 o                         
 -11   4   5        226.14        248.73         7.16 o                         
 -10   4   5         86.00         81.86         3.88 o                         
  -9   4   5         51.81         41.09         3.52 o                         
  -8   4   5        133.89        118.06         4.76 o                         
  -7   4   5          0.97          1.64         1.63 o                         
  -6   4   5        695.20        705.81        10.46 o                         
  -5   4   5        993.81        974.21        12.33 o                         
  -4   4   5          7.35          7.93         1.63 o                         
  -3   4   5        299.21        318.87         6.26 o                         
  -2   4   5         33.45         36.19         2.36 o                         
  -1   4   5         59.83         58.29         2.61 o                         
   0   4   5         55.79         53.27         2.75 o                         
   1   4   5        105.53        103.86         3.37 o                         
   2   4   5          0.08          1.65         1.41 o                         
   3   4   5        330.48        351.95         5.76 o                         
   4   4   5        716.91        697.07         9.49 o                         
   5   4   5        440.64        444.33         8.86 o                         
   6   4   5         21.14         23.44         2.67 o                         
   7   4   5        173.60        179.17         6.38 o                         
   8   4   5        137.04        135.04         5.88 o                         
   9   4   5          1.98          1.72         2.56 o                         
  10   4   5         27.77         25.60         3.50 o                         
  11   4   5         24.77         17.85         3.30 o                         
  12   4   5         10.68         15.11         3.47 o                         
  13   4   5         34.06         32.15         5.27 o                         
  14   4   5          9.54         16.66         4.16 o                         
  15   4   5         17.93         12.53         4.26 o                         
  16   4   5         13.18         15.95         5.06 o                         
  17   4   5         36.40         54.69         8.71 o                         
  18   4   5          3.25         11.77         6.73 o                         
  19   4   5         43.81         26.74         8.29 o                         
 -20   5   5          2.95         -0.20         5.57 o                         
 -19   5   5          0.45         -4.42         4.42 o                         
 -18   5   5          0.15          1.94         3.39 o                         
 -17   5   5          6.64          6.39         3.38 o                         
 -16   5   5          0.16          4.33         3.16 o                         
 -15   5   5         16.28         14.84         3.19 o                         
 -14   5   5         25.98         22.52         3.26 o                         
 -13   5   5          0.06          1.37         2.42 o                         
 -12   5   5          0.05          0.29         2.33 o                         
 -11   5   5        141.22        138.01         4.74 o                         
 -10   5   5          1.20          1.60         2.04 o                         
  -9   5   5         15.98          7.32         2.20 o                         
  -8   5   5          0.12         -1.84         1.84 o                         
  -7   5   5          1.63          0.69         1.65 o                         
  -6   5   5          1.16          1.08         1.74 o                         
  -5   5   5          3.06          1.51         1.79 o                         
  -4   5   5          0.00          0.45         1.60 o                         
  -3   5   5        129.11        114.84         4.64 o                         
  -2   5   5          1.17          1.90         1.75 o                         
  -1   5   5        188.49        180.70         6.26 o                         
   0   5   5         31.25         26.32         2.39 o                         
   1   5   5          7.25          5.05         1.90 o                         
   2   5   5          0.00          1.10         1.65 o                         
   3   5   5          1.18          0.64         1.63 o                         
   4   5   5         38.25         37.12         3.76 o                         
   5   5   5         31.82         34.70         3.12 o                         
   6   5   5         14.63         11.97         2.64 o                         
   7   5   5         88.02         82.16         4.70 o                         
   8   5   5         29.24         22.25         3.99 o                         
   9   5   5          0.90          1.09         2.82 o                         
  10   5   5          0.05         -0.37         2.84 o                         
  11   5   5         22.67         23.01         3.77 o                         
  12   5   5          0.75          5.55         3.29 o                         
  13   5   5         53.66         69.06         6.17 o                         
  14   5   5          9.36          9.67         3.95 o                         
  15   5   5         15.28         19.81         4.81 o                         
  16   5   5         51.79         56.90         8.53 o                         
  17   5   5         28.78         41.57        11.17 o                         
  18   5   5          3.41         11.24         7.37 o                         
 -18   6   5          1.24          2.73         3.96 o                         
 -17   6   5         15.16         16.01         4.14 o                         
 -16   6   5         60.87         85.50         5.88 o                         
 -15   6   5          0.93          2.16         3.37 o                         
 -14   6   5         71.99         78.24         5.36 o                         
 -13   6   5          9.24          9.47         3.40 o                         
 -12   6   5          0.02          1.11         2.80 o                         
 -11   6   5          8.20          6.48         3.02 o                         
 -10   6   5         12.32         11.65         2.96 o                         
  -9   6   5          2.63          0.23         2.49 o                         
  -8   6   5          7.68          5.95         2.60 o                         
  -7   6   5        118.35        116.01         5.28 o                         
  -6   6   5          2.93          0.53         2.55 o                         
  -5   6   5         34.07         34.79         3.64 o                         
  -4   6   5         45.08         49.42         3.53 o                         
  -3   6   5         14.53         13.07         2.53 o                         
  -2   6   5          6.28          7.24         2.62 o                         
  -1   6   5         81.48         90.16         5.43 o                         
   0   6   5        141.63        151.09         5.33 o                         
   1   6   5          3.84          3.46         2.13 o                         
   2   6   5          2.24          2.86         1.89 o                         
   3   6   5          2.34          1.88         2.05 o                         
   4   6   5         25.33         22.70         2.66 o                         
   5   6   5         95.91         96.13         9.01 o                         
   6   6   5        112.19        114.11         5.66 o                         
   7   6   5          2.22          3.86         2.83 o                         
   8   6   5         39.16         36.35         3.94 o                         
   9   6   5          0.16          1.67         2.88 o                         
  10   6   5          6.36          4.89         3.33 o                         
  11   6   5          0.36         -0.66         3.45 o                         
  12   6   5         17.16         23.60         4.35 o                         
  13   6   5          9.37          3.30         3.96 o                         
  14   6   5          9.26          9.66         4.06 o                         
  15   6   5         32.57         41.64         5.00 o                         
  16   6   5          0.04         -1.21         6.98 o                         
 -16   7   5          7.20          6.35         5.85 o                         
 -15   7   5          5.19          5.15         5.32 o                         
 -14   7   5          0.81          2.09         4.00 o                         
 -13   7   5          3.75         10.22         4.02 o                         
 -12   7   5          8.14         14.00         4.09 o                         
 -11   7   5          0.01          1.20         3.51 o                         
 -10   7   5         10.92          7.05         3.43 o                         
  -9   7   5          2.87          3.31         3.52 o                         
  -8   7   5         15.95         15.30         3.49 o                         
  -7   7   5          0.90          2.12         2.88 o                         
  -6   7   5          1.09          4.16         2.96 o                         
  -5   7   5          4.83          5.40         3.07 o                         
  -4   7   5         40.52         43.32         4.58 o                         
  -3   7   5         67.90         61.99         4.27 o                         
  -2   7   5          0.85          5.58         2.67 o                         
  -1   7   5         33.55         35.10         3.64 o                         
   0   7   5          1.03          0.80         2.20 o                         
   1   7   5          9.94          7.47         2.57 o                         
   2   7   5         12.28         10.86         3.13 o                         
   3   7   5         20.56         24.21         3.91 o                         
   4   7   5         31.43         35.10         4.96 o                         
   5   7   5         56.69         49.26         4.97 o                         
   6   7   5         46.08         47.55         4.91 o                         
   7   7   5         15.73         17.61         3.76 o                         
   8   7   5          7.24          9.19         3.61 o                         
   9   7   5         28.56         30.02         4.32 o                         
  10   7   5          1.31          0.14         3.33 o                         
  11   7   5          0.72          4.21         4.09 o                         
  12   7   5          0.13         -1.86         4.01 o                         
  13   7   5          0.21         -0.93         4.56 o                         
  14   7   5          9.90          6.01         5.09 o                         
 -13   8   5          2.10          7.04         5.92 o                         
 -12   8   5          8.11         13.56         6.04 o                         
 -11   8   5          1.51         -2.30         4.45 o                         
 -10   8   5          4.56          4.82         4.43 o                         
  -9   8   5          0.01         -3.73         3.73 o                         
  -8   8   5          0.58         -2.81         3.64 o                         
  -7   8   5         10.35         14.77         4.07 o                         
  -6   8   5          3.47          6.05         3.67 o                         
  -5   8   5          1.21         -0.96         3.41 o                         
  -4   8   5          4.08          2.13         3.38 o                         
  -3   8   5          0.61          4.84         3.48 o                         
  -2   8   5          0.04          1.40         3.04 o                         
  -1   8   5         14.15         13.68         3.27 o                         
   0   8   5         10.43          9.50         3.10 o                         
   1   8   5          0.10          3.63         3.19 o                         
   2   8   5         26.21         24.11         5.26 o                         
   3   8   5          2.22          6.70         4.05 o                         
   4   8   5          2.58          1.15         4.00 o                         
   5   8   5          1.73          7.86         4.41 o                         
   6   8   5          0.38         -1.76         4.26 o                         
   7   8   5          6.42          5.31         4.43 o                         
   8   8   5          2.53          0.79         4.53 o                         
   9   8   5          0.09         -1.10         5.78 o                         
  10   8   5          5.55          4.90         4.78 o                         
  11   8   5          0.06          2.41         4.83 o                         
  -9   9   5          0.40         -1.38         6.24 o                         
  -8   9   5          0.11          1.44         6.27 o                         
  -7   9   5          1.70          5.44         6.21 o                         
  -6   9   5          0.21         -2.84         5.26 o                         
  -5   9   5          0.07          4.70         4.31 o                         
  -4   9   5          3.41          4.13         4.38 o                         
  -3   9   5          0.69          0.02         4.33 o                         
  -2   9   5          3.02          1.43         4.30 o                         
  -1   9   5         17.77          7.65         3.94 o                         
   0   9   5          0.72          3.19         5.91 o                         
   1   9   5          4.76          6.62         6.37 o                         
   2   9   5          5.38          1.54         6.30 o                         
   3   9   5          0.65          3.12         6.06 o                         
   4   9   5          0.00          3.95         9.22 o                         
   5   9   5          0.06          5.12         6.54 o                         
   6   9   5          2.07          8.01         6.58 o                         
 -23   0   6         72.39         99.13        21.73 o                         
 -22   0   6          9.56         -0.76        12.58 o                         
 -21   0   6         31.60         24.40        13.73 o                         
 -20   0   6          7.09         -5.72        11.06 o                         
 -19   0   6          1.81         -5.72         9.53 o                         
 -18   0   6         15.48          9.75         4.31 o                         
 -17   0   6         30.36         34.57         5.74 o                         
 -16   0   6          4.85          2.62         2.82 o                         
 -15   0   6        375.86        377.47        12.89 o                         
 -14   0   6        128.11        121.77         5.52 o                         
 -13   0   6        422.41        403.77        10.91 o                         
 -12   0   6         75.67         83.63         4.34 o                         
 -11   0   6        841.27        831.27        11.75 o                         
 -10   0   6        382.59        387.74         7.00 o                         
  -9   0   6          1.30          3.34         1.35 o                         
  -8   0   6        353.78        315.91         5.55 o                         
  -7   0   6         17.60         16.25         2.29 o                         
  -6   0   6          6.69          6.10         2.21 o                         
  -5   0   6       1142.97       1146.24        16.93 o                         
  -4   0   6        774.22        726.38        11.93 o                         
  -3   0   6        276.98        315.81         7.12 o                         
  -2   0   6      10101.98      10571.94       111.65 o                         
  -1   0   6       3722.45       4067.35        45.15 o                         
   0   0   6        237.56        243.35         4.80 o                         
   1   0   6       3894.99       3972.50        43.10 o                         
   2   0   6       1658.77       1701.35        22.46 o                         
   3   0   6        995.79       1000.60        14.61 o                         
   4   0   6       1864.40       1976.22        25.60 o                         
   5   0   6        158.98        166.68         7.29 o                         
   6   0   6         26.50         17.87         2.00 o                         
   7   0   6        876.07        842.48        13.22 o                         
   8   0   6          7.18          7.50         2.80 o                         
   9   0   6        402.77        407.19         9.69 o                         
  10   0   6        164.99        154.17        11.80 o                         
  11   0   6        100.22        102.00         4.83 o                         
  12   0   6        696.71        733.21        17.96 o                         
  13   0   6        138.83        142.02         7.90 o                         
  14   0   6          1.15          0.51         3.50 o                         
  15   0   6        177.90        177.29        42.51 o                         
  16   0   6         48.19         46.56        17.16 o                         
  17   0   6          1.87          4.72         6.04 o                         
  18   0   6          3.79         13.93         7.60 o                         
  19   0   6          0.10          9.81         7.68 o                         
  20   0   6         29.42         33.93        14.49 o                         
 -23   1   6          2.60          9.43        12.58 o                         
 -22   1   6          2.55         -6.92         8.46 o                         
 -21   1   6          6.91          3.98         5.63 o                         
 -20   1   6         64.96         60.41         7.30 o                         
 -19   1   6         27.28         25.41         4.99 o                         
 -18   1   6         52.53         38.75         4.37 o                         
 -17   1   6        123.67        111.91         5.61 o                         
 -16   1   6         42.42         32.09         3.29 o                         
 -15   1   6          4.25          7.88         2.46 o                         
 -14   1   6         54.82         49.35         2.79 o                         
 -13   1   6         21.58         18.96         1.89 o                         
 -12   1   6          1.03          1.93         1.26 o                         
 -11   1   6         62.71         57.56         2.16 o                         
 -10   1   6          8.94          8.78         1.27 o                         
  -9   1   6        327.73        352.11         4.53 o                         
  -8   1   6         99.70        108.07         2.86 o                         
  -7   1   6          1.38          2.56         1.02 o                         
  -6   1   6        755.52        757.13         7.82 o                         
  -5   1   6        334.38        343.20         4.75 o                         
  -4   1   6        237.90        250.74         3.79 o                         
  -3   1   6        240.71        202.10         4.03 o                         
  -2   1   6       4705.42       4930.81        40.28 o                         
  -1   1   6          4.64          1.47         1.25 o                         
   0   1   6       3265.26       3522.33        29.09 o                         
   1   1   6         10.81          5.90         1.30 o                         
   2   1   6        719.32        704.34         7.42 o                         
   3   1   6        240.64        282.56         3.88 o                         
   4   1   6        591.98        634.62         6.81 o                         
   5   1   6          1.64          2.52         1.06 o                         
   6   1   6        797.67        899.82         9.44 o                         
   7   1   6         55.72         56.89         2.24 o                         
   8   1   6         92.16         92.68         2.76 o                         
   9   1   6          4.88          2.94         1.36 o                         
  10   1   6         27.52         21.35         2.22 o                         
  11   1   6         14.00         14.67         2.43 o                         
  12   1   6         10.11         11.29         2.45 o                         
  13   1   6         15.81          8.83         3.09 o                         
  14   1   6         26.40         29.37         4.77 o                         
  15   1   6        123.36        123.50         7.70 o                         
  16   1   6         10.75          8.51         4.39 o                         
  17   1   6          1.44          1.89         4.28 o                         
  18   1   6          5.57          1.28        10.37 o                         
  19   1   6          1.40         -4.06         5.94 o                         
  20   1   6         15.64         11.09         7.00 o                         
 -23   2   6         12.95         19.49        11.17 o                         
 -22   2   6          2.34          2.82         7.42 o                         
 -21   2   6         15.26          6.11         6.83 o                         
 -20   2   6          0.03          0.16         4.96 o                         
 -19   2   6          9.62         11.73         4.16 o                         
 -18   2   6          1.76          1.29         3.24 o                         
 -17   2   6         26.93         27.27         3.72 o                         
 -16   2   6          4.38          4.79         2.66 o                         
 -15   2   6         68.19         66.22         3.45 o                         
 -14   2   6         46.18         30.06         2.56 o                         
 -13   2   6        284.16        307.89         8.21 o                         
 -12   2   6         45.74         43.27         3.50 o                         
 -11   2   6          2.14          0.67         1.66 o                         
 -10   2   6        165.48        174.09         6.16 o                         
  -9   2   6         30.16         30.92         2.22 o                         
  -8   2   6        150.15        166.35         4.94 o                         
  -7   2   6        380.87        381.71         5.75 o                         
  -6   2   6        427.23        434.51         6.11 o                         
  -5   2   6       1569.42       1689.96        16.23 o                         
  -4   2   6       1025.55       1040.16        12.33 o                         
  -3   2   6          5.26          8.18         1.30 o                         
  -2   2   6        146.20        131.62         3.15 o                         
  -1   2   6        883.00        929.18        11.09 o                         
   0   2   6        861.95        872.97        10.01 o                         
   1   2   6       1141.38       1179.86        13.00 o                         
   2   2   6        383.32        404.69         5.68 o                         
   3   2   6        253.14        257.70         4.32 o                         
   4   2   6          4.41          4.06         1.17 o                         
   5   2   6        641.24        616.77         7.09 o                         
   6   2   6        230.20        209.01         5.62 o                         
   7   2   6         35.04         35.22         2.52 o                         
   8   2   6         89.62         86.03         3.58 o                         
   9   2   6        462.92        459.92         7.89 o                         
  10   2   6        193.64        186.24         9.73 o                         
  11   2   6        389.28        401.98        13.53 o                         
  12   2   6         28.83         19.56         3.33 o                         
  13   2   6          1.19         -2.23         2.54 o                         
  14   2   6          0.56          1.03         2.77 o                         
  15   2   6          5.68          2.52         4.00 o                         
  16   2   6          9.05         18.74         4.92 o                         
  17   2   6         50.02         65.44         8.53 o                         
  18   2   6          6.03          4.83         5.12 o                         
  19   2   6          4.16          4.20         5.24 o                         
  20   2   6          1.11          2.99         6.68 o                         
 -22   3   6         38.94         30.72         8.83 o                         
 -21   3   6          1.22          0.98         6.86 o                         
 -20   3   6          9.04         13.17         6.00 o                         
 -19   3   6          0.97          0.90         4.90 o                         
 -18   3   6          6.54          8.54         4.42 o                         
 -17   3   6          0.19          0.94         2.77 o                         
 -16   3   6          0.02          3.03         2.51 o                         
 -15   3   6        112.02         88.96         4.32 o                         
 -14   3   6        198.88        177.06         5.04 o                         
 -13   3   6         35.88         37.42         2.74 o                         
 -12   3   6        464.77        466.29         7.68 o                         
 -11   3   6        156.08        156.45         4.67 o                         
 -10   3   6          4.28          3.18         1.62 o                         
  -9   3   6         17.55         16.80         1.89 o                         
  -8   3   6         48.92         48.16         2.51 o                         
  -7   3   6        565.46        610.83         8.58 o                         
  -6   3   6         47.44         49.79         2.59 o                         
  -5   3   6        120.91        122.90         3.85 o                         
  -4   3   6         97.18        108.93         3.16 o                         
  -3   3   6        314.79        283.67         5.45 o                         
  -2   3   6        181.14        191.11         8.83 o                         
  -1   3   6       1861.78       1788.34        20.31 o                         
   0   3   6          2.05          0.12         2.04 o                         
   1   3   6         26.36         19.27         2.06 o                         
   2   3   6       1133.33       1153.04        13.00 o                         
   3   3   6        302.96        312.04         5.87 o                         
   4   3   6         80.99         88.50         3.23 o                         
   5   3   6         28.00         31.65         2.56 o                         
   6   3   6         13.11         10.17         1.96 o                         
   7   3   6         77.26         85.50         3.79 o                         
   8   3   6        553.94        582.26         9.86 o                         
   9   3   6         27.25         22.81         2.90 o                         
  10   3   6         23.33         31.37         3.97 o                         
  11   3   6         18.88         19.89         3.10 o                         
  12   3   6         34.45         40.15         4.10 o                         
  13   3   6        182.90        169.57        12.14 o                         
  14   3   6         55.00         64.44         4.98 o                         
  15   3   6         18.80         22.29         3.86 o                         
  16   3   6         43.11         49.65         6.60 o                         
  17   3   6          4.87          2.47         4.77 o                         
  18   3   6         22.77         21.05         6.11 o                         
  19   3   6          1.80          1.72         5.79 o                         
 -21   4   6          0.01          0.32         6.18 o                         
 -20   4   6          2.14         -5.37         5.37 o                         
 -19   4   6         18.00         12.66         5.15 o                         
 -18   4   6          1.48          6.00         4.00 o                         
 -17   4   6          6.76          7.09         3.33 o                         
 -16   4   6         37.86         38.43         3.67 o                         
 -15   4   6         12.09         13.50         2.82 o                         
 -14   4   6         34.96         32.70         3.16 o                         
 -13   4   6         39.69         42.80         3.20 o                         
 -12   4   6          1.34          0.54         2.03 o                         
 -11   4   6          6.77          4.55         2.06 o                         
 -10   4   6         67.45         69.47         3.53 o                         
  -9   4   6        113.40        101.48         4.24 o                         
  -8   4   6         23.56         19.07         2.23 o                         
  -7   4   6        139.03        160.90         4.74 o                         
  -6   4   6         92.43        102.83         4.28 o                         
  -5   4   6          0.13          2.66         1.72 o                         
  -4   4   6          0.00         -0.43         1.61 o                         
  -3   4   6        106.18        100.62         4.17 o                         
  -2   4   6          3.21          4.40         1.84 o                         
  -1   4   6         15.35         20.16         2.40 o                         
   0   4   6          2.26         -0.38         1.36 o                         
   1   4   6        215.24        243.40         6.07 o                         
   2   4   6        163.28        169.79         6.52 o                         
   3   4   6        220.19        225.94         5.66 o                         
   4   4   6        136.96        142.29         5.12 o                         
   5   4   6         11.06         11.56         2.40 o                         
   6   4   6         32.53         33.19         3.12 o                         
   7   4   6        112.66         99.98         6.08 o                         
   8   4   6         22.89         20.91         3.27 o                         
   9   4   6         20.00         14.22         3.19 o                         
  10   4   6         19.65         13.66         3.60 o                         
  11   4   6         32.16         20.57         3.60 o                         
  12   4   6          7.72          7.07         3.66 o                         
  13   4   6         43.07         38.65         4.95 o                         
  14   4   6          0.03          0.81         3.47 o                         
  15   4   6          3.97         -2.46         3.75 o                         
  16   4   6          0.04         -1.19         4.28 o                         
  17   4   6          7.48         12.69         6.80 o                         
  18   4   6          0.01         -4.70         5.45 o                         
 -20   5   6          3.66          6.66         5.99 o                         
 -19   5   6          2.00         -3.13         4.47 o                         
 -18   5   6          0.68         -0.38         3.53 o                         
 -17   5   6          2.47          2.05         3.27 o                         
 -16   5   6          2.75          7.61         3.32 o                         
 -15   5   6          1.77          7.45         3.41 o                         
 -14   5   6         55.57         63.90         4.28 o                         
 -13   5   6          1.09         -0.08         2.59 o                         
 -12   5   6         78.04         77.49         4.77 o                         
 -11   5   6         15.49         18.80         2.71 o                         
 -10   5   6        102.14         89.73         4.16 o                         
  -9   5   6        123.51        133.42         4.75 o                         
  -8   5   6          9.56          7.07         3.05 o                         
  -7   5   6          0.93         -0.48         1.82 o                         
  -6   5   6         96.89         97.33         4.58 o                         
  -5   5   6        156.98        149.76         5.42 o                         
  -4   5   6          0.15          0.52         1.98 o                         
  -3   5   6         78.51         88.33         5.35 o                         
  -2   5   6         92.81        101.93         5.83 o                         
  -1   5   6        199.90        196.04         5.84 o                         
   0   5   6        219.03        238.54         6.78 o                         
   1   5   6         59.41         52.54         3.82 o                         
   2   5   6          7.43          6.19         2.20 o                         
   3   5   6         36.61         39.42         3.09 o                         
   4   5   6         37.40         34.73         3.46 o                         
   5   5   6         75.31         65.44         4.55 o                         
   6   5   6         32.51         30.41         3.81 o                         
   7   5   6          7.36          5.62         2.72 o                         
   8   5   6         84.27         71.52         5.57 o                         
   9   5   6         18.94         14.38         3.40 o                         
  10   5   6        143.44        129.56        10.62 o                         
  11   5   6         32.45         20.18         3.77 o                         
  12   5   6          3.18          3.00         3.41 o                         
  13   5   6         18.87         15.39         4.13 o                         
  14   5   6          0.48          3.43         4.00 o                         
  15   5   6         12.82          9.93         5.42 o                         
  16   5   6         26.89         34.95         5.87 o                         
  17   5   6          7.92          4.82         5.64 o                         
 -18   6   6          8.83         17.65         5.55 o                         
 -17   6   6          0.07          1.62         3.95 o                         
 -16   6   6          0.00          0.03         3.59 o                         
 -15   6   6          8.82          9.52         3.67 o                         
 -14   6   6          2.59          2.34         3.54 o                         
 -13   6   6         11.30         11.34         3.61 o                         
 -12   6   6         88.10         91.11         5.65 o                         
 -11   6   6          9.12          7.69         2.87 o                         
 -10   6   6         74.71         78.82         5.01 o                         
  -9   6   6         46.82         49.92         5.20 o                         
  -8   6   6         17.81         21.49         3.21 o                         
  -7   6   6          2.33          3.64         2.73 o                         
  -6   6   6         28.71         25.00         3.34 o                         
  -5   6   6         86.76         88.80         4.59 o                         
  -4   6   6         55.54         47.00         3.63 o                         
  -3   6   6         39.97         49.52         4.61 o                         
  -2   6   6         49.39         44.85         3.53 o                         
  -1   6   6         53.75         64.48         4.91 o                         
   0   6   6        106.35         96.97         7.64 o                         
   1   6   6          6.87          8.41         2.66 o                         
   2   6   6          1.46          3.95         2.78 o                         
   3   6   6          2.46         -1.00         2.63 o                         
   4   6   6         18.60         13.63         4.18 o                         
   5   6   6         15.87         17.20         4.32 o                         
   6   6   6          3.65          1.54         2.94 o                         
   7   6   6          0.16         -0.63         2.74 o                         
   8   6   6         43.80         43.63         4.75 o                         
   9   6   6         43.33         39.57         4.76 o                         
  10   6   6          4.85          1.30         3.39 o                         
  11   6   6          0.15          0.58         3.41 o                         
  12   6   6          0.23          2.17         3.80 o                         
  13   6   6          0.88          5.33         4.06 o                         
  14   6   6          5.56         11.68         4.75 o                         
  15   6   6          1.60          4.74         5.99 o                         
 -16   7   6          3.99         15.88         6.00 o                         
 -15   7   6          1.35          7.36         5.60 o                         
 -14   7   6          7.41          2.41         4.23 o                         
 -13   7   6          0.21          5.77         4.22 o                         
 -12   7   6          0.46          2.04         3.81 o                         
 -11   7   6          4.09          3.29         3.75 o                         
 -10   7   6         45.96         40.27         5.86 o                         
  -9   7   6          5.12          3.30         3.16 o                         
  -8   7   6         44.41         38.62         4.08 o                         
  -7   7   6          1.34          1.87         2.79 o                         
  -6   7   6         13.03         14.53         3.48 o                         
  -5   7   6         34.95         32.68         3.94 o                         
  -4   7   6          3.63          5.64         2.83 o                         
  -3   7   6        169.63        166.67         6.21 o                         
  -2   7   6          0.30          0.44         2.56 o                         
  -1   7   6          5.78          2.16         2.62 o                         
   0   7   6         12.22         10.39         2.86 o                         
   1   7   6         11.33          8.06         2.95 o                         
   2   7   6          0.63          2.71         2.95 o                         
   3   7   6          6.75          1.38         3.71 o                         
   4   7   6          2.43          1.61         3.67 o                         
   5   7   6         14.28         11.46         4.33 o                         
   6   7   6          8.42          9.02         4.25 o                         
   7   7   6          1.92         -1.70         4.14 o                         
   8   7   6          1.52          6.02         4.09 o                         
   9   7   6          0.67         -1.46         3.68 o                         
  10   7   6          7.58          8.44         6.34 o                         
  11   7   6          0.03          3.34         4.15 o                         
  12   7   6          3.19          3.86         5.98 o                         
  13   7   6          0.01          1.48         5.47 o                         
 -13   8   6          5.38          8.18         6.35 o                         
 -12   8   6          9.62         17.89         9.02 o                         
 -11   8   6          1.96          4.30         5.88 o                         
 -10   8   6          1.55         -1.32         3.95 o                         
  -9   8   6          3.24          3.50         4.17 o                         
  -8   8   6          6.87          1.89         3.81 o                         
  -7   8   6          2.75          4.32         3.74 o                         
  -6   8   6         21.25         32.64         4.73 o                         
  -5   8   6          1.87          0.93         3.53 o                         
  -4   8   6          3.76          3.41         3.49 o                         
  -3   8   6         11.08          8.52         3.67 o                         
  -2   8   6         34.57         39.57         4.29 o                         
  -1   8   6         17.71         18.70         3.49 o                         
   0   8   6          6.91          5.99         3.50 o                         
   1   8   6          3.85          2.39         3.51 o                         
   2   8   6          8.28         10.67         5.07 o                         
   3   8   6         12.81         11.23         4.87 o                         
   4   8   6          7.70         12.61         5.01 o                         
   5   8   6         21.27         20.00         5.17 o                         
   6   8   6         26.15         25.08         5.44 o                         
   7   8   6         12.10         20.07         6.38 o                         
   8   8   6          1.47          9.14         6.03 o                         
   9   8   6          1.09          8.90         6.39 o                         
  10   8   6          0.72          0.40         6.06 o                         
  -8   9   6          3.99          3.58         6.42 o                         
  -7   9   6          6.03          3.73         5.66 o                         
  -6   9   6          0.00         -3.77         5.49 o                         
  -5   9   6          7.25          6.89         5.85 o                         
  -4   9   6          2.06          0.68         4.26 o                         
  -3   9   6          0.74          2.42         4.39 o                         
  -2   9   6          1.70          4.33         4.39 o                         
  -1   9   6          0.54         -1.76         4.56 o                         
   0   9   6          1.39          6.62         6.70 o                         
   1   9   6         10.23         16.34         6.93 o                         
   2   9   6          6.07         11.40         6.86 o                         
   3   9   6          0.51          6.01         6.60 o                         
   4   9   6          0.25          4.27         6.55 o                         
   5   9   6          3.05         -4.99         6.09 o                         
 -23   1   7          6.52         14.52        11.04 o                         
 -22   1   7         14.07         20.55        10.47 o                         
 -21   1   7         34.31         33.80         7.19 o                         
 -20   1   7          0.21          0.64         5.15 o                         
 -19   1   7        181.01        197.35         9.56 o                         
 -18   1   7         24.88         19.51         4.39 o                         
 -17   1   7         79.96         79.90         5.02 o                         
 -16   1   7          1.24         -1.09         2.46 o                         
 -15   1   7         35.07         33.15         2.92 o                         
 -14   1   7         71.83         80.82         3.48 o                         
 -13   1   7         27.90         21.83         2.39 o                         
 -12   1   7          0.58          3.23         1.46 o                         
 -11   1   7        602.05        603.87         7.37 o                         
 -10   1   7        214.22        203.35         3.88 o                         
  -9   1   7        139.72        134.05         3.20 o                         
  -8   1   7        623.16        626.50         7.41 o                         
  -7   1   7         77.52         76.98         4.25 o                         
  -6   1   7        651.50        660.48         7.70 o                         
  -5   1   7        485.09        458.55         5.73 o                         
  -4   1   7        289.19        280.71         4.30 o                         
  -3   1   7       1312.94       1465.78        14.27 o                         
  -2   1   7        679.53        677.62         7.65 o                         
  -1   1   7       2856.72       3318.78        27.11 o                         
   0   1   7       1134.83       1066.50        10.33 o                         
   1   1   7        109.92        145.01         3.02 o                         
   2   1   7        474.51        417.27         5.43 o                         
   3   1   7       1110.70       1104.40        10.89 o                         
   4   1   7          5.12          3.42         1.13 o                         
   5   1   7       1236.32       1248.56        11.74 o                         
   6   1   7         95.24        111.36         3.29 o                         
   7   1   7        201.04        205.77         3.99 o                         
   8   1   7         36.24         37.08         2.16 o                         
   9   1   7          7.93          4.14         1.68 o                         
  10   1   7         16.75         13.58         2.73 o                         
  11   1   7         62.15         74.66         5.67 o                         
  12   1   7         26.51         18.75         3.23 o                         
  13   1   7         31.96         27.21         4.06 o                         
  14   1   7        138.89        121.31         8.92 o                         
  15   1   7         15.02         15.22         4.55 o                         
  16   1   7        187.99        161.96        10.68 o                         
  17   1   7          5.72          4.68         4.20 o                         
  18   1   7         10.59          8.33         6.35 o                         
  19   1   7          3.04         -3.29         6.16 o                         
 -22   2   7         13.04         17.16        11.05 o                         
 -21   2   7          1.79          5.33        14.30 o                         
 -20   2   7         13.65         19.40         7.28 o                         
 -19   2   7         29.31         23.10         4.77 o                         
 -18   2   7          0.46          0.11         3.36 o                         
 -17   2   7         19.36         23.34         3.81 o                         
 -16   2   7          0.41          2.75         2.14 o                         
 -15   2   7         26.44         24.33         2.54 o                         
 -14   2   7          5.11          4.00         2.09 o                         
 -13   2   7          5.55          4.39         2.28 o                         
 -12   2   7        300.49        321.61        11.11 o                         
 -11   2   7        270.68        260.48         8.12 o                         
 -10   2   7        135.11        137.89         6.68 o                         
  -9   2   7        367.95        364.78         6.43 o                         
  -8   2   7         32.59         30.99         2.37 o                         
  -7   2   7        313.96        315.12         5.32 o                         
  -6   2   7        595.13        649.22         8.55 o                         
  -5   2   7        279.64        335.33         5.34 o                         
  -4   2   7        149.76        160.27         3.59 o                         
  -3   2   7        149.25        149.61         3.73 o                         
  -2   2   7          0.16         -0.06         1.24 o                         
  -1   2   7        943.86       1019.26        11.65 o                         
   0   2   7        997.59       1028.89        10.85 o                         
   1   2   7        885.44        868.63         9.61 o                         
   2   2   7         98.35         92.38         3.40 o                         
   3   2   7        275.99        286.17         4.64 o                         
   4   2   7        300.77        297.65         4.98 o                         
   5   2   7         24.63         25.10         2.03 o                         
   6   2   7        232.41        229.21         4.81 o                         
   7   2   7          0.00          0.30         1.66 o                         
   8   2   7          1.67          0.83         1.88 o                         
   9   2   7          1.01         -1.78         1.90 o                         
  10   2   7         40.54         34.32         3.61 o                         
  11   2   7         83.27         76.58         4.83 o                         
  12   2   7        224.93        206.66         9.58 o                         
  13   2   7          1.15          0.98         3.22 o                         
  14   2   7          2.00          5.00         3.64 o                         
  15   2   7          8.18          9.13         3.98 o                         
  16   2   7          0.30          1.43         4.40 o                         
  17   2   7          0.14          2.91         5.28 o                         
  18   2   7          9.33         15.38         5.68 o                         
  19   2   7          5.78         23.88         6.31 o                         
 -22   3   7         14.62         12.88         8.47 o                         
 -21   3   7         16.40         29.06        10.79 o                         
 -20   3   7         24.37         16.93         6.47 o                         
 -19   3   7          0.18         -1.77         5.09 o                         
 -18   3   7          1.92          2.35         4.19 o                         
 -17   3   7         22.52         22.67         3.63 o                         
 -16   3   7        206.47        196.49         8.37 o                         
 -15   3   7          0.43          4.66         2.53 o                         
 -14   3   7          0.02          0.94         2.20 o                         
 -13   3   7        134.15        134.27         6.69 o                         
 -12   3   7        171.47        173.30         5.43 o                         
 -11   3   7         38.96         36.22         2.66 o                         
 -10   3   7         24.40         25.78         2.23 o                         
  -9   3   7         17.16         13.11         2.15 o                         
  -8   3   7         44.97         36.80         2.62 o                         
  -7   3   7         47.03         41.52         2.83 o                         
  -6   3   7         70.78         61.70         3.45 o                         
  -5   3   7        177.11        169.53         4.96 o                         
  -4   3   7        293.36        308.48         7.48 o                         
  -3   3   7          0.05          1.52         1.65 o                         
  -2   3   7         14.75         22.36         3.80 o                         
  -1   3   7         76.72         80.48         4.09 o                         
   0   3   7          9.46         10.15         1.90 o                         
   1   3   7         13.99         11.38         1.88 o                         
   2   3   7        661.89        686.59        10.03 o                         
   3   3   7          5.08          2.63         1.66 o                         
   4   3   7        183.89        187.38         5.08 o                         
   5   3   7         17.26         14.06         2.23 o                         
   6   3   7         61.81         59.71         3.41 o                         
   7   3   7        138.76        147.62         4.87 o                         
   8   3   7        128.33        143.15         5.51 o                         
   9   3   7         62.51         69.79         4.26 o                         
  10   3   7         14.24         11.87         2.91 o                         
  11   3   7          9.86         12.90         3.29 o                         
  12   3   7        108.34         84.80         6.53 o                         
  13   3   7          0.67         -0.96         3.14 o                         
  14   3   7         74.87         59.86         5.10 o                         
  15   3   7         22.90         17.38         4.65 o                         
  16   3   7          2.66          4.49         4.40 o                         
  17   3   7         13.47         10.21         5.47 o                         
  18   3   7         17.77         17.33         6.07 o                         
 -21   4   7          1.01          2.74         6.52 o                         
 -20   4   7         14.09         13.40         6.47 o                         
 -19   4   7          0.24          1.16         4.89 o                         
 -18   4   7         18.96         33.04         4.42 o                         
 -17   4   7         16.52         18.52         3.88 o                         
 -16   4   7          0.97          3.77         2.97 o                         
 -15   4   7         47.10         37.67         4.48 o                         
 -14   4   7         85.22         93.35         5.00 o                         
 -13   4   7         28.98         22.80         3.23 o                         
 -12   4   7         35.28         43.18         4.21 o                         
 -11   4   7        100.40        115.85         5.84 o                         
 -10   4   7         31.81         25.79         2.99 o                         
  -9   4   7        267.82        284.47         6.80 o                         
  -8   4   7         71.56         69.11         3.79 o                         
  -7   4   7          8.69          4.24         1.98 o                         
  -6   4   7         24.52         17.83         2.56 o                         
  -5   4   7        316.00        332.86         7.85 o                         
  -4   4   7        100.15        105.11         5.73 o                         
  -3   4   7        738.95        752.03        13.79 o                         
  -2   4   7         15.17         22.14         2.57 o                         
  -1   4   7        183.31        168.83         5.27 o                         
   0   4   7         15.54          7.84         2.07 o                         
   1   4   7        330.73        338.28         8.01 o                         
   2   4   7        955.23        952.15        15.19 o                         
   3   4   7        235.04        235.31         6.82 o                         
   4   4   7         52.19         56.45         3.79 o                         
   5   4   7          1.60          1.51         2.06 o                         
   6   4   7          0.22          0.63         2.08 o                         
   7   4   7         15.93          8.20         2.82 o                         
   8   4   7         98.60        105.21         5.69 o                         
   9   4   7         10.24          3.80         2.85 o                         
  10   4   7        475.02        447.12        16.11 o                         
  11   4   7         13.84         19.18         3.72 o                         
  12   4   7         80.28         83.82         6.45 o                         
  13   4   7         21.16         26.52         4.79 o                         
  14   4   7          3.01          1.30         3.93 o                         
  15   4   7         17.23         13.56         4.55 o                         
  16   4   7          0.04          2.94         5.12 o                         
  17   4   7          8.72          6.20         5.98 o                         
 -19   5   7          0.36          5.76         5.37 o                         
 -18   5   7          0.41         -1.44         3.90 o                         
 -17   5   7          0.00         -1.20         3.37 o                         
 -16   5   7          5.86          9.40         3.32 o                         
 -15   5   7         24.75         30.66         3.87 o                         
 -14   5   7        127.24        108.37         7.16 o                         
 -13   5   7        146.27        146.06         6.39 o                         
 -12   5   7         16.91         15.33         2.73 o                         
 -11   5   7          7.67          6.50         2.61 o                         
 -10   5   7          6.16          5.20         2.50 o                         
  -9   5   7         55.39         51.95         3.95 o                         
  -8   5   7         35.96         25.68         3.57 o                         
  -7   5   7          0.65         -0.96         2.19 o                         
  -6   5   7          2.61          0.74         2.24 o                         
  -5   5   7         53.53         48.60         3.73 o                         
  -4   5   7         26.40         25.41         3.02 o                         
  -3   5   7         15.25         13.67         2.67 o                         
  -2   5   7        171.45        202.11         6.92 o                         
  -1   5   7         16.35         12.02         2.56 o                         
   0   5   7         82.08         67.83         5.23 o                         
   1   5   7        206.13        227.43         6.52 o                         
   2   5   7        147.39        159.62         6.36 o                         
   3   5   7        197.88        199.64         8.75 o                         
   4   5   7         36.17         33.02         3.92 o                         
   5   5   7         20.57         17.75         2.91 o                         
   6   5   7         28.24         27.42         3.90 o                         
   7   5   7         11.61          4.49         2.77 o                         
   8   5   7         34.31         32.66         5.03 o                         
   9   5   7          7.50          6.54         3.46 o                         
  10   5   7          0.12          3.51         3.24 o                         
  11   5   7          2.29          1.19         3.37 o                         
  12   5   7          7.40          1.96         3.81 o                         
  13   5   7         19.17         24.45         5.03 o                         
  14   5   7          1.60          0.10         4.25 o                         
  15   5   7          5.25          4.48         4.70 o                         
  16   5   7          3.16         10.19         5.21 o                         
 -18   6   7          0.21         -0.30         5.16 o                         
 -17   6   7          2.98          4.71         4.35 o                         
 -16   6   7         24.70         23.36         4.62 o                         
 -15   6   7          7.14          8.80         3.84 o                         
 -14   6   7          8.05          6.63         3.59 o                         
 -13   6   7          3.76          7.14         3.52 o                         
 -12   6   7          8.72          8.97         3.53 o                         
 -11   6   7          4.13          2.81         2.93 o                         
 -10   6   7         10.52          9.12         3.09 o                         
  -9   6   7          1.07          4.20         2.67 o                         
  -8   6   7          5.17          7.14         3.00 o                         
  -7   6   7         58.68         65.98         4.76 o                         
  -6   6   7        110.10        118.39         5.80 o                         
  -5   6   7          1.83          2.63         2.46 o                         
  -4   6   7         45.40         40.87         3.51 o                         
  -3   6   7          0.91          1.60         2.75 o                         
  -2   6   7        106.35        119.42         5.53 o                         
  -1   6   7        146.38        177.36         7.85 o                         
   0   6   7        299.39        340.65         9.68 o                         
   1   6   7         11.27         11.15         2.89 o                         
   2   6   7         25.01         22.39         5.20 o                         
   3   6   7          4.69          7.19         3.09 o                         
   4   6   7          2.83         -0.53         3.19 o                         
   5   6   7          7.49          6.06         3.77 o                         
   6   6   7          3.75          1.45         3.46 o                         
   7   6   7         55.23         36.06         5.13 o                         
   8   6   7         90.87         75.25         6.50 o                         
   9   6   7          6.31          1.72         3.50 o                         
  10   6   7          6.94          3.90         3.86 o                         
  11   6   7         11.31         13.92         4.14 o                         
  12   6   7          5.23          7.27         3.88 o                         
  13   6   7          2.59          5.67         4.49 o                         
  14   6   7          1.68          3.65         6.07 o                         
 -15   7   7          8.96          7.19         5.54 o                         
 -14   7   7          2.16         12.95         5.88 o                         
 -13   7   7          0.44         -3.65         3.65 o                         
 -12   7   7          4.28          6.39         4.03 o                         
 -11   7   7         57.71         53.29         5.40 o                         
 -10   7   7          0.77         -0.49         3.41 o                         
  -9   7   7          1.50         -0.04         3.13 o                         
  -8   7   7         18.54         18.16         3.56 o                         
  -7   7   7          0.06         -2.68         3.04 o                         
  -6   7   7          7.83          5.43         3.74 o                         
  -5   7   7          1.79         -0.17         2.93 o                         
  -4   7   7          0.10         -0.40         2.59 o                         
  -3   7   7          2.40          1.35         2.79 o                         
  -2   7   7          0.01          0.24         2.64 o                         
  -1   7   7          8.28          8.64         2.96 o                         
   0   7   7          2.06          3.35         2.72 o                         
   1   7   7         34.22         39.91         4.49 o                         
   2   7   7         55.77         51.48         6.45 o                         
   3   7   7          4.43          4.59         5.15 o                         
   4   7   7          2.65          2.19         3.88 o                         
   5   7   7         16.55          8.43         4.31 o                         
   6   7   7          2.34         -3.95         3.95 o                         
   7   7   7          2.51          1.11         4.13 o                         
   8   7   7          0.21          3.70         4.41 o                         
   9   7   7          0.15          1.71         4.34 o                         
  10   7   7          0.04          1.91         4.54 o                         
  11   7   7         12.17          8.58         6.02 o                         
  12   7   7          1.22          2.39         6.20 o                         
 -12   8   7          6.11          8.73         6.41 o                         
 -11   8   7          0.01          1.64         5.70 o                         
 -10   8   7          0.13          4.67         5.88 o                         
  -9   8   7          1.96          3.91         3.95 o                         
  -8   8   7         18.30         19.73         4.69 o                         
  -7   8   7          3.09          2.64         3.69 o                         
  -6   8   7          6.77          0.42         3.72 o                         
  -5   8   7          0.04          1.29         3.68 o                         
  -4   8   7          8.31          3.82         3.92 o                         
  -3   8   7          3.16          3.45         3.62 o                         
  -2   8   7          5.66          1.82         3.27 o                         
  -1   8   7          0.13          1.55         3.36 o                         
   0   8   7          8.22         10.54         3.81 o                         
   1   8   7          1.11         -1.79         4.48 o                         
   2   8   7          4.85          7.74         5.33 o                         
   3   8   7         10.08          9.14         5.08 o                         
   4   8   7          0.08          2.43         4.85 o                         
   5   8   7          6.38          9.24         5.23 o                         
   6   8   7          6.20          4.17         4.91 o                         
   7   8   7          0.00          3.43         6.16 o                         
   8   8   7          1.74          0.55         6.13 o                         
   9   8   7          0.69         -4.20         5.97 o                         
  -7   9   7          0.57        -11.44        14.87 o                         
  -6   9   7          0.44          3.38         5.64 o                         
  -5   9   7          0.01         -1.70         5.87 o                         
  -4   9   7          0.94         -4.03         5.93 o                         
  -3   9   7          0.03         -1.54         4.70 o                         
  -2   9   7          6.83          4.07         5.73 o                         
  -1   9   7         14.40         19.06         5.51 o                         
   0   9   7          2.44         12.92         5.84 o                         
   1   9   7          1.66         -5.24         5.24 o                         
   2   9   7          0.12          0.01         6.48 o                         
   3   9   7          0.23         -2.58         6.84 o                         
 -22   0   8         42.92          9.91        14.49 o                         
 -21   0   8         58.71         35.84        16.40 o                         
 -20   0   8         14.18         -4.58        11.44 o                         
 -19   0   8         33.18         38.43         9.15 o                         
 -18   0   8          0.41         -0.87         4.45 o                         
 -17   0   8         46.37         49.10         5.66 o                         
 -16   0   8          1.87         -0.45         3.53 o                         
 -15   0   8        269.17        280.55         9.99 o                         
 -14   0   8         17.57         14.30         3.81 o                         
 -13   0   8         19.79         24.19         4.67 o                         
 -12   0   8          9.52          8.11         2.70 o                         
 -11   0   8        649.73        680.62        13.24 o                         
 -10   0   8       3384.49       3282.69        43.53 o                         
  -9   0   8        139.51        133.05         5.45 o                         
  -8   0   8        362.54        368.00        13.88 o                         
  -7   0   8        273.58        263.90         9.98 o                         
  -6   0   8        111.78        114.54         3.95 o                         
  -5   0   8       1114.36       1179.65        16.60 o                         
  -4   0   8       3594.41       4253.07        48.65 o                         
  -3   0   8         29.87         16.65         2.90 o                         
  -2   0   8        937.39       1005.55        13.46 o                         
  -1   0   8       2874.29       3067.29        33.39 o                         
   0   0   8        868.96        943.63        13.43 o                         
   1   0   8          3.66          2.85         2.27 o                         
   2   0   8        656.02        676.10        11.89 o                         
   3   0   8         60.67         50.24         7.04 o                         
   4   0   8          0.49          2.47         1.83 o                         
   5   0   8        431.09        439.61         8.36 o                         
   6   0   8        111.32        115.61         4.99 o                         
   7   0   8       1602.64       1537.57        47.94 o                         
   8   0   8         62.96         54.44         3.98 o                         
   9   0   8        812.28        797.32        15.95 o                         
  10   0   8         98.20         93.40         5.67 o                         
  11   0   8         73.49         72.43        14.41 o                         
  12   0   8         12.80         20.76         5.28 o                         
  13   0   8        478.85        481.40        48.23 o                         
  14   0   8         97.55         66.25        11.98 o                         
  15   0   8         10.02          4.58        10.68 o                         
  16   0   8          1.10         -3.81         9.53 o                         
  17   0   8          1.01         -9.91         9.91 o                         
  18   0   8         12.45          0.76        11.82 o                         
  19   0   8          5.42         -2.67        11.44 o                         
 -22   1   8          0.13         -8.13        10.11 o                         
 -21   1   8          0.04          2.38         9.88 o                         
 -20   1   8         10.91         15.64         5.51 o                         
 -19   1   8          6.85          3.87         4.38 o                         
 -18   1   8          0.43         -0.85         3.94 o                         
 -17   1   8          6.54          4.74         3.26 o                         
 -16   1   8         86.15         88.86         5.72 o                         
 -15   1   8         23.33         22.44         2.94 o                         
 -14   1   8        156.33        162.29         5.68 o                         
 -13   1   8          3.30         -0.38         1.76 o                         
 -12   1   8        223.29        219.66         4.55 o                         
 -11   1   8         82.68         84.69         2.99 o                         
 -10   1   8        441.13        430.40         6.21 o                         
  -9   1   8        425.46        441.69         6.27 o                         
  -8   1   8          9.58          8.08         1.50 o                         
  -7   1   8          2.94          2.83         1.31 o                         
  -6   1   8        285.12        278.89         4.79 o                         
  -5   1   8        494.32        495.20         6.45 o                         
  -4   1   8          3.76          2.92         1.19 o                         
  -3   1   8         24.62         17.34         2.12 o                         
  -2   1   8         51.40         55.73         2.31 o                         
  -1   1   8         53.14         44.95         2.06 o                         
   0   1   8         72.82         51.53         2.17 o                         
   1   1   8        135.11        141.50         3.25 o                         
   2   1   8        254.64        250.89         4.25 o                         
   3   1   8         49.90         60.64         2.51 o                         
   4   1   8         82.76         89.51         2.60 o                         
   5   1   8        464.22        456.18         6.03 o                         
   6   1   8        369.26        392.77         5.85 o                         
   7   1   8          3.83          7.63         1.61 o                         
   8   1   8        235.87        235.76         4.88 o                         
   9   1   8        207.76        200.77         5.27 o                         
  10   1   8          5.51          4.83         2.05 o                         
  11   1   8          3.53          1.74         2.61 o                         
  12   1   8         38.50         34.01         7.54 o                         
  13   1   8          3.57         -2.47         3.28 o                         
  14   1   8          7.09          6.32         4.02 o                         
  15   1   8          1.55         -5.28         5.28 o                         
  16   1   8          2.80         -2.58         4.29 o                         
  17   1   8          8.87         11.05         5.14 o                         
  18   1   8          0.40         -0.07         7.39 o                         
  19   1   8          0.52         -3.61         6.57 o                         
 -22   2   8         11.04         32.84        12.81 o                         
 -21   2   8         15.01         24.61         8.13 o                         
 -20   2   8          3.43          0.09         6.87 o                         
 -19   2   8         80.57         79.35         7.20 o                         
 -18   2   8          0.28          3.06         3.93 o                         
 -17   2   8         54.64         48.90         5.39 o                         
 -16   2   8          2.26          0.88         2.40 o                         
 -15   2   8         17.29         15.12         2.71 o                         
 -14   2   8          9.64          9.23         2.34 o                         
 -13   2   8        550.40        603.12         9.16 o                         
 -12   2   8        493.29        508.37        14.71 o                         
 -11   2   8         27.39         21.67         2.23 o                         
 -10   2   8         94.27         98.26         4.33 o                         
  -9   2   8        169.48        180.73         4.47 o                         
  -8   2   8        209.29        194.62         4.99 o                         
  -7   2   8        773.51        775.80         9.45 o                         
  -6   2   8        507.66        566.33         7.52 o                         
  -5   2   8         63.28         69.65         3.56 o                         
  -4   2   8        378.85        397.90         5.72 o                         
  -3   2   8        447.87        461.62         6.93 o                         
  -2   2   8        168.54        182.96         5.09 o                         
  -1   2   8          0.17          1.85         1.29 o                         
   0   2   8        626.67        645.81         8.50 o                         
   1   2   8        290.43        303.22         5.07 o                         
   2   2   8        190.87        192.09         4.36 o                         
   3   2   8         87.41         83.51         3.46 o                         
   4   2   8          8.36          9.17         1.68 o                         
   5   2   8         88.61         82.55         3.34 o                         
   6   2   8         96.48         91.38         3.96 o                         
   7   2   8          5.90          7.06         2.14 o                         
   8   2   8         35.63         39.24         4.05 o                         
   9   2   8        340.80        349.28         9.01 o                         
  10   2   8         36.20         39.30         4.10 o                         
  11   2   8       1070.15       1051.52        17.71 o                         
  12   2   8         10.03          3.10         3.11 o                         
  13   2   8         24.13         27.53         4.03 o                         
  14   2   8          0.05          4.29         3.75 o                         
  15   2   8         20.76         22.10         4.72 o                         
  16   2   8         11.96         20.54         6.22 o                         
  17   2   8          0.00         -2.87         4.90 o                         
  18   2   8          5.15          4.81         5.89 o                         
 -21   3   8          0.41         -7.02         7.02 o                         
 -20   3   8         13.94         23.76         8.29 o                         
 -19   3   8          6.93          3.58         5.71 o                         
 -18   3   8         51.97         47.45         8.37 o                         
 -17   3   8          5.06          5.63         2.91 o                         
 -16   3   8        122.06        121.38         5.90 o                         
 -15   3   8         43.65         41.36         4.33 o                         
 -14   3   8         27.75         15.18         3.23 o                         
 -13   3   8          9.14         12.52         2.96 o                         
 -12   3   8         55.25         43.53         3.61 o                         
 -11   3   8        123.67        131.40         4.43 o                         
 -10   3   8         22.33         16.50         2.98 o                         
  -9   3   8         88.86         84.33         4.06 o                         
  -8   3   8        359.48        337.77         7.06 o                         
  -7   3   8       1190.41       1167.53        15.79 o                         
  -6   3   8         39.93         32.67         2.98 o                         
  -5   3   8        161.00        156.28         5.81 o                         
  -4   3   8          5.24          3.14         2.40 o                         
  -3   3   8        136.08        136.59         5.33 o                         
  -2   3   8         19.95         16.16         2.59 o                         
  -1   3   8         38.07         43.87         3.46 o                         
   0   3   8        144.08        158.18         5.10 o                         
   1   3   8         42.74         36.69         3.29 o                         
   2   3   8          1.19          0.87         1.97 o                         
   3   3   8        133.01        126.60         4.31 o                         
   4   3   8        409.45        404.12         8.92 o                         
   5   3   8         14.93          9.02         2.35 o                         
   6   3   8        249.41        252.25         6.32 o                         
   7   3   8         45.01         39.08         3.33 o                         
   8   3   8        127.92        136.42         5.66 o                         
   9   3   8          2.45          3.30         2.67 o                         
  10   3   8        127.68        112.01         5.49 o                         
  11   3   8         17.07         26.63         7.41 o                         
  12   3   8         18.51         12.93         3.34 o                         
  13   3   8         65.35         73.88         5.69 o                         
  14   3   8         57.99         50.64         5.28 o                         
  15   3   8          9.01          8.95         4.53 o                         
  16   3   8         30.82         22.61         5.41 o                         
  17   3   8         12.13         11.21         5.98 o                         
  18   3   8          0.81         -2.22         5.67 o                         
 -20   4   8          2.71          2.59         5.68 o                         
 -19   4   8          2.79          0.21         5.16 o                         
 -18   4   8          3.63          1.85         3.75 o                         
 -17   4   8         17.46         10.81         3.80 o                         
 -16   4   8         22.86         23.10         3.98 o                         
 -15   4   8         71.19         83.88         5.30 o                         
 -14   4   8         20.73         22.83         3.41 o                         
 -13   4   8         11.99          9.15         3.06 o                         
 -12   4   8         29.06         26.84         3.58 o                         
 -11   4   8         29.64         26.54         3.65 o                         
 -10   4   8         11.33          7.83         2.81 o                         
  -9   4   8         31.05         32.51         3.59 o                         
  -8   4   8          0.24         -2.12         2.12 o                         
  -7   4   8          3.63          5.75         2.71 o                         
  -6   4   8         23.13         19.45         3.07 o                         
  -5   4   8          5.34          1.58         2.44 o                         
  -4   4   8        163.73        172.35         6.36 o                         
  -3   4   8          0.53          1.61         2.10 o                         
  -2   4   8         11.26         10.34         2.55 o                         
  -1   4   8         10.16          7.08         2.23 o                         
   0   4   8         72.45         64.43         5.06 o                         
   1   4   8        108.76        113.73         5.37 o                         
   2   4   8         29.12         20.31         3.05 o                         
   3   4   8          0.13          0.48         2.62 o                         
   4   4   8         43.41         33.21         3.64 o                         
   5   4   8         60.19         56.95         4.78 o                         
   6   4   8         21.88         21.04         2.94 o                         
   7   4   8          4.44         10.03         3.72 o                         
   8   4   8         85.60         70.94         5.16 o                         
   9   4   8        106.51         70.48         5.35 o                         
  10   4   8          7.48          3.80         3.38 o                         
  11   4   8          7.82         11.73         3.68 o                         
  12   4   8         28.50         28.39         4.98 o                         
  13   4   8         28.19         31.61         5.36 o                         
  14   4   8         20.08         12.75         4.70 o                         
  15   4   8          3.83          8.03         4.27 o                         
  16   4   8          2.01          4.20         5.06 o                         
  17   4   8          0.19         -3.73         5.76 o                         
 -19   5   8          5.86         -3.01         5.39 o                         
 -18   5   8         39.95         53.88         5.49 o                         
 -17   5   8          2.11          5.14         3.90 o                         
 -16   5   8         13.39         11.03         4.09 o                         
 -15   5   8          7.04          7.24         3.77 o                         
 -14   5   8         33.87         38.30         4.23 o                         
 -13   5   8         94.38         87.75         5.12 o                         
 -12   5   8         11.28         13.45         3.24 o                         
 -11   5   8         28.49         32.79         3.75 o                         
 -10   5   8          4.54          5.02         3.08 o                         
  -9   5   8         26.37         29.01         3.82 o                         
  -8   5   8          0.04          1.45         2.72 o                         
  -7   5   8         24.64         17.72         3.10 o                         
  -6   5   8         46.07         40.39         4.09 o                         
  -5   5   8        611.15        653.03        12.49 o                         
  -4   5   8          5.89          9.86         2.80 o                         
  -3   5   8        165.69        168.82         6.12 o                         
  -2   5   8         83.82         79.20         4.83 o                         
  -1   5   8          2.34          0.71         2.28 o                         
   0   5   8          0.01          1.74         2.69 o                         
   1   5   8          3.66          3.21         2.68 o                         
   2   5   8         45.57         41.66         4.69 o                         
   3   5   8         21.07         18.39         3.68 o                         
   4   5   8         65.16         74.46         6.05 o                         
   5   5   8         43.62         44.78         4.57 o                         
   6   5   8         73.22         82.07         6.42 o                         
   7   5   8         35.00         20.15         4.35 o                         
   8   5   8          0.25         -0.57         3.35 o                         
   9   5   8          6.60         10.18         3.59 o                         
  10   5   8          7.50         11.37         3.94 o                         
  11   5   8         24.81         18.52         4.20 o                         
  12   5   8          1.21         -1.09         3.82 o                         
  13   5   8          0.21          1.11         4.34 o                         
  14   5   8          0.44          2.77         4.59 o                         
  15   5   8         26.89         30.88         6.05 o                         
 -17   6   8          4.39          5.87         6.14 o                         
 -16   6   8          0.24          1.83         4.03 o                         
 -15   6   8          3.60          1.78         3.90 o                         
 -14   6   8          3.49          7.16         3.93 o                         
 -13   6   8          0.02          4.32         3.51 o                         
 -12   6   8          1.13          2.81         3.32 o                         
 -11   6   8          0.00         -0.64         3.00 o                         
 -10   6   8          2.22          2.64         2.93 o                         
  -9   6   8          3.05          5.45         3.00 o                         
  -8   6   8          8.18          2.70         2.94 o                         
  -7   6   8          0.13          1.89         2.69 o                         
  -6   6   8          8.73          4.50         3.04 o                         
  -5   6   8         14.56         15.69         3.44 o                         
  -4   6   8         93.97        112.46         5.67 o                         
  -3   6   8        107.32         93.22         5.23 o                         
  -2   6   8        101.72        103.81         5.35 o                         
  -1   6   8          5.30          8.50         3.09 o                         
   0   6   8        110.84        110.26         5.66 o                         
   1   6   8         17.18         23.27         4.41 o                         
   2   6   8         21.66         21.04         3.91 o                         
   3   6   8         11.87          8.47         3.50 o                         
   4   6   8          0.03         -0.57         3.54 o                         
   5   6   8         25.86         24.52         5.36 o                         
   6   6   8         24.88         15.37         4.57 o                         
   7   6   8          0.05         -4.19         4.19 o                         
   8   6   8          3.52          4.77         4.13 o                         
   9   6   8          1.79          4.70         4.44 o                         
  10   6   8          1.62          3.99         4.27 o                         
  11   6   8          0.81          3.87         4.27 o                         
  12   6   8          0.66          4.98         4.80 o                         
  13   6   8          2.25          0.65         5.09 o                         
 -15   7   8         12.10         16.92         6.67 o                         
 -14   7   8          2.76          3.26         5.82 o                         
 -13   7   8          9.30         11.63         5.52 o                         
 -12   7   8          0.16         -2.08         3.82 o                         
 -11   7   8          0.01          0.58         3.50 o                         
 -10   7   8          0.19          3.19         3.54 o                         
  -9   7   8          0.03          3.85         3.41 o                         
  -8   7   8          2.97          4.74         3.45 o                         
  -7   7   8          2.52          3.08         3.61 o                         
  -6   7   8          0.26          1.00         3.32 o                         
  -5   7   8          3.34          2.53         3.33 o                         
  -4   7   8          5.31          6.71         3.06 o                         
  -3   7   8         79.36         92.56         5.40 o                         
  -2   7   8         16.25         23.44         3.65 o                         
  -1   7   8         24.39         14.91         3.27 o                         
   0   7   8          0.73          5.94         3.42 o                         
   1   7   8          0.27          3.80         3.22 o                         
   2   7   8          1.30          8.14         4.00 o                         
   3   7   8          4.72         -0.06         4.30 o                         
   4   7   8          6.66          3.80         4.55 o                         
   5   7   8          7.47          6.61         4.48 o                         
   6   7   8          3.41          3.81         4.59 o                         
   7   7   8          2.40          3.00         4.46 o                         
   8   7   8          9.66          5.93         4.79 o                         
   9   7   8          0.15          7.97         5.91 o                         
  10   7   8          0.00          6.65         6.10 o                         
  11   7   8          0.04          2.18         6.21 o                         
 -11   8   8          1.55         -4.28         6.00 o                         
 -10   8   8          3.04         -0.74         5.22 o                         
  -9   8   8          2.55          3.65         5.42 o                         
  -8   8   8          0.70          0.12         4.86 o                         
  -7   8   8          0.20          2.96         3.69 o                         
  -6   8   8         13.10         12.10         4.26 o                         
  -5   8   8          0.00         -0.73         3.73 o                         
  -4   8   8          0.32         -0.01         3.77 o                         
  -3   8   8         19.53         23.37         5.45 o                         
  -2   8   8         45.30         43.78         4.55 o                         
  -1   8   8         39.60         26.10         5.01 o                         
   0   8   8          4.13          5.50         3.94 o                         
   1   8   8         42.78         49.80         9.60 o                         
   2   8   8          1.05          1.20         4.67 o                         
   3   8   8          4.59          3.59         6.12 o                         
   4   8   8          0.17          0.18         4.95 o                         
   5   8   8          0.62         -0.87         5.98 o                         
   6   8   8          0.00          1.43         6.19 o                         
   7   8   8          3.75          4.19         6.66 o                         
  -2   9   8          0.20         -7.63        16.40 o                         
  -1   9   8          0.00          0.61         8.97 o                         
 -22   1   9          0.47          0.19        10.92 o                         
 -21   1   9          3.15          7.51         9.84 o                         
 -20   1   9          0.09         -3.99         4.92 o                         
 -19   1   9          3.52          2.24         4.90 o                         
 -18   1   9          0.00         -0.24         3.73 o                         
 -17   1   9          0.95          2.02         3.59 o                         
 -16   1   9         25.92         19.58         3.56 o                         
 -15   1   9        328.85        357.71         8.54 o                         
 -14   1   9         17.02         10.63         2.48 o                         
 -13   1   9        396.35        413.66         7.90 o                         
 -12   1   9        215.02        210.10         5.49 o                         
 -11   1   9         49.37         47.42         3.00 o                         
 -10   1   9        605.92        621.79         9.53 o                         
  -9   1   9          3.13          2.67         1.63 o                         
  -8   1   9       1303.33       1343.03        13.64 o                         
  -7   1   9         22.36         18.08         1.84 o                         
  -6   1   9       2441.34       2438.44        21.68 o                         
  -5   1   9          3.41          3.93         1.45 o                         
  -4   1   9        867.31        929.93        10.83 o                         
  -3   1   9         34.17         31.14         2.08 o                         
  -2   1   9        540.14        512.23         6.86 o                         
  -1   1   9        643.64        668.68         8.37 o                         
   0   1   9         13.74         10.76         1.59 o                         
   1   1   9        944.38        950.53        10.72 o                         
   2   1   9         26.57         20.33         1.82 o                         
   3   1   9        332.04        328.06         6.96 o                         
   4   1   9        294.79        287.89         4.84 o                         
   5   1   9         98.31        100.12         3.32 o                         
   6   1   9        561.97        558.75         8.57 o                         
   7   1   9          0.49          0.43         2.36 o                         
   8   1   9          1.76          0.14         2.02 o                         
   9   1   9          0.34          1.77         2.05 o                         
  10   1   9         22.77         19.56         3.83 o                         
  11   1   9          4.26         -0.33         2.90 o                         
  12   1   9         16.28         11.08         5.12 o                         
  13   1   9          2.04          1.81         3.63 o                         
  14   1   9         33.85         30.61         5.35 o                         
  15   1   9         25.02         20.07         5.39 o                         
  16   1   9          8.40         12.47         6.16 o                         
  17   1   9         13.92         12.92         5.31 o                         
  18   1   9          7.87         16.16         9.69 o                         
 -21   2   9          1.31         -6.90         7.20 o                         
 -20   2   9         52.32         69.64        10.28 o                         
 -19   2   9          3.33         -0.69         6.71 o                         
 -18   2   9          0.82         -3.09         4.37 o                         
 -17   2   9          3.59          1.18         3.60 o                         
 -16   2   9         13.38         10.26         3.44 o                         
 -15   2   9        113.37        127.07         5.75 o                         
 -14   2   9          0.91          1.47         2.50 o                         
 -13   2   9        111.42        116.67         5.38 o                         
 -12   2   9        364.12        359.88         8.08 o                         
 -11   2   9          6.54          7.81         2.13 o                         
 -10   2   9        291.34        288.97         5.48 o                         
  -9   2   9        550.42        547.52         7.68 o                         
  -8   2   9        476.42        429.63         6.53 o                         
  -7   2   9         23.97         22.43         2.12 o                         
  -6   2   9         40.85         40.12         2.42 o                         
  -5   2   9         11.99          7.79         1.55 o                         
  -4   2   9          4.70          3.79         1.35 o                         
  -3   2   9         46.81         60.11         2.81 o                         
  -2   2   9          0.27          1.86         1.50 o                         
  -1   2   9        481.70        484.81         7.43 o                         
   0   2   9        366.68        369.65         7.15 o                         
   1   2   9         21.58         22.52         2.29 o                         
   2   2   9          0.25          0.60         1.61 o                         
   3   2   9        321.30        309.59         5.84 o                         
   4   2   9        275.31        268.51         6.95 o                         
   5   2   9        363.54        364.80         6.76 o                         
   6   2   9          1.45          2.70         2.23 o                         
   7   2   9        420.49        442.83         8.52 o                         
   8   2   9        289.11        288.55         6.92 o                         
   9   2   9         30.74         31.23         4.06 o                         
  10   2   9        248.66        283.86         9.04 o                         
  11   2   9         92.87         74.52         5.25 o                         
  12   2   9         22.99         25.21         4.10 o                         
  13   2   9          6.04          4.02         3.46 o                         
  14   2   9          5.31          7.78         4.35 o                         
  15   2   9         34.53         23.26         5.06 o                         
  16   2   9          0.41         -2.21         4.94 o                         
  17   2   9          1.00         -0.99         5.49 o                         
 -21   3   9          0.07          8.80         7.99 o                         
 -20   3   9          0.04          1.45         7.70 o                         
 -19   3   9          7.89          4.68         7.73 o                         
 -18   3   9         31.22         24.14        12.25 o                         
 -17   3   9         52.45         59.76         4.79 o                         
 -16   3   9          7.59          9.04         2.88 o                         
 -15   3   9          5.60          5.21         2.84 o                         
 -14   3   9         26.72         21.36         2.88 o                         
 -13   3   9         85.51         86.04         7.33 o                         
 -12   3   9         67.35         70.42         3.97 o                         
 -11   3   9          7.27          9.05         2.39 o                         
 -10   3   9        225.84        228.63         6.35 o                         
  -9   3   9         34.69         32.93         3.29 o                         
  -8   3   9        195.06        183.48         7.96 o                         
  -7   3   9          4.02          8.24         2.58 o                         
  -6   3   9        472.49        502.47        12.85 o                         
  -5   3   9         19.38         20.04         2.95 o                         
  -4   3   9       1049.57       1107.10        16.75 o                         
  -3   3   9        178.30        181.48         6.52 o                         
  -2   3   9          0.02          2.27         2.38 o                         
  -1   3   9        135.71        142.10         5.22 o                         
   0   3   9          1.37          4.41         2.03 o                         
   1   3   9         47.70         50.99         3.67 o                         
   2   3   9          9.12          7.85         2.47 o                         
   3   3   9         55.72         54.35         4.43 o                         
   4   3   9        115.38        110.19         5.21 o                         
   5   3   9        100.06         97.06         4.53 o                         
   6   3   9          6.24          7.69         2.55 o                         
   7   3   9         12.87         11.69         2.78 o                         
   8   3   9        450.50        441.84         9.76 o                         
   9   3   9          6.83         11.47         3.34 o                         
  10   3   9         32.64         36.00         4.50 o                         
  11   3   9          0.80         -2.12         3.69 o                         
  12   3   9          0.04         -1.88         3.22 o                         
  13   3   9          2.15         -0.53         3.50 o                         
  14   3   9          2.92          1.52         3.75 o                         
  15   3   9          2.81          0.83         4.68 o                         
  16   3   9          3.12         -0.77         4.73 o                         
  17   3   9          2.70          3.29         5.73 o                         
 -20   4   9          5.23          6.76         8.02 o                         
 -19   4   9          0.43          3.82         5.70 o                         
 -18   4   9         51.83         45.21         5.35 o                         
 -17   4   9         55.87         56.94         5.28 o                         
 -16   4   9         12.11          8.41         3.71 o                         
 -15   4   9         54.89         46.69         4.32 o                         
 -14   4   9         87.23         91.17         8.03 o                         
 -13   4   9          9.55         12.66         3.77 o                         
 -12   4   9        161.53        154.57         6.59 o                         
 -11   4   9        118.85        119.46         6.27 o                         
 -10   4   9        153.40        137.56         6.73 o                         
  -9   4   9         49.88         44.72         4.46 o                         
  -8   4   9         77.39         84.77         8.89 o                         
  -7   4   9         49.92         58.05         4.50 o                         
  -6   4   9        334.87        337.46         9.39 o                         
  -5   4   9        117.71        111.78         5.62 o                         
  -4   4   9         28.31         21.14         3.54 o                         
  -3   4   9         38.90         34.89         4.08 o                         
  -2   4   9        354.27        361.27         8.81 o                         
  -1   4   9         19.34         17.84         3.06 o                         
   0   4   9         12.81         10.23         2.88 o                         
   1   4   9       1219.58       1245.65        19.36 o                         
   2   4   9        330.73        334.94        16.26 o                         
   3   4   9        112.69        110.75         9.59 o                         
   4   4   9         48.85         51.66         5.43 o                         
   5   4   9         59.53         56.67         4.73 o                         
   6   4   9         76.68         76.74         5.48 o                         
   7   4   9         24.58         17.08         4.25 o                         
   8   4   9         11.79         11.18         3.75 o                         
   9   4   9          2.10          2.89         3.32 o                         
  10   4   9        123.05        134.11         9.25 o                         
  11   4   9          2.27          3.70         3.89 o                         
  12   4   9        107.98        111.38         7.64 o                         
  13   4   9         14.11         13.13         5.23 o                         
  14   4   9          5.66          7.25         4.22 o                         
  15   4   9          1.14          6.91         4.50 o                         
  16   4   9          4.72         12.01         7.10 o                         
 -18   5   9         15.50         19.86         4.91 o                         
 -17   5   9          1.81         -0.93         4.01 o                         
 -16   5   9         11.48          5.83         4.31 o                         
 -15   5   9          3.66         10.91         4.27 o                         
 -14   5   9          2.23          2.72         3.64 o                         
 -13   5   9          7.09          5.73         3.50 o                         
 -12   5   9          7.37         11.70         3.66 o                         
 -11   5   9          8.18         12.36         4.19 o                         
 -10   5   9          0.81         -2.90         3.20 o                         
  -9   5   9         41.74         25.66         4.26 o                         
  -8   5   9          9.21          7.82         3.71 o                         
  -7   5   9          1.40         -0.25         2.88 o                         
  -6   5   9         83.69         92.64         5.67 o                         
  -5   5   9         54.43         52.88         5.41 o                         
  -4   5   9         39.51         48.46         5.81 o                         
  -3   5   9        189.14        219.59         7.68 o                         
  -2   5   9        151.85        158.25         6.80 o                         
  -1   5   9         39.40         45.66         4.40 o                         
   0   5   9        154.31        183.07         8.25 o                         
   1   5   9          4.39          9.96         3.41 o                         
   2   5   9         80.39         78.45         6.11 o                         
   3   5   9          1.39          3.81         3.01 o                         
   4   5   9          9.48         10.99         3.39 o                         
   5   5   9         53.33         41.24         8.01 o                         
   6   5   9         10.02          3.92         3.87 o                         
   7   5   9         10.65         11.05         3.90 o                         
   8   5   9         19.63          8.30         3.97 o                         
   9   5   9         28.71         28.21         4.96 o                         
  10   5   9         10.14          9.74         4.62 o                         
  11   5   9          5.28          2.47         4.23 o                         
  12   5   9          0.10          0.20         4.94 o                         
  13   5   9          0.66         -3.23         4.60 o                         
  14   5   9          0.79         -5.51         5.77 o                         
 -16   6   9         16.98         15.67         7.32 o                         
 -15   6   9          2.30          3.73         4.61 o                         
 -14   6   9          2.91          6.71         4.27 o                         
 -13   6   9          0.02          1.40         3.49 o                         
 -12   6   9         15.54         19.78         4.20 o                         
 -11   6   9          0.68          0.78         3.25 o                         
 -10   6   9         26.68         20.64         3.86 o                         
  -9   6   9         64.98         72.84         5.37 o                         
  -8   6   9          2.72         -3.41         3.41 o                         
  -7   6   9          4.45          6.18         3.63 o                         
  -6   6   9          0.41          2.02         3.11 o                         
  -5   6   9         14.29         19.70         3.67 o                         
  -4   6   9        115.58        117.71         7.04 o                         
  -3   6   9         24.84         25.00         3.74 o                         
  -2   6   9         86.29         96.64         6.86 o                         
  -1   6   9        138.01        152.48        10.32 o                         
   0   6   9        132.93        133.34         8.00 o                         
   1   6   9         23.68         16.16         4.37 o                         
   2   6   9          3.46          1.86         3.38 o                         
   3   6   9          0.80          1.59         3.31 o                         
   4   6   9         23.77         18.69         4.65 o                         
   5   6   9         37.84         35.65         7.68 o                         
   6   6   9         10.69         12.42         4.44 o                         
   7   6   9          2.74          2.52         4.39 o                         
   8   6   9         21.37         20.04         5.08 o                         
   9   6   9          0.28          6.88         4.85 o                         
  10   6   9         24.30         18.56         5.12 o                         
  11   6   9          0.01         -0.79         5.74 o                         
  12   6   9          8.60         21.00         7.06 o                         
 -14   7   9          3.18          4.93         5.74 o                         
 -13   7   9          0.18          0.73         5.43 o                         
 -12   7   9          1.94          4.81         4.77 o                         
 -11   7   9          0.26          4.46         3.86 o                         
 -10   7   9          8.81          7.42         4.00 o                         
  -9   7   9          0.88          0.81         3.53 o                         
  -8   7   9          7.10          8.35         3.73 o                         
  -7   7   9          0.05          0.88         3.58 o                         
  -6   7   9         22.87         29.67         4.45 o                         
  -5   7   9         19.10         23.44         4.81 o                         
  -4   7   9         22.26         20.40         3.69 o                         
  -3   7   9          3.97         -1.41         3.11 o                         
  -2   7   9         20.08         17.67         4.63 o                         
  -1   7   9          9.20          3.53         4.26 o                         
   0   7   9          9.58         16.18         4.80 o                         
   1   7   9          1.46          5.33         3.89 o                         
   2   7   9          5.73         10.33         4.29 o                         
   3   7   9         14.11         16.60         4.99 o                         
   4   7   9          9.13         -0.69         4.23 o                         
   5   7   9          7.56         15.82         5.24 o                         
   6   7   9         10.31         10.71         5.12 o                         
   7   7   9          1.47          0.81         4.79 o                         
   8   7   9          0.15          8.89         6.17 o                         
   9   7   9          1.19          2.74         6.13 o                         
  10   7   9          1.31         -5.34        16.01 o                         
 -10   8   9          0.93          2.59         6.42 o                         
  -9   8   9          0.21          2.83         5.20 o                         
  -8   8   9          6.36         -3.34         5.01 o                         
  -7   8   9          6.91         16.72         5.97 o                         
  -6   8   9          1.94          2.14         4.59 o                         
  -5   8   9          1.93          1.31         4.26 o                         
  -4   8   9          2.65          1.52         4.11 o                         
  -3   8   9         10.79         10.97         4.21 o                         
  -2   8   9         14.92         14.96         4.78 o                         
  -1   8   9          8.88         12.57         4.62 o                         
   0   8   9          7.49         12.69         4.37 o                         
   1   8   9          0.13          4.99         5.28 o                         
   2   8   9          8.05         14.33         5.28 o                         
   3   8   9          7.11          7.39         6.08 o                         
   4   8   9          0.01         -4.04         8.87 o                         
   5   8   9          0.13          1.11         6.57 o                         
   6   8   9          0.01          4.96        17.92 o                         
 -21   0  10         18.62         38.89        18.30 o                         
 -20   0  10         13.51          2.80        12.96 o                         
 -19   0  10        155.55        146.01        15.11 o                         
 -18   0  10         90.65        101.87        16.28 o                         
 -17   0  10         11.20         10.06         5.03 o                         
 -16   0  10          1.53          0.03         4.02 o                         
 -15   0  10        127.43        133.24         8.43 o                         
 -14   0  10        308.87        307.11        11.07 o                         
 -13   0  10        350.10        357.35        11.52 o                         
 -12   0  10        884.86        971.28        18.15 o                         
 -11   0  10       4257.03       4600.53        60.17 o                         
 -10   0  10         68.04         54.74         6.01 o                         
  -9   0  10        778.92        792.90        15.35 o                         
  -8   0  10        271.67        257.30         8.07 o                         
  -7   0  10        127.24        111.24         8.21 o                         
  -6   0  10        797.15        822.51        13.92 o                         
  -5   0  10        537.07        503.52        10.06 o                         
  -4   0  10         50.98         40.65         3.75 o                         
  -3   0  10         39.14         34.69         3.30 o                         
  -2   0  10        614.15        629.17        11.33 o                         
  -1   0  10         16.44         13.66         2.49 o                         
   0   0  10        328.07        341.88         8.98 o                         
   1   0  10        105.84        102.13         6.85 o                         
   2   0  10         32.03         20.03         3.18 o                         
   3   0  10          8.58         14.61         3.23 o                         
   4   0  10         93.60         95.70         4.84 o                         
   5   0  10       1976.59       2116.86        27.33 o                         
   6   0  10       4532.50       4760.46        59.89 o                         
   7   0  10        158.84        163.28         7.90 o                         
   8   0  10        397.65        387.75         9.83 o                         
   9   0  10          0.99          0.28         2.75 o                         
  10   0  10          5.99          2.32         4.22 o                         
  11   0  10         34.44         40.71         5.72 o                         
  12   0  10         15.73         10.74         5.83 o                         
  13   0  10        182.69        213.32        21.16 o                         
  14   0  10          0.07          1.58         5.34 o                         
  15   0  10          0.97          6.10        11.44 o                         
  16   0  10         69.42        120.11        22.50 o                         
  17   0  10          0.65         17.16        14.49 o                         
 -21   1  10          1.04         -1.86         7.39 o                         
 -20   1  10          0.57         -6.81         7.04 o                         
 -19   1  10          1.66          6.34         4.82 o                         
 -18   1  10         21.35         19.78         4.60 o                         
 -17   1  10         27.72         28.46         4.84 o                         
 -16   1  10          4.84         -2.33         3.33 o                         
 -15   1  10         47.39         41.99         4.12 o                         
 -14   1  10         40.47         36.17         3.42 o                         
 -13   1  10          8.41          5.07         2.40 o                         
 -12   1  10          3.57          4.97         2.25 o                         
 -11   1  10        298.51        309.02         8.28 o                         
 -10   1  10        308.12        296.95         6.25 o                         
  -9   1  10         34.97         40.26         2.88 o                         
  -8   1  10          2.99          1.93         1.70 o                         
  -7   1  10         46.40         39.62         2.53 o                         
  -6   1  10        222.59        237.12         4.96 o                         
  -5   1  10        168.37        162.49         5.20 o                         
  -4   1  10          0.00          0.32         1.51 o                         
  -3   1  10         39.96         37.93         2.39 o                         
  -2   1  10        121.36        131.63         5.07 o                         
  -1   1  10         86.02         88.00         3.45 o                         
   0   1  10         31.34         28.77         2.23 o                         
   1   1  10          0.40          0.12         1.52 o                         
   2   1  10        128.18        125.57         4.78 o                         
   3   1  10         23.71         21.10         2.08 o                         
   4   1  10       1057.26       1136.99        13.97 o                         
   5   1  10         92.16         90.45         3.89 o                         
   6   1  10          6.64          8.69         2.28 o                         
   7   1  10        367.04        351.27        11.64 o                         
   8   1  10         56.03         64.01         4.00 o                         
   9   1  10        192.86        181.80         5.62 o                         
  10   1  10         86.50         71.88         4.29 o                         
  11   1  10          1.30          5.06         3.28 o                         
  12   1  10        143.73        137.87         6.69 o                         
  13   1  10          0.13          3.47         3.73 o                         
  14   1  10          0.96          1.64         3.92 o                         
  15   1  10          0.13          2.34         4.30 o                         
  16   1  10          3.41         -3.97        10.10 o                         
  17   1  10          5.54         -4.02         5.91 o                         
 -21   2  10         34.05         43.14        10.01 o                         
 -20   2  10          3.72          7.63         8.27 o                         
 -19   2  10          9.98          6.11         7.35 o                         
 -18   2  10          6.22         -0.51         5.54 o                         
 -17   2  10         74.79         75.67         6.57 o                         
 -16   2  10        177.10        185.12         7.68 o                         
 -15   2  10         75.57         64.53         7.32 o                         
 -14   2  10         94.04         94.95         5.52 o                         
 -13   2  10        319.56        327.98         8.70 o                         
 -12   2  10         53.18         51.98         6.29 o                         
 -11   2  10         39.39         34.43         3.08 o                         
 -10   2  10         65.03         56.39         3.42 o                         
  -9   2  10       1685.41       1776.94        19.23 o                         
  -8   2  10        192.68        203.64         4.95 o                         
  -7   2  10        143.03        148.58         4.67 o                         
  -6   2  10         70.47         76.86         3.31 o                         
  -5   2  10        213.44        210.07         5.01 o                         
  -4   2  10        172.41        181.29         9.21 o                         
  -3   2  10        244.73        254.60         4.85 o                         
  -2   2  10        179.66        168.09         5.52 o                         
  -1   2  10          7.34          7.33         2.10 o                         
   0   2  10         67.29         60.55         3.75 o                         
   1   2  10         73.08         69.66         4.80 o                         
   2   2  10         90.12         79.89         3.82 o                         
   3   2  10       1646.11       1699.74        21.59 o                         
   4   2  10        587.13        577.62         9.82 o                         
   5   2  10        204.64        196.04         5.40 o                         
   6   2  10         28.78         24.78         3.14 o                         
   7   2  10         35.54         33.82         4.00 o                         
   8   2  10        561.15        622.45        11.76 o                         
   9   2  10          6.94          4.80         3.23 o                         
  10   2  10          2.60          5.03         3.41 o                         
  11   2  10         19.25         15.87         3.97 o                         
  12   2  10          2.05          5.93         3.64 o                         
  13   2  10          1.43          3.39         3.72 o                         
  14   2  10          4.59         -0.92         4.30 o                         
  15   2  10         15.17         14.54         5.02 o                         
  16   2  10          8.70          6.43         5.00 o                         
 -20   3  10         54.63         77.54        10.99 o                         
 -19   3  10         24.64         26.29        12.77 o                         
 -18   3  10          4.50          1.58         7.33 o                         
 -17   3  10         24.09         16.42         5.35 o                         
 -16   3  10         10.17          6.86         3.24 o                         
 -15   3  10          8.90          5.44         3.04 o                         
 -14   3  10         11.54          8.06         2.96 o                         
 -13   3  10          4.37         -0.05         2.35 o                         
 -12   3  10         87.28         83.24         3.84 o                         
 -11   3  10        130.86        127.65         6.33 o                         
 -10   3  10         10.55         10.89         2.55 o                         
  -9   3  10        395.13        378.11         9.88 o                         
  -8   3  10         23.74         31.91         3.64 o                         
  -7   3  10        769.90        835.31        12.85 o                         
  -6   3  10          7.93          6.21         2.36 o                         
  -5   3  10        234.46        214.00         8.57 o                         
  -4   3  10         66.93         65.55         4.76 o                         
  -3   3  10         16.80         17.47         2.48 o                         
  -2   3  10         73.80         63.37         7.12 o                         
  -1   3  10         54.70         45.55         3.74 o                         
   0   3  10          4.69          1.34         2.54 o                         
   1   3  10        284.21        286.16         8.71 o                         
   2   3  10       1655.45       1789.13        25.49 o                         
   3   3  10        200.03        195.96        11.88 o                         
   4   3  10        178.32        185.68         7.67 o                         
   5   3  10         52.72         45.06         4.17 o                         
   6   3  10          0.84         -3.03         3.41 o                         
   7   3  10          5.79          1.67         2.81 o                         
   8   3  10          8.62         11.76         3.40 o                         
   9   3  10         27.14         28.63         4.34 o                         
  10   3  10          9.46          5.99         3.66 o                         
  11   3  10         16.21         16.33         4.14 o                         
  12   3  10          3.17          1.03         3.66 o                         
  13   3  10          0.25          1.95         3.94 o                         
  14   3  10         29.27         32.52         5.16 o                         
  15   3  10          4.31          5.22         5.16 o                         
  16   3  10          0.04          4.22        15.63 o                         
 -19   4  10          3.45         -2.59         9.82 o                         
 -18   4  10          5.59         -1.12         4.83 o                         
 -17   4  10          5.03          7.04         4.87 o                         
 -16   4  10         10.17         12.24         3.77 o                         
 -15   4  10         34.95         34.79         4.71 o                         
 -14   4  10          5.87          4.29         4.34 o                         
 -13   4  10         11.66         11.03         3.79 o                         
 -12   4  10         21.16         20.28         4.33 o                         
 -11   4  10          0.72         -2.69         3.34 o                         
 -10   4  10         18.01          7.81         3.58 o                         
  -9   4  10          2.51         -2.56         3.11 o                         
  -8   4  10         14.69         23.90         3.84 o                         
  -7   4  10        446.07        473.99        11.11 o                         
  -6   4  10        172.89        200.32         9.18 o                         
  -5   4  10        148.06        135.67         7.76 o                         
  -4   4  10        124.96        131.78         7.11 o                         
  -3   4  10         45.16         48.88         4.34 o                         
  -2   4  10         35.20         36.62         3.98 o                         
  -1   4  10         32.78         36.92         4.55 o                         
   0   4  10        131.90        140.94         6.57 o                         
   1   4  10        384.37        403.07        11.41 o                         
   2   4  10         36.16         45.51         4.92 o                         
   3   4  10         29.45         19.02         3.97 o                         
   4   4  10        110.74        101.15         6.14 o                         
   5   4  10          0.60          4.13         3.29 o                         
   6   4  10        117.65        115.82         6.54 o                         
   7   4  10          9.40          6.79         3.93 o                         
   8   4  10          7.68          8.86         4.13 o                         
   9   4  10         35.78         27.13         4.96 o                         
  10   4  10         28.80         22.82         5.55 o                         
  11   4  10         51.40         40.10         5.57 o                         
  12   4  10          0.07          2.25         4.32 o                         
  13   4  10          3.31          3.58         4.29 o                         
  14   4  10          1.09          7.36         5.03 o                         
 -18   5  10          1.08         11.70         7.37 o                         
 -17   5  10          0.42          4.44         4.67 o                         
 -16   5  10          5.84          8.46         4.76 o                         
 -15   5  10          0.63          4.72         4.02 o                         
 -14   5  10         11.20         13.64         3.94 o                         
 -13   5  10          2.27          4.51         4.21 o                         
 -12   5  10          1.96          0.94         4.00 o                         
 -11   5  10         21.10         28.31         4.80 o                         
 -10   5  10          0.30          0.47         3.70 o                         
  -9   5  10        155.44        170.77         8.38 o                         
  -8   5  10         12.25          7.92         4.02 o                         
  -7   5  10        101.72         99.64         6.01 o                         
  -6   5  10          4.86          8.92         3.33 o                         
  -5   5  10         96.06         99.88         6.02 o                         
  -4   5  10         25.28         24.79         5.94 o                         
  -3   5  10         81.42         84.63         5.59 o                         
  -2   5  10         25.32         31.11         6.15 o                         
  -1   5  10        127.12        143.99         8.85 o                         
   0   5  10        195.40        208.57         8.08 o                         
   1   5  10         89.49         88.36         8.06 o                         
   2   5  10         60.74         69.24         6.04 o                         
   3   5  10          0.99          0.49         3.00 o                         
   4   5  10         89.50         93.61         6.37 o                         
   5   5  10         15.54         22.94         4.58 o                         
   6   5  10          6.27          5.15         4.20 o                         
   7   5  10         16.80          9.80         4.51 o                         
   8   5  10          2.51          3.55         4.22 o                         
   9   5  10          3.01          6.32         4.35 o                         
  10   5  10         35.70         40.75         6.03 o                         
  11   5  10          6.04          2.79         5.13 o                         
  12   5  10          1.22          1.37         5.26 o                         
  13   5  10         15.98         16.89         7.93 o                         
 -16   6  10          5.37         18.68        14.87 o                         
 -15   6  10          2.99          4.59         6.54 o                         
 -14   6  10          0.57          5.00         6.56 o                         
 -13   6  10          5.74          5.07         3.99 o                         
 -12   6  10          3.78          2.18         3.99 o                         
 -11   6  10          1.26         -3.53         3.77 o                         
 -10   6  10          5.67          5.76         4.54 o                         
  -9   6  10          0.59          0.42         4.21 o                         
  -8   6  10         34.92         34.08         5.48 o                         
  -7   6  10         17.79         26.54         5.70 o                         
  -6   6  10          0.00          0.98         3.50 o                         
  -5   6  10         43.55         41.08         4.87 o                         
  -4   6  10         38.14         39.23         4.88 o                         
  -3   6  10         24.52         23.59         4.39 o                         
  -2   6  10         70.79         70.54         5.81 o                         
  -1   6  10         68.06         72.96         6.62 o                         
   0   6  10         29.95         27.63         5.16 o                         
   1   6  10          7.83          7.77         4.15 o                         
   2   6  10         34.50         24.18         4.68 o                         
   3   6  10          2.51          9.18         4.15 o                         
   4   6  10         13.52         15.04         4.73 o                         
   5   6  10          3.86          8.48         4.40 o                         
   6   6  10          2.53          0.80         4.15 o                         
   7   6  10          1.15         -1.41         4.22 o                         
   8   6  10          0.63         -0.84         4.60 o                         
   9   6  10         13.12         11.04         6.43 o                         
  10   6  10          0.72          1.55         5.97 o                         
  11   6  10          1.20          2.31         6.23 o                         
 -13   7  10          1.76         -2.67         7.51 o                         
 -12   7  10          0.11         -2.97         5.73 o                         
 -11   7  10          4.01         -0.49         5.69 o                         
 -10   7  10          0.01          6.81         5.65 o                         
  -9   7  10          9.47         11.48         4.65 o                         
  -8   7  10          0.04          0.99         3.71 o                         
  -7   7  10          0.96          0.51         3.79 o                         
  -6   7  10          3.05         -2.01         4.01 o                         
  -5   7  10          0.14          4.84         4.98 o                         
  -4   7  10         34.13         35.16         6.39 o                         
  -3   7  10         68.39         70.71         6.85 o                         
  -2   7  10         26.87         23.17         5.65 o                         
  -1   7  10         19.48         21.99         5.35 o                         
   0   7  10        109.99        134.36        10.50 o                         
   1   7  10          3.26          6.02         4.42 o                         
   2   7  10          2.93          4.39         5.03 o                         
   3   7  10          0.60         -1.22         4.77 o                         
   4   7  10          0.06          2.29         4.87 o                         
   5   7  10          0.19          4.75         5.00 o                         
   6   7  10          0.61          8.86         6.50 o                         
   7   7  10          7.82          6.87         6.72 o                         
   8   7  10          2.62         19.20         6.98 o                         
  -8   8  10          0.54          5.55        12.53 o                         
  -7   8  10          2.01          0.85         5.95 o                         
  -6   8  10          3.85          8.57         5.88 o                         
  -5   8  10         11.34         13.83         5.86 o                         
  -4   8  10          0.19          2.88         5.82 o                         
  -3   8  10          0.09         -0.30         5.20 o                         
  -2   8  10          1.42          6.20         4.57 o                         
  -1   8  10          0.72          5.00         4.59 o                         
   0   8  10          7.11         10.48         4.63 o                         
   1   8  10          1.19          7.14         6.71 o                         
   2   8  10          0.29          9.98         7.21 o                         
   3   8  10          6.19          9.06         7.18 o                         
 -21   1  11         18.18         44.90        12.69 o                         
 -20   1  11          3.26          5.81         6.48 o                         
 -19   1  11         68.53         67.86         9.57 o                         
 -18   1  11         34.35         36.63         7.48 o                         
 -17   1  11         39.32         49.38         6.84 o                         
 -16   1  11         50.29         45.05         5.60 o                         
 -15   1  11         30.56         24.95         4.12 o                         
 -14   1  11          6.45          3.96         2.76 o                         
 -13   1  11        121.41        124.60         5.13 o                         
 -12   1  11         17.15         13.34         2.53 o                         
 -11   1  11          3.62          8.38         2.36 o                         
 -10   1  11        296.53        285.13         8.12 o                         
  -9   1  11         22.50         17.16         2.36 o                         
  -8   1  11        482.34        468.25         9.76 o                         
  -7   1  11         96.17         94.30         4.33 o                         
  -6   1  11        315.86        324.50         6.48 o                         
  -5   1  11         16.38          9.94         2.07 o                         
  -4   1  11          6.92          9.15         2.03 o                         
  -3   1  11        155.91        154.45         5.13 o                         
  -2   1  11         56.58         52.85         2.97 o                         
  -1   1  11         56.76         49.58         2.88 o                         
   0   1  11        252.55        238.00         6.63 o                         
   1   1  11        149.22        153.14         4.71 o                         
   2   1  11       1247.86       1256.97        14.90 o                         
   3   1  11       1336.90       1457.58        17.88 o                         
   4   1  11        248.70        227.02         6.13 o                         
   5   1  11        938.04       1025.60        13.45 o                         
   6   1  11          0.75          0.85         2.26 o                         
   7   1  11        159.95        165.79         5.47 o                         
   8   1  11          0.90          3.92         2.51 o                         
   9   1  11          2.15          3.98         2.52 o                         
  10   1  11         70.12         58.88         4.21 o                         
  11   1  11          0.54         -1.22         3.30 o                         
  12   1  11         35.54         31.02         5.02 o                         
  13   1  11         37.18         30.74         6.86 o                         
  14   1  11          3.40         11.44         6.56 o                         
  15   1  11          4.80         12.97         6.45 o                         
  16   1  11          0.32         -2.41        11.25 o                         
 -20   2  11          8.19          0.52         8.41 o                         
 -19   2  11          0.12          2.68         6.04 o                         
 -18   2  11         28.62         39.35         7.34 o                         
 -17   2  11         35.78         51.78         7.61 o                         
 -16   2  11         59.34         62.36         5.61 o                         
 -15   2  11         97.66        112.69         7.88 o                         
 -14   2  11          8.48          4.21         3.35 o                         
 -13   2  11         84.54         66.50         4.59 o                         
 -12   2  11         18.44         17.64         3.21 o                         
 -11   2  11        243.74        235.24         6.41 o                         
 -10   2  11        581.07        625.26        10.30 o                         
  -9   2  11        142.61        133.27         4.87 o                         
  -8   2  11         73.30         70.73         4.67 o                         
  -7   2  11        109.56        115.37         4.96 o                         
  -6   2  11          0.46          0.92         1.82 o                         
  -5   2  11         66.90         61.84         3.30 o                         
  -4   2  11        655.80        627.16         9.91 o                         
  -3   2  11          6.45          1.87         1.61 o                         
  -2   2  11         20.89         24.17         2.81 o                         
  -1   2  11        256.56        289.85         6.69 o                         
   0   2  11          3.87          4.21         2.27 o                         
   1   2  11          5.15          6.97         2.47 o                         
   2   2  11        679.03        715.33        11.31 o                         
   3   2  11        154.92        153.90         5.70 o                         
   4   2  11          0.03          1.33         2.33 o                         
   5   2  11          0.07          0.42         2.66 o                         
   6   2  11       1039.42       1113.34        17.28 o                         
   7   2  11        225.09        232.11         8.24 o                         
   8   2  11         33.26         38.34         4.13 o                         
   9   2  11         24.14         17.12         3.87 o                         
  10   2  11         89.61         82.76         5.93 o                         
  11   2  11          0.26          2.58         3.62 o                         
  12   2  11          1.47          7.52         3.90 o                         
  13   2  11          4.23          3.03         4.42 o                         
  14   2  11         13.89         19.56         5.40 o                         
  15   2  11          8.21         10.33         5.41 o                         
 -19   3  11          7.13         11.09         6.34 o                         
 -18   3  11          3.33         -0.31         5.65 o                         
 -17   3  11          3.82         -0.27         4.27 o                         
 -16   3  11          0.62         -2.71         3.92 o                         
 -15   3  11          0.02          1.14         3.05 o                         
 -14   3  11          4.23          4.53         2.91 o                         
 -13   3  11          8.75          9.05         2.83 o                         
 -12   3  11         63.53         66.83         5.03 o                         
 -11   3  11         48.40         37.39         5.05 o                         
 -10   3  11         55.68         45.78         3.72 o                         
  -9   3  11          6.36          6.07         2.48 o                         
  -8   3  11          3.45          2.48         2.40 o                         
  -7   3  11        120.07        107.91         7.53 o                         
  -6   3  11          1.61         -1.41         2.16 o                         
  -5   3  11         32.60         25.56         3.04 o                         
  -4   3  11         60.47         69.51         5.66 o                         
  -3   3  11         19.64         13.36         3.72 o                         
  -2   3  11          3.84          8.59         2.31 o                         
  -1   3  11          6.68         13.20         3.17 o                         
   0   3  11        718.69        760.37        13.37 o                         
   1   3  11        608.95        670.75        12.37 o                         
   2   3  11        133.32        128.68         6.56 o                         
   3   3  11        123.08        133.90         6.70 o                         
   4   3  11         45.87         30.44         3.87 o                         
   5   3  11          1.53          3.30         3.12 o                         
   6   3  11          3.88          2.74         3.05 o                         
   7   3  11          7.35          9.97         3.37 o                         
   8   3  11         84.69         88.78         6.86 o                         
   9   3  11         16.81         14.19         4.81 o                         
  10   3  11          0.62          2.51         4.22 o                         
  11   3  11         55.44         49.68         5.94 o                         
  12   3  11         20.87         23.11         5.35 o                         
  13   3  11         13.09         11.56         4.58 o                         
  14   3  11          5.62          2.37         5.10 o                         
 -18   4  11         28.31         21.39         6.12 o                         
 -17   4  11          7.94          9.44         6.07 o                         
 -16   4  11         55.04         74.04        12.78 o                         
 -15   4  11         73.48         76.16         9.41 o                         
 -14   4  11          0.06          2.62         3.84 o                         
 -13   4  11         10.04         12.80         3.58 o                         
 -12   4  11         42.92         43.34         4.38 o                         
 -11   4  11         74.01         82.01         8.24 o                         
 -10   4  11          0.40         -1.54         3.51 o                         
  -9   4  11         77.80         71.06         5.67 o                         
  -8   4  11        497.78        530.84        11.91 o                         
  -7   4  11        344.43        357.67         9.78 o                         
  -6   4  11         25.78         13.87         4.26 o                         
  -5   4  11         96.55        100.07         5.87 o                         
  -4   4  11         21.29         19.45         3.81 o                         
  -3   4  11        154.64        173.16        12.49 o                         
  -2   4  11         82.16         82.17         5.49 o                         
  -1   4  11         29.05         24.74         3.94 o                         
   0   4  11        291.84        273.30         9.44 o                         
   1   4  11         19.73         12.03         3.72 o                         
   2   4  11          5.11          5.29         3.45 o                         
   3   4  11          2.52         -0.75         3.22 o                         
   4   4  11        129.81        132.21         7.17 o                         
   5   4  11          1.51          0.62         3.24 o                         
   6   4  11        124.52        135.52         9.58 o                         
   7   4  11          8.40          8.53         4.29 o                         
   8   4  11        128.85        137.47         8.53 o                         
   9   4  11         70.50         71.40         6.79 o                         
  10   4  11          3.01          5.28         4.52 o                         
  11   4  11          1.55         -2.59         4.53 o                         
  12   4  11          2.17          0.24         4.58 o                         
  13   4  11          0.68          2.88         5.06 o                         
 -17   5  11          1.40          2.29        11.06 o                         
 -16   5  11          1.37         -1.14         5.00 o                         
 -15   5  11          0.22          2.56         4.11 o                         
 -14   5  11          6.11         -1.07         4.58 o                         
 -13   5  11          8.83          7.55         4.49 o                         
 -12   5  11          3.23         -0.51         4.33 o                         
 -11   5  11          0.11          1.65         5.18 o                         
 -10   5  11          6.57         10.02         4.28 o                         
  -9   5  11         19.58         23.08         4.59 o                         
  -8   5  11         53.02         39.16         5.82 o                         
  -7   5  11          1.49         -0.29         3.32 o                         
  -6   5  11         79.18         79.94         6.12 o                         
  -5   5  11         15.57         14.79         3.84 o                         
  -4   5  11         28.59         28.27         4.41 o                         
  -3   5  11        264.24        294.87         9.57 o                         
  -2   5  11        327.20        344.03        10.19 o                         
  -1   5  11         30.21         30.43         4.40 o                         
   0   5  11          3.77          1.96         3.57 o                         
   1   5  11         15.44         16.93         4.21 o                         
   2   5  11         18.68         14.08         4.35 o                         
   3   5  11          0.67         -3.01         3.29 o                         
   4   5  11          1.12          1.89         3.48 o                         
   5   5  11          0.27          3.08         4.30 o                         
   6   5  11          0.78          1.99         4.26 o                         
   7   5  11          4.59          7.74         4.65 o                         
   8   5  11          0.25          7.42         4.68 o                         
   9   5  11          9.69         12.09         5.02 o                         
  10   5  11          0.92         -0.77         5.33 o                         
  11   5  11          0.02          3.20         7.14 o                         
  12   5  11          0.04        -14.49        14.49 o                         
 -14   6  11         34.24         35.44         7.26 o                         
 -13   6  11         32.24         47.73         9.65 o                         
 -12   6  11          0.38          5.38         4.36 o                         
 -11   6  11          7.25         -0.47         6.05 o                         
 -10   6  11         25.32         22.03         6.01 o                         
  -9   6  11          5.78          7.34         4.62 o                         
  -8   6  11         21.39         12.02         5.17 o                         
  -7   6  11         33.79         22.22         5.47 o                         
  -6   6  11         65.47         66.82         9.31 o                         
  -5   6  11        157.81        151.82         7.84 o                         
  -4   6  11          4.34          1.37         3.73 o                         
  -3   6  11         11.58         10.66         4.41 o                         
  -2   6  11          1.59         -2.61         3.57 o                         
  -1   6  11          6.55         13.00         4.31 o                         
   0   6  11          2.64          1.40         4.52 o                         
   1   6  11          0.08         -1.17         3.92 o                         
   2   6  11          0.09          3.01         3.80 o                         
   3   6  11          0.32          6.49         4.69 o                         
   4   6  11          0.28          0.78         4.61 o                         
   5   6  11          0.05         -4.05         4.10 o                         
   6   6  11          7.77          7.62         4.92 o                         
   7   6  11         23.43         15.94         6.73 o                         
   8   6  11          4.05          3.19         6.29 o                         
   9   6  11          0.49          1.71         6.40 o                         
 -11   7  11          0.33         -1.68         6.00 o                         
 -10   7  11         14.06         15.35         6.63 o                         
  -9   7  11          0.48         -2.56         5.97 o                         
  -8   7  11         29.26         16.70         6.77 o                         
  -7   7  11          1.00         16.13         7.00 o                         
  -6   7  11         34.54         35.31         7.15 o                         
  -5   7  11         23.13         15.91         5.71 o                         
  -4   7  11          6.81         10.32         4.61 o                         
  -3   7  11          0.43          5.88         4.42 o                         
  -2   7  11          0.14         -2.46         4.76 o                         
  -1   7  11         15.01         15.51         5.23 o                         
   0   7  11          8.20          7.89         5.17 o                         
   1   7  11          5.26         15.58         5.04 o                         
   2   7  11          1.69         12.01         5.49 o                         
   3   7  11          5.17          2.11         6.37 o                         
   4   7  11         11.44         19.66         9.14 o                         
   5   7  11          6.80          0.26         6.53 o                         
   6   7  11          0.00         -5.16         6.62 o                         
 -20   0  12         16.31         27.58        11.82 o                         
 -19   0  12         49.96         47.16        12.00 o                         
 -18   0  12         20.32         30.25        10.22 o                         
 -17   0  12         36.03         44.13         7.31 o                         
 -16   0  12         71.86         81.87         8.05 o                         
 -15   0  12        200.41        222.98        10.82 o                         
 -14   0  12        824.88        904.48        22.73 o                         
 -13   0  12        135.97        144.84         7.69 o                         
 -12   0  12        141.17        154.88        14.84 o                         
 -11   0  12        100.25        131.26         7.12 o                         
 -10   0  12          2.77          6.40         3.35 o                         
  -9   0  12         27.73         30.04         5.76 o                         
  -8   0  12        204.03        201.91         8.30 o                         
  -7   0  12         16.72         14.74         3.04 o                         
  -6   0  12         92.73         98.62         6.51 o                         
  -5   0  12         60.77         46.38         4.12 o                         
  -4   0  12        593.43        568.81        11.61 o                         
  -3   0  12         72.33         65.73         6.00 o                         
  -2   0  12         33.83         28.37         3.56 o                         
  -1   0  12          0.41         -1.34         3.09 o                         
   0   0  12          0.08         -1.08         3.12 o                         
   1   0  12         49.75         58.97         7.23 o                         
   2   0  12          0.09          2.07         3.38 o                         
   3   0  12        473.98        454.52        22.68 o                         
   4   0  12        402.44        426.24        11.94 o                         
   5   0  12         18.88         22.91         4.81 o                         
   6   0  12          6.70          3.69         3.98 o                         
   7   0  12        560.24        641.75        17.86 o                         
   8   0  12         77.53         70.82         7.25 o                         
   9   0  12        173.84        174.85        13.26 o                         
  10   0  12         35.64         39.50         9.22 o                         
  11   0  12          2.38          8.20         5.76 o                         
  12   0  12          2.50         17.92         6.67 o                         
  13   0  12         50.24         59.43        11.44 o                         
  14   0  12         61.22         51.01         8.45 o                         
 -20   1  12          2.52          5.06         7.81 o                         
 -19   1  12          0.59          3.27         6.55 o                         
 -18   1  12          9.92          6.29         6.51 o                         
 -17   1  12          1.73         -4.49         5.78 o                         
 -16   1  12         34.70         36.47         5.64 o                         
 -15   1  12         11.30          9.88         3.84 o                         
 -14   1  12         25.05         15.74         3.87 o                         
 -13   1  12         10.34         18.59         3.34 o                         
 -12   1  12          9.20          5.99         2.93 o                         
 -11   1  12         17.59         14.72         2.95 o                         
 -10   1  12          2.94         -0.36         2.11 o                         
  -9   1  12        267.13        259.46         6.27 o                         
  -8   1  12        110.91         98.37         4.73 o                         
  -7   1  12          3.61         -0.28         2.13 o                         
  -6   1  12        186.39        182.20         5.93 o                         
  -5   1  12        116.72        112.80         4.98 o                         
  -4   1  12         83.76         70.51         3.81 o                         
  -3   1  12         83.83         88.90         3.90 o                         
  -2   1  12         13.39         13.85         2.21 o                         
  -1   1  12        128.33        133.01         6.47 o                         
   0   1  12        227.20        224.16         7.20 o                         
   1   1  12        233.49        249.65         6.49 o                         
   2   1  12        376.78        371.54         7.72 o                         
   3   1  12        172.17        169.44         5.88 o                         
   4   1  12        451.96        457.81         9.90 o                         
   5   1  12          3.81          4.36         2.59 o                         
   6   1  12          9.07          7.95         2.70 o                         
   7   1  12          0.42          0.68         2.77 o                         
   8   1  12          3.33          4.49         2.58 o                         
   9   1  12         29.45         28.57         3.36 o                         
  10   1  12         44.63         46.37         7.20 o                         
  11   1  12          4.72          2.35         4.64 o                         
  12   1  12          0.04          2.82         5.86 o                         
  13   1  12          0.31         -0.38         5.75 o                         
  14   1  12          0.58         -0.66         6.26 o                         
 -19   2  12          0.89          3.00         6.84 o                         
 -18   2  12          0.23         -0.31         6.40 o                         
 -17   2  12         84.27         92.41         9.36 o                         
 -16   2  12         46.48         49.52         6.71 o                         
 -15   2  12        103.90        113.16         7.84 o                         
 -14   2  12         53.91         59.32         6.48 o                         
 -13   2  12         75.08         77.88         5.03 o                         
 -12   2  12        275.44        269.61         7.74 o                         
 -11   2  12         14.83         15.95         3.01 o                         
 -10   2  12         95.26         96.17         4.62 o                         
  -9   2  12          2.02          2.29         2.27 o                         
  -8   2  12          1.00         -0.06         2.16 o                         
  -7   2  12          8.60          8.33         2.29 o                         
  -6   2  12        219.66        221.64         5.96 o                         
  -5   2  12         53.00         50.80         3.45 o                         
  -4   2  12         99.31        115.45         4.29 o                         
  -3   2  12         39.55         31.85         2.54 o                         
  -2   2  12        145.61        130.66         4.62 o                         
  -1   2  12          0.45         -0.97         2.19 o                         
   0   2  12          7.24          7.34         2.72 o                         
   1   2  12        246.13        232.82         9.23 o                         
   2   2  12          3.20          1.95         2.48 o                         
   3   2  12          0.50          1.78         2.62 o                         
   4   2  12         19.61         19.45         3.18 o                         
   5   2  12         38.62         38.21         4.16 o                         
   6   2  12         79.36         84.40         5.88 o                         
   7   2  12        217.66        218.05        10.25 o                         
   8   2  12          0.54          1.98         3.52 o                         
   9   2  12        104.62        123.59         7.64 o                         
  10   2  12         50.98         54.40         5.99 o                         
  11   2  12          0.08         -0.91         4.15 o                         
  12   2  12         39.37         35.21         5.17 o                         
  13   2  12          0.19          6.27         5.11 o                         
  14   2  12          9.53         15.13         5.67 o                         
 -18   3  12         36.76         35.25         7.91 o                         
 -17   3  12          7.67         11.42         5.76 o                         
 -16   3  12          0.06         -2.94         4.96 o                         
 -15   3  12          2.64          4.79         4.71 o                         
 -14   3  12          2.07          3.89         4.25 o                         
 -13   3  12         10.27         15.33         4.09 o                         
 -12   3  12          0.39          5.13         3.69 o                         
 -11   3  12          2.84          2.12         3.26 o                         
 -10   3  12         13.41         13.58         3.26 o                         
  -9   3  12         16.73         12.83         3.24 o                         
  -8   3  12          8.12          3.02         3.03 o                         
  -7   3  12        227.46        226.24        10.01 o                         
  -6   3  12         17.69         19.06         3.11 o                         
  -5   3  12         40.90         34.89         3.43 o                         
  -4   3  12          8.18          6.97         2.64 o                         
  -3   3  12         10.70         13.35         2.85 o                         
  -2   3  12        300.48        302.39        10.88 o                         
  -1   3  12        458.57        510.19         9.72 o                         
   0   3  12         85.77         89.29         5.80 o                         
   1   3  12        172.17        175.62         7.70 o                         
   2   3  12        295.64        315.19        10.32 o                         
   3   3  12        251.43        255.44         8.98 o                         
   4   3  12          0.01          1.79         3.24 o                         
   5   3  12         13.07          8.43         3.03 o                         
   6   3  12         85.53         96.71         6.53 o                         
   7   3  12         36.32         33.17         4.98 o                         
   8   3  12         49.21         61.22         6.38 o                         
   9   3  12         13.39         21.03         5.10 o                         
  10   3  12         14.22          8.04         6.36 o                         
  11   3  12          8.38          5.54         5.02 o                         
  12   3  12         11.04         14.15         6.21 o                         
  13   3  12          0.06          1.33         4.91 o                         
 -17   4  12          4.32          2.05         6.30 o                         
 -16   4  12          0.75          2.83         6.71 o                         
 -15   4  12         26.01         34.29         7.21 o                         
 -14   4  12          5.57          9.14         5.64 o                         
 -13   4  12          9.66         11.71         4.26 o                         
 -12   4  12         29.26         32.36         4.94 o                         
 -11   4  12          0.00          3.62         3.58 o                         
 -10   4  12         19.22         12.94         4.01 o                         
  -9   4  12         11.84          6.23         2.93 o                         
  -8   4  12          0.01          4.92         3.67 o                         
  -7   4  12         38.00         41.61         5.54 o                         
  -6   4  12         39.86         31.61         4.38 o                         
  -5   4  12         22.81         15.26         4.69 o                         
  -4   4  12          6.50          7.18         3.39 o                         
  -3   4  12          8.88         14.67         4.15 o                         
  -2   4  12          1.13          6.52         3.35 o                         
  -1   4  12         95.06         84.82         6.99 o                         
   0   4  12          7.11          7.20         3.75 o                         
   1   4  12          0.63         -0.51         3.41 o                         
   2   4  12         17.84         17.55         4.28 o                         
   3   4  12          7.77          3.89         3.55 o                         
   4   4  12          9.95         10.22         3.97 o                         
   5   4  12          2.98          2.06         4.01 o                         
   6   4  12          0.04          2.37         4.09 o                         
   7   4  12          4.81          4.48         4.36 o                         
   8   4  12         10.31          8.14         4.44 o                         
   9   4  12          3.35         -0.80         4.68 o                         
  10   4  12          8.44         10.23         5.35 o                         
  11   4  12         19.20         22.45         7.05 o                         
  12   4  12         38.02         46.45         9.23 o                         
 -15   5  12          0.02          5.90         7.38 o                         
 -14   5  12          0.08         -2.39         5.53 o                         
 -13   5  12          1.79          9.19         5.37 o                         
 -12   5  12          2.76          1.88         4.63 o                         
 -11   5  12         35.40         41.08         5.98 o                         
 -10   5  12          0.72          7.69         4.45 o                         
  -9   5  12         23.18         42.57         5.97 o                         
  -8   5  12          6.53          2.32         4.47 o                         
  -7   5  12         15.60          7.66         4.03 o                         
  -6   5  12          7.01          7.64         4.08 o                         
  -5   5  12          6.95         12.04         4.22 o                         
  -4   5  12         90.80        106.69         6.79 o                         
  -3   5  12         25.19         21.52         4.36 o                         
  -2   5  12         26.88         27.43         6.02 o                         
  -1   5  12         10.92         14.14         5.60 o                         
   0   5  12         32.64         29.22         5.12 o                         
   1   5  12         20.78         18.23         4.83 o                         
   2   5  12         68.38         57.42         6.30 o                         
   3   5  12          2.98          8.96         4.02 o                         
   4   5  12         45.75         37.07         5.41 o                         
   5   5  12         14.33          8.95         4.97 o                         
   6   5  12         17.31         21.34         5.52 o                         
   7   5  12          0.21          1.39         4.63 o                         
   8   5  12          6.26          7.18         6.38 o                         
   9   5  12          4.41          8.83         6.88 o                         
  10   5  12          3.53          6.68         7.72 o                         
 -13   6  12          0.31          9.25         6.03 o                         
 -12   6  12          0.78          5.30         6.06 o                         
 -11   6  12          0.01          0.55         5.93 o                         
 -10   6  12          7.85         13.33         6.59 o                         
  -9   6  12         13.16         13.43         5.30 o                         
  -8   6  12          0.09          0.34         4.95 o                         
  -7   6  12          0.53          0.54         4.95 o                         
  -6   6  12         40.48         47.00         5.69 o                         
  -5   6  12         17.52         12.22         4.51 o                         
  -4   6  12         77.29         78.70         8.27 o                         
  -3   6  12          5.49          0.27         3.90 o                         
  -2   6  12         25.46         22.66         5.51 o                         
  -1   6  12          0.35         -3.95         4.39 o                         
   0   6  12          0.30          4.59         4.54 o                         
   1   6  12          5.08          7.16         4.91 o                         
   2   6  12          0.05          2.80         4.07 o                         
   3   6  12          0.37          3.69         4.94 o                         
   4   6  12          0.47          0.49         4.84 o                         
   5   6  12          0.00         -2.14         6.16 o                         
   6   6  12          1.15          0.92         6.65 o                         
   7   6  12          5.38          1.56         6.82 o                         
  -9   7  12          9.11          5.86         9.05 o                         
  -8   7  12          5.74         13.19         7.07 o                         
  -7   7  12          1.80          7.23         6.85 o                         
  -6   7  12          8.24         16.68         7.51 o                         
  -5   7  12          6.03          7.59         6.94 o                         
  -4   7  12          1.51          3.16         5.15 o                         
  -3   7  12          0.69          9.74         5.34 o                         
  -2   7  12          0.11         -3.17         4.98 o                         
  -1   7  12         23.13         34.30         6.37 o                         
   0   7  12          4.59          5.66         7.98 o                         
   1   7  12          0.66          6.74         6.00 o                         
   2   7  12          0.02         -3.78         6.91 o                         
   3   7  12          1.07          6.12         8.64 o                         
 -19   1  13         58.12         66.98         9.64 o                         
 -18   1  13          0.87          3.04         6.62 o                         
 -17   1  13         45.86         39.53         7.97 o                         
 -16   1  13          0.14         10.68         6.22 o                         
 -15   1  13         18.62         17.94         5.26 o                         
 -14   1  13          2.54          6.38         3.89 o                         
 -13   1  13          2.64          1.33         2.76 o                         
 -12   1  13          9.65         13.07         2.85 o                         
 -11   1  13         30.16         31.67         3.22 o                         
 -10   1  13        146.14        146.68         5.21 o                         
  -9   1  13         26.35         31.60         3.47 o                         
  -8   1  13         83.33         81.70         4.32 o                         
  -7   1  13          2.07          2.28         2.44 o                         
  -6   1  13         82.45         72.38         4.02 o                         
  -5   1  13        280.29        276.03         9.58 o                         
  -4   1  13         46.83         52.50         3.49 o                         
  -3   1  13        357.39        341.05         7.62 o                         
  -2   1  13         24.22         13.06         3.32 o                         
  -1   1  13        179.94        172.05         5.48 o                         
   0   1  13         25.43         18.33         3.59 o                         
   1   1  13         94.83        101.82         4.92 o                         
   2   1  13          5.54          5.22         2.67 o                         
   3   1  13         20.24         17.86         3.38 o                         
   4   1  13         94.61         96.17         5.42 o                         
   5   1  13        111.74        116.71         5.32 o                         
   6   1  13          6.48          3.70         2.84 o                         
   7   1  13          4.22          1.83         2.75 o                         
   8   1  13         35.67         39.63         4.16 o                         
   9   1  13         16.82         19.44         4.77 o                         
  10   1  13         37.98         53.47        12.56 o                         
  11   1  13         31.53         27.01        10.59 o                         
  12   1  13          0.13         -3.18         6.44 o                         
  13   1  13         46.54         52.26         8.65 o                         
 -18   2  13          7.78         16.42         6.23 o                         
 -17   2  13         19.29         15.75         5.88 o                         
 -16   2  13          0.04          3.28         4.64 o                         
 -15   2  13         35.07         36.00         7.31 o                         
 -14   2  13          0.87         -0.47         3.97 o                         
 -13   2  13         41.05         42.50         4.49 o                         
 -12   2  13          2.15          5.68         3.07 o                         
 -11   2  13          7.95          5.36         2.93 o                         
 -10   2  13        114.93        115.45         5.04 o                         
  -9   2  13        175.72        181.88         6.00 o                         
  -8   2  13         39.05         34.65         3.71 o                         
  -7   2  13          1.48          0.17         2.22 o                         
  -6   2  13         63.46         52.69         3.46 o                         
  -5   2  13        194.01        190.59         8.07 o                         
  -4   2  13          3.86          2.88         2.45 o                         
  -3   2  13        197.95        210.68         5.97 o                         
  -2   2  13          5.58          6.41         3.55 o                         
  -1   2  13          0.78          0.97         2.59 o                         
   0   2  13         47.36         54.21         6.13 o                         
   1   2  13          8.19          5.18         2.84 o                         
   2   2  13         10.49          9.40         3.04 o                         
   3   2  13         27.92         26.35         3.70 o                         
   4   2  13         57.29         60.22         5.58 o                         
   5   2  13          5.74          4.60         3.39 o                         
   6   2  13         16.78         21.66         4.44 o                         
   7   2  13          1.46         -0.78         4.66 o                         
   8   2  13          3.17         -2.37         3.94 o                         
   9   2  13          2.04          6.16         4.71 o                         
  10   2  13          4.99         -1.33         4.50 o                         
  11   2  13          1.32          4.56         4.63 o                         
  12   2  13          1.17          7.25         5.26 o                         
 -17   3  13         13.41         21.94         6.61 o                         
 -16   3  13          0.93          3.57         5.71 o                         
 -15   3  13          1.39          1.16         5.57 o                         
 -14   3  13          0.98          2.71         5.38 o                         
 -13   3  13         16.37         12.69         5.50 o                         
 -12   3  13         54.08         53.78         5.74 o                         
 -11   3  13          1.30          2.34         3.64 o                         
 -10   3  13          0.12          1.00         3.14 o                         
  -9   3  13         16.72         18.43         4.95 o                         
  -8   3  13         83.58         91.40         5.75 o                         
  -7   3  13          0.00          3.82         2.86 o                         
  -6   3  13         29.34         30.90         3.69 o                         
  -5   3  13         19.79         14.18         3.10 o                         
  -4   3  13         32.57         25.56         4.04 o                         
  -3   3  13        203.99        207.48         6.62 o                         
  -2   3  13          9.13          7.54         3.95 o                         
  -1   3  13        150.02        162.09         7.60 o                         
   0   3  13          1.24          0.23         2.94 o                         
   1   3  13          0.00         -1.60         2.75 o                         
   2   3  13         18.68         18.30         3.58 o                         
   3   3  13         46.70         40.68         4.20 o                         
   4   3  13         58.24         51.42         4.42 o                         
   5   3  13         12.09          4.63         3.13 o                         
   6   3  13         24.72         22.36         4.28 o                         
   7   3  13         52.11         62.50         6.86 o                         
   8   3  13          2.22          5.81         4.57 o                         
   9   3  13          1.53          6.54         5.33 o                         
  10   3  13         14.17         21.22         5.66 o                         
  11   3  13          3.36          4.26         6.30 o                         
 -16   4  13         14.50         18.53         7.96 o                         
 -15   4  13         20.65         28.81         7.05 o                         
 -14   4  13         17.05         17.52         6.16 o                         
 -13   4  13         19.51         16.39         5.90 o                         
 -12   4  13         28.76         27.05         5.00 o                         
 -11   4  13         47.86         51.16         5.72 o                         
 -10   4  13         15.93         16.85         4.44 o                         
  -9   4  13          1.68         -1.95         3.62 o                         
  -8   4  13          3.55          0.95         4.04 o                         
  -7   4  13        194.83        204.80         9.59 o                         
  -6   4  13         41.45         42.15         5.13 o                         
  -5   4  13         78.88         81.11         6.22 o                         
  -4   4  13         48.26         53.23         5.50 o                         
  -3   4  13        104.94        115.48         7.67 o                         
  -2   4  13          7.72          8.40         3.80 o                         
  -1   4  13        166.08        182.99         9.56 o                         
   0   4  13          6.33          6.31         3.93 o                         
   1   4  13          6.01          0.12         3.87 o                         
   2   4  13         15.95         26.73         5.17 o                         
   3   4  13         62.90         69.67         6.41 o                         
   4   4  13         17.10         27.05         5.01 o                         
   5   4  13          2.74          1.17         3.83 o                         
   6   4  13          8.05         10.00         4.71 o                         
   7   4  13         12.72         14.56         5.13 o                         
   8   4  13          5.82          7.75         5.15 o                         
   9   4  13          2.81          2.81         6.51 o                         
  10   4  13          3.74          7.95         6.49 o                         
 -14   5  13          2.76          1.26         7.01 o                         
 -13   5  13          2.08          6.17         8.10 o                         
 -12   5  13         16.05         14.07         7.74 o                         
 -11   5  13         14.14          6.17         5.99 o                         
 -10   5  13          8.89          9.88         6.04 o                         
  -9   5  13          8.85          9.29         5.00 o                         
  -8   5  13          3.52          7.58         5.28 o                         
  -7   5  13         18.05         21.21         4.85 o                         
  -6   5  13          2.02          1.76         4.07 o                         
  -5   5  13         26.86         27.83         5.71 o                         
  -4   5  13          3.86          0.91         3.77 o                         
  -3   5  13          6.69          9.85         4.30 o                         
  -2   5  13          7.29          9.79         4.49 o                         
  -1   5  13          0.73          7.47         4.39 o                         
   0   5  13          3.07          5.71         4.46 o                         
   1   5  13          6.89          7.02         4.75 o                         
   2   5  13         11.77          9.81         4.82 o                         
   3   5  13         73.05         80.19         9.15 o                         
   4   5  13          4.44          6.34         7.12 o                         
   5   5  13          0.84          3.23         4.96 o                         
   6   5  13         48.31         39.15         8.12 o                         
   7   5  13          6.53          2.92         6.47 o                         
   8   5  13         32.43         36.33         8.14 o                         
 -11   6  13         13.53         20.92         7.01 o                         
 -10   6  13          1.42         -0.55         5.98 o                         
  -9   6  13         24.03         21.02         6.61 o                         
  -8   6  13          4.88          3.97         6.75 o                         
  -7   6  13          3.82          2.12         6.38 o                         
  -6   6  13          0.71         -1.26         5.68 o                         
  -5   6  13         26.27         36.53         5.81 o                         
  -4   6  13          5.61         10.48         4.74 o                         
  -3   6  13         22.77         25.37         5.87 o                         
  -2   6  13          0.49          4.08         5.13 o                         
  -1   6  13          0.31          4.41         4.96 o                         
   0   6  13         28.43         36.49         6.13 o                         
   1   6  13          0.10          2.11         5.04 o                         
   2   6  13         10.10         10.29         5.97 o                         
   3   6  13          0.30          4.37         6.80 o                         
   4   6  13          0.25         -1.15         6.89 o                         
   5   6  13          2.98          7.41         7.54 o                         
 -18   0  14          1.09         13.85        10.52 o                         
 -17   0  14         11.42         17.21        10.39 o                         
 -16   0  14         21.90         14.53         9.87 o                         
 -15   0  14          4.32          4.24         9.53 o                         
 -14   0  14        116.03        135.63        22.80 o                         
 -13   0  14          5.43          6.74         4.57 o                         
 -12   0  14          3.40          0.86         3.85 o                         
 -11   0  14          8.26          7.65         3.77 o                         
 -10   0  14         42.61         37.35         5.08 o                         
  -9   0  14         23.49         17.98         4.19 o                         
  -8   0  14        485.44        553.04        14.88 o                         
  -7   0  14         42.10         31.36         4.36 o                         
  -6   0  14        282.64        253.88        11.34 o                         
  -5   0  14         18.80         22.65         3.98 o                         
  -4   0  14        333.65        337.28        11.77 o                         
  -3   0  14         52.11         55.48         6.10 o                         
  -2   0  14        108.97        105.81         7.40 o                         
  -1   0  14         79.15         72.29         6.53 o                         
   0   0  14          4.57         -0.05         3.92 o                         
   1   0  14         39.05         40.58         5.84 o                         
   2   0  14         36.85         35.97         5.76 o                         
   3   0  14          5.47          3.39         4.44 o                         
   4   0  14         32.95         20.62         5.86 o                         
   5   0  14        394.26        471.38        28.41 o                         
   6   0  14         38.41         45.81        10.49 o                         
   7   0  14         39.98         33.19        11.06 o                         
   8   0  14          0.80         -2.35         4.65 o                         
   9   0  14          0.37          1.36         5.21 o                         
  10   0  14          0.87          3.81         6.86 o                         
  11   0  14          5.86          5.72         7.24 o                         
 -17   1  14         23.89         20.34         8.03 o                         
 -16   1  14          0.24         -5.19         5.19 o                         
 -15   1  14          2.74          1.18         4.55 o                         
 -14   1  14          0.22         -4.17         4.17 o                         
 -13   1  14          0.04         -2.65         4.05 o                         
 -12   1  14          0.77          2.10         3.14 o                         
 -11   1  14          1.83          2.03         2.82 o                         
 -10   1  14         33.04         30.52         3.58 o                         
  -9   1  14         83.91         85.64         6.21 o                         
  -8   1  14         28.51         22.37         3.14 o                         
  -7   1  14         44.18         32.58         3.34 o                         
  -6   1  14        150.51        139.86         6.41 o                         
  -5   1  14         70.76         66.42         4.66 o                         
  -4   1  14        132.90        115.98         4.96 o                         
  -3   1  14         16.60         12.09         2.82 o                         
  -2   1  14        103.78         90.10         5.13 o                         
  -1   1  14         28.83         23.99         3.05 o                         
   0   1  14          0.61         -2.67         2.67 o                         
   1   1  14          0.68          3.27         2.71 o                         
   2   1  14         56.20         45.17         4.83 o                         
   3   1  14          6.85          2.02         2.78 o                         
   4   1  14         49.47         45.97         5.63 o                         
   5   1  14          6.40          6.39         3.69 o                         
   6   1  14         10.27          8.51         3.96 o                         
   7   1  14         10.03         16.35         3.93 o                         
   8   1  14          3.55          9.25         3.67 o                         
   9   1  14          1.48          6.13         9.16 o                         
  10   1  14          1.63          3.12         5.58 o                         
  11   1  14         27.96         31.77         8.97 o                         
 -17   2  14          1.38          4.66         5.76 o                         
 -16   2  14         14.56         18.58         7.97 o                         
 -15   2  14         28.80         39.29         5.69 o                         
 -14   2  14          5.43          5.35         4.56 o                         
 -13   2  14         12.68         19.78         4.72 o                         
 -12   2  14         28.23         26.87         5.88 o                         
 -11   2  14          2.56          3.96         3.16 o                         
 -10   2  14         23.88         21.54         3.49 o                         
  -9   2  14          3.19          6.26         2.86 o                         
  -8   2  14         77.77         83.43         4.41 o                         
  -7   2  14          2.07          0.27         2.44 o                         
  -6   2  14        266.07        284.73         6.94 o                         
  -5   2  14         28.64         18.46         2.69 o                         
  -4   2  14         63.72         53.18         3.38 o                         
  -3   2  14         30.51         27.23         3.68 o                         
  -2   2  14         29.99         20.22         3.48 o                         
  -1   2  14         54.21         82.76         5.82 o                         
   0   2  14         28.82         22.06         3.89 o                         
   1   2  14         28.65         24.53         3.99 o                         
   2   2  14          2.44          0.62         3.05 o                         
   3   2  14         69.33         76.99         6.55 o                         
   4   2  14         26.61         18.86         4.07 o                         
   5   2  14          0.06          0.50         3.58 o                         
   6   2  14          1.14          4.18         3.92 o                         
   7   2  14         11.70         17.28         4.59 o                         
   8   2  14         17.63         21.76         5.46 o                         
   9   2  14          1.28          5.07         5.14 o                         
  10   2  14          1.60          3.93         4.95 o                         
 -16   3  14          8.34         12.41         7.95 o                         
 -15   3  14          8.45          6.08         6.15 o                         
 -14   3  14          0.13          4.69         6.01 o                         
 -13   3  14          2.83          5.03         5.62 o                         
 -12   3  14          1.06          2.30         5.23 o                         
 -11   3  14         59.47         43.17         6.99 o                         
 -10   3  14          0.33          1.78         3.48 o                         
  -9   3  14          0.87         -2.78         3.25 o                         
  -8   3  14        102.48         96.75         6.16 o                         
  -7   3  14         42.38         44.02         4.44 o                         
  -6   3  14          1.62          0.81         3.06 o                         
  -5   3  14         41.60         43.50         4.35 o                         
  -4   3  14         25.02         24.24         5.64 o                         
  -3   3  14         18.39         18.84         4.71 o                         
  -2   3  14        110.10        110.57         8.36 o                         
  -1   3  14         41.91         29.10         4.77 o                         
   0   3  14          4.46          2.75         3.65 o                         
   1   3  14          6.46          8.43         3.31 o                         
   2   3  14          7.78         12.44         3.67 o                         
   3   3  14          5.44          4.43         3.36 o                         
   4   3  14         10.44          6.38         3.50 o                         
   5   3  14          3.11          7.88         4.10 o                         
   6   3  14         33.70         35.06         5.15 o                         
   7   3  14          0.00         -2.47         4.66 o                         
   8   3  14         45.84         61.00         8.40 o                         
   9   3  14         39.69         53.43         8.08 o                         
 -14   4  14          1.28          5.27         7.12 o                         
 -13   4  14         12.86          6.18         7.59 o                         
 -12   4  14          7.61         10.84         6.42 o                         
 -11   4  14         11.24         15.28         6.33 o                         
 -10   4  14         37.13         39.95         5.63 o                         
  -9   4  14         14.15         18.78         4.77 o                         
  -8   4  14          0.51          1.03         3.51 o                         
  -7   4  14         10.17          8.94         4.61 o                         
  -6   4  14          7.53          7.57         4.37 o                         
  -5   4  14         22.26         23.79         6.66 o                         
  -4   4  14         17.76          8.56         4.51 o                         
  -3   4  14          7.43          2.90         4.33 o                         
  -2   4  14          0.35         -2.81         3.85 o                         
  -1   4  14          0.56          6.22         4.63 o                         
   0   4  14          0.56          0.43         4.15 o                         
   1   4  14         51.81         50.48         8.71 o                         
   2   4  14          0.62          0.67         4.31 o                         
   3   4  14         23.26         25.47         4.81 o                         
   4   4  14          8.64         13.38         4.37 o                         
   5   4  14         10.94         15.72         5.27 o                         
   6   4  14          5.79         15.99         6.11 o                         
   7   4  14         44.30         47.69         8.32 o                         
   8   4  14          0.20          6.54         6.78 o                         
 -12   5  14          1.90          8.33         7.57 o                         
 -11   5  14          0.13         -5.17         6.87 o                         
 -10   5  14          0.56         -3.58         7.06 o                         
  -9   5  14          2.30         -4.87         6.81 o                         
  -8   5  14          4.39          5.48         7.13 o                         
  -7   5  14         18.77         17.70         6.54 o                         
  -6   5  14          2.28          0.48         4.27 o                         
  -5   5  14          2.23         -0.93         3.96 o                         
  -4   5  14          0.24          1.00         4.05 o                         
  -3   5  14          1.88         14.11         5.05 o                         
  -2   5  14         35.80         40.96         6.15 o                         
  -1   5  14         12.35          8.85         5.00 o                         
   0   5  14         43.29         35.58         7.60 o                         
   1   5  14          0.08         -2.91         4.60 o                         
   2   5  14          3.10         10.34         5.79 o                         
   3   5  14          2.48          9.23         5.83 o                         
   4   5  14          0.05         13.00         7.38 o                         
   5   5  14          0.08          0.07         6.81 o                         
   6   5  14         15.29         20.21        20.21 o                         
  -8   6  14          3.47         -7.79         9.66 o                         
  -7   6  14          0.06          2.31         7.10 o                         
  -6   6  14         10.17         16.66         7.55 o                         
  -5   6  14         34.17         34.67         6.85 o                         
  -4   6  14          0.08         -0.88         6.02 o                         
  -3   6  14         18.06         30.69        10.12 o                         
  -2   6  14          0.27         13.77         8.45 o                         
  -1   6  14          0.60          6.88         8.26 o                         
   0   6  14          4.12         -4.26         7.86 o                         
   1   6  14          0.08         11.96         8.90 o                         
 -16   1  15         21.24         22.46         6.38 o                         
 -15   1  15          4.32         -1.10         5.68 o                         
 -14   1  15         18.83         16.76         5.32 o                         
 -13   1  15          7.16         13.06         5.00 o                         
 -12   1  15         32.08         17.52         4.25 o                         
 -11   1  15         23.03         28.85         4.32 o                         
 -10   1  15         69.93         77.66         5.47 o                         
  -9   1  15          1.63         -0.53         2.85 o                         
  -8   1  15          2.84          4.78         2.93 o                         
  -7   1  15          0.18          5.70         2.96 o                         
  -6   1  15          1.25          3.77         2.80 o                         
  -5   1  15         27.41         20.03         3.30 o                         
  -4   1  15        168.42        180.21         6.31 o                         
  -3   1  15        127.71        134.73         5.57 o                         
  -2   1  15         24.54         24.32         3.32 o                         
  -1   1  15        179.12        196.88         7.00 o                         
   0   1  15          1.40         -0.38         2.91 o                         
   1   1  15         22.59         25.28         4.39 o                         
   2   1  15          0.00          0.38         3.08 o                         
   3   1  15          7.56          7.60         3.63 o                         
   4   1  15          3.32          2.73         3.55 o                         
   5   1  15         47.36         55.19         5.05 o                         
   6   1  15          7.52          2.52         3.41 o                         
   7   1  15         14.70         18.75         5.82 o                         
   8   1  15          0.03         -4.70         4.70 o                         
   9   1  15         38.34         44.23        10.68 o                         
 -15   2  15          0.02         -2.60         4.77 o                         
 -14   2  15         22.91         24.69         5.52 o                         
 -13   2  15         45.50         41.29         5.82 o                         
 -12   2  15         12.43         18.73         4.86 o                         
 -11   2  15          0.34          0.40         3.65 o                         
 -10   2  15          8.18          5.21         3.56 o                         
  -9   2  15          0.17          1.64         3.05 o                         
  -8   2  15         10.93          8.07         2.88 o                         
  -7   2  15         26.62         18.44         3.08 o                         
  -6   2  15          2.58          4.49         3.13 o                         
  -5   2  15         89.88         88.54         8.77 o                         
  -4   2  15          9.25          6.73         3.31 o                         
  -3   2  15          5.32          6.39         3.91 o                         
  -2   2  15         19.72         19.13         3.74 o                         
  -1   2  15         15.61          9.93         3.32 o                         
   0   2  15         90.93         87.20         6.09 o                         
   1   2  15          5.48          6.74         4.10 o                         
   2   2  15          0.25          0.12         3.86 o                         
   3   2  15          0.72          3.80         4.02 o                         
   4   2  15          2.22          5.84         4.61 o                         
   5   2  15          6.36          3.32         4.50 o                         
   6   2  15         47.18         46.12         6.01 o                         
   7   2  15          5.88          5.34         5.65 o                         
   8   2  15         66.10         81.60        14.11 o                         
 -14   3  15          6.26          5.90         7.56 o                         
 -13   3  15         15.15         11.73         7.52 o                         
 -12   3  15         15.11         10.47         6.17 o                         
 -11   3  15          5.05          1.15         5.46 o                         
 -10   3  15          9.90          6.01         4.92 o                         
  -9   3  15          0.71          0.68         4.13 o                         
  -8   3  15          0.03          5.71         4.40 o                         
  -7   3  15          0.01          2.11         3.63 o                         
  -6   3  15         32.54         41.25         5.76 o                         
  -5   3  15         84.80         96.15         6.02 o                         
  -4   3  15          1.57         -2.10         3.18 o                         
  -3   3  15          8.63          6.52         3.58 o                         
  -2   3  15         47.67         48.40         4.77 o                         
  -1   3  15          0.33          5.38         3.69 o                         
   0   3  15          4.77          6.12         3.76 o                         
   1   3  15         39.52         35.34         4.77 o                         
   2   3  15          4.89          0.61         3.54 o                         
   3   3  15         26.75         32.81         5.37 o                         
   4   3  15         27.59         30.25         5.49 o                         
   5   3  15          8.29          5.25         5.32 o                         
   6   3  15          1.94          4.82         6.99 o                         
   7   3  15         53.63         66.15         8.63 o                         
 -12   4  15          0.15          6.05         7.93 o                         
 -11   4  15         23.63         15.13         7.97 o                         
 -10   4  15         19.57         12.30         8.04 o                         
  -9   4  15          0.03          1.87         7.54 o                         
  -8   4  15          0.18          5.07         4.90 o                         
  -7   4  15         20.38         24.00         4.92 o                         
  -6   4  15          7.78          6.42         4.68 o                         
  -5   4  15         11.39          6.99         4.47 o                         
  -4   4  15          9.96          3.71         4.59 o                         
  -3   4  15         23.84         26.11         5.78 o                         
  -2   4  15         14.35         18.37         5.83 o                         
  -1   4  15          0.53          3.19         5.26 o                         
   0   4  15         31.26         27.96         5.69 o                         
   1   4  15          1.06          1.35         4.65 o                         
   2   4  15         74.85         83.44        10.22 o                         
   3   4  15          0.34         -1.32         5.14 o                         
   4   4  15          2.10          4.22         5.35 o                         
   5   4  15         14.33         16.97         6.55 o                         
  -9   5  15          0.26         -4.05         6.88 o                         
  -8   5  15          3.91         13.97         7.81 o                         
  -7   5  15          3.50         -1.69         5.90 o                         
  -6   5  15         17.44         12.02         6.41 o                         
  -5   5  15          2.65          7.88         6.13 o                         
  -4   5  15          6.27          2.66         6.44 o                         
  -3   5  15          4.22         11.10        13.73 o                         
  -2   5  15          0.00         14.74         8.87 o                         
  -1   5  15          0.33          7.27         8.76 o                         
   0   5  15         17.45         21.46        11.66 o                         
   1   5  15          1.41          6.79         8.75 o                         
   2   5  15          9.56         17.19         8.01 o                         
 -14   0  16          9.57          6.37         7.73 o                         
 -13   0  16         70.48         75.83         8.54 o                         
 -12   0  16         40.92         38.96        16.42 o                         
 -11   0  16          0.44          7.48         5.80 o                         
 -10   0  16         89.15         99.73        10.85 o                         
  -9   0  16          9.82         10.98         5.43 o                         
  -8   0  16         42.36         66.02         7.45 o                         
  -7   0  16         13.25         13.61         5.42 o                         
  -6   0  16          0.15          3.00         4.82 o                         
  -5   0  16          9.56          4.85         5.22 o                         
  -4   0  16         95.54         97.71         8.75 o                         
  -3   0  16         81.05         84.90         8.12 o                         
  -2   0  16         11.79         10.03         5.87 o                         
  -1   0  16          1.65          5.59         4.95 o                         
   0   0  16         36.07         41.82         6.55 o                         
   1   0  16        136.69        171.94        17.35 o                         
   2   0  16          0.37         -2.65         4.94 o                         
   3   0  16         14.18          7.86         8.01 o                         
   4   0  16          5.50          8.12         6.04 o                         
   5   0  16          4.51          5.77         5.85 o                         
   6   0  16         22.61         20.97         8.39 o                         
   7   0  16          0.00          0.00         6.48 o                         
 -14   1  16          4.83          3.24         5.71 o                         
 -13   1  16          3.62         -0.23         4.60 o                         
 -12   1  16          2.08          6.57         4.08 o                         
 -11   1  16          9.02          6.21         4.05 o                         
 -10   1  16          2.62          1.20         3.89 o                         
  -9   1  16         95.34         98.04         6.34 o                         
  -8   1  16         16.38         11.29         4.62 o                         
  -7   1  16          1.90          7.56         3.74 o                         
  -6   1  16          6.85          2.50         3.40 o                         
  -5   1  16          0.05          0.83         3.23 o                         
  -4   1  16          0.04         -3.02         3.02 o                         
  -3   1  16         19.13         12.38         4.12 o                         
  -2   1  16          5.39          2.97         3.26 o                         
  -1   1  16          0.84          5.26         3.31 o                         
   0   1  16          9.80         14.65         3.79 o                         
   1   1  16         44.63         39.35         4.68 o                         
   2   1  16          0.21          2.37         3.52 o                         
   3   1  16         26.64         19.52         4.26 o                         
   4   1  16         38.20         36.96         4.96 o                         
   5   1  16          4.09         -0.79        13.15 o                         
   6   1  16          0.68         -0.38         8.01 o                         
 -13   2  16          0.38         -0.14         4.97 o                         
 -12   2  16         28.02         33.54         5.72 o                         
 -11   2  16          2.84          2.31         4.68 o                         
 -10   2  16         37.18         42.04         5.86 o                         
  -9   2  16          0.50         -1.05         4.31 o                         
  -8   2  16         31.31         20.54         4.80 o                         
  -7   2  16          0.42         -3.30         3.97 o                         
  -6   2  16         46.65         47.13         6.06 o                         
  -5   2  16          7.36         13.18         4.29 o                         
  -4   2  16          2.95          0.05         4.10 o                         
  -3   2  16          0.00          0.91         3.91 o                         
  -2   2  16         19.53         25.93         4.90 o                         
  -1   2  16         42.74         50.34         6.39 o                         
   0   2  16         13.11         14.19         5.06 o                         
   1   2  16         29.81         30.14         5.64 o                         
   2   2  16          3.40          1.40         4.56 o                         
   3   2  16         24.21         26.27         6.63 o                         
   4   2  16         15.74         12.22         6.16 o                         
   5   2  16          0.00          3.00         5.35 o                         
   6   2  16          5.89          8.01        10.68 o                         
 -12   3  16          0.17         -5.03         8.34 o                         
 -11   3  16         17.68         10.94         7.70 o                         
 -10   3  16          4.42          2.80         5.58 o                         
  -9   3  16         47.90         72.75         7.90 o                         
  -8   3  16          6.53          1.54         5.07 o                         
  -7   3  16         21.43         19.05         5.91 o                         
  -6   3  16         24.95         30.12         5.51 o                         
  -5   3  16          1.01          4.64         4.54 o                         
  -4   3  16          0.22          1.98         4.33 o                         
  -3   3  16         40.15         37.85         5.59 o                         
  -2   3  16         17.88          9.75         6.81 o                         
  -1   3  16          8.44          8.09         5.16 o                         
   0   3  16          9.41          0.83         6.47 o                         
   1   3  16          1.55          1.90         5.89 o                         
   2   3  16          7.37          6.47         6.14 o                         
   3   3  16          1.75          7.31         6.65 o                         
   4   3  16         11.48         19.43         8.18 o                         
  -9   4  16          0.64         -3.05         7.64 o                         
  -8   4  16         16.60         14.99         6.59 o                         
  -7   4  16          0.46          2.01         6.16 o                         
  -6   4  16          0.19         -5.61         5.61 o                         
  -5   4  16          1.39          5.45         7.21 o                         
  -4   4  16          4.58         10.70         8.08 o                         
  -3   4  16          0.89          7.41         8.06 o                         
  -2   4  16          6.43          9.35        10.47 o                         
  -1   4  16          9.97         14.81         8.64 o                         
   0   4  16          2.49         -0.15         7.70 o                         
   1   4  16          0.42          8.06         7.95 o                         
 -11   1  17          0.04         -0.75         5.21 o                         
 -10   1  17          4.05          3.14         5.13 o                         
  -9   1  17          0.36          5.57         4.51 o                         
  -8   1  17         33.30         25.49         5.07 o                         
  -7   1  17         10.47          5.75         4.08 o                         
  -6   1  17         31.73         32.80         4.85 o                         
  -5   1  17          3.52          3.66         4.41 o                         
  -4   1  17         22.00         25.61         5.84 o                         
  -3   1  17         14.25         13.09         4.42 o                         
  -2   1  17          0.35          3.95         4.21 o                         
  -1   1  17         18.51         21.98         5.29 o                         
   0   1  17          0.01          1.24         4.70 o                         
   1   1  17         37.20         49.33         6.35 o                         
   2   1  17          1.71         10.29         8.77 o                         
   3   1  17         34.71         59.86        12.20 o                         
 -10   2  17          5.56         14.83         7.57 o                         
  -9   2  17          5.33         -2.23         6.22 o                         
  -8   2  17          0.98          2.94         6.37 o                         
  -7   2  17         12.54         10.46         7.10 o                         
  -6   2  17          7.13         13.39         6.96 o                         
  -5   2  17          5.38         11.89         6.49 o                         
  -4   2  17          7.18         11.50         8.88 o                         
  -3   2  17          0.15         -5.06         5.92 o                         
  -2   2  17         24.81         14.67         7.92 o                         
  -1   2  17          6.68         12.08         7.54 o                         
   0   2  17          1.23          4.44         7.25 o                         
   1   2  17         31.79         38.63         8.72 o                         
   2   2  17          2.72          8.04         7.65 o                         
  -7   3  17          1.49          9.17         6.97 o                         
  -6   3  17          0.62          0.38         6.98 o                         
  -5   3  17          5.55          1.61         7.98 o                         
  -4   3  17          0.10          1.50         6.72 o                         
  -3   3  17          0.09         -2.47         7.85 o                         
  -2   3  17         11.78         22.50         8.66 o                         
  -1   3  17         11.70         19.42         8.61 o                         
  -6   0  18         30.88         46.90        16.40 o                         
  -5   0  18         55.97         64.32         9.93 o                         
  -4   0  18          7.57         16.50         7.45 o                         
  -3   0  18         12.96         11.65         7.48 o                         
                                                                                
