# Supplementary material for: Structural investigation of N-[2-(4-fluoro-3-phen­oxy­benzo­yl)hydrazinecarbo­thio­yl]benzamide and N-[2-(4-fluoro-3-phen­oxy­benzo­yl)hydrazinecarbo­thio­yl]-4-meth­oxy­benzamide
Source: Acta Crystallogr E Crystallogr Commun. 2021 Feb 19;77(Pt 3):277–81. doi: 10.1107/S2056989021001900 (PMC8061111; doi:10.1107/S2056989021001900)
Supplement: Supplementary file 3 [file e-77-00277-A2sup3.hkl]

data_A2                                                                         
_shelx_title '    TSC5 in C 2/c'                                                
_shelx_refln_list_code          4                                               
_shelx_F_calc_maximum      497.66                                               
_exptl_crystal_F_000      1824.00                                               
_reflns_d_resolution_high  0.9949                                               
                                                                                
loop_                                                                           
 _space_group_symop_operation_xyz                                               
 'x, y, z'                                                                      
 '-x, y, -z+1/2'                                                                
 'x+1/2, y+1/2, z'                                                              
 '-x+1/2, y+1/2, -z+1/2'                                                        
 '-x, -y, -z'                                                                   
 'x, -y, z-1/2'                                                                 
 '-x+1/2, -y+1/2, -z'                                                           
 'x+1/2, -y+1/2, z-1/2'                                                         
                                                                                
_cell_length_a    47.2984                                                       
_cell_length_b     4.8054                                                       
_cell_length_c    18.4939                                                       
_cell_angle_alpha  90.000                                                       
_cell_angle_beta  100.429                                                       
_cell_angle_gamma  90.000                                                       
                                                                                
_shelx_F_squared_multiplier     1.000                                           
                                                                                
loop_                                                                           
 _refln_index_h                                                                 
 _refln_index_k                                                                 
 _refln_index_l                                                                 
 _refln_F_squared_calc                                                          
 _refln_F_squared_meas                                                          
 _refln_F_squared_sigma                                                         
 _refln_observed_status                                                         
   6   0   0          3.85         65.30        13.61 o                         
   8   0   0      10369.31      11707.77       476.44 o                         
  10   0   0      24625.64      27679.27       910.67 o                         
  12   0   0      57604.55      63649.34      1852.95 o                         
  14   0   0       1708.81       2007.13        75.28 o                         
  16   0   0      10113.09      10751.81       341.25 o                         
  18   0   0        334.22        366.73        18.58 o                         
  20   0   0       1815.52       1781.94        59.19 o                         
  22   0   0      10755.25      10956.16       348.10 o                         
  24   0   0      23946.87      26041.42       822.71 o                         
  26   0   0       1645.08       1839.70        62.20 o                         
  28   0   0        537.04        548.55        28.10 o                         
  30   0   0        523.13        598.29        31.44 o                         
  32   0   0       1164.64       1268.58        55.93 o                         
  34   0   0         18.49        266.45        49.13 o                         
  36   0   0       2923.92       3006.02       120.33 o                         
  38   0   0       1745.10       1856.40        80.02 o                         
  40   0   0       1249.52       1210.93        57.74 o                         
  42   0   0       1004.23       1100.77        56.33 o                         
  44   0   0         56.01        173.71        27.78 o                         
  46   0   0       1025.32       1092.89        67.88 o                         
   1   1   0       4115.91       3883.91        90.66 o                         
   3   1   0        309.47        342.50        10.98 o                         
   5   1   0      16603.83      16873.84       348.07 o                         
   7   1   0        831.29        885.66        20.98 o                         
   9   1   0       1687.42       1854.40        53.67 o                         
  11   1   0      54768.18      54068.07      1582.69 o                         
  13   1   0        769.95        664.68        24.06 o                         
  15   1   0      23051.48      21970.15       591.92 o                         
  17   1   0        525.27        505.68        20.90 o                         
  19   1   0      15502.82      15951.32       441.38 o                         
  21   1   0       7948.40       9036.95       356.84 o                         
  23   1   0       3353.69       3039.71       132.17 o                         
  25   1   0       2941.49       2853.51       150.24 o                         
  27   1   0       4653.03       4351.62       236.84 o                         
  29   1   0        481.94        370.87        26.36 o                         
  31   1   0        498.61        550.73        49.23 o                         
  33   1   0        217.97        201.28        17.56 o                         
  35   1   0        738.44        700.13        30.94 o                         
  37   1   0       2359.97       2075.07       133.53 o                         
  39   1   0       5015.77       4576.17       290.41 o                         
  41   1   0         73.30         48.32        21.66 o                         
  43   1   0        252.33        128.98        21.26 o                         
  45   1   0         87.28          8.19        21.52 o                         
   0   2   0       5270.64       4826.21       231.21 o                         
   2   2   0        659.71        569.25        29.21 o                         
   4   2   0        102.64         86.29        13.08 o                         
   6   2   0       2763.11       2974.89       104.31 o                         
   8   2   0       5397.65       5422.15       167.06 o                         
  10   2   0       4292.51       4234.09       110.42 o                         
  12   2   0       8921.16       8787.68       380.42 o                         
  14   2   0        432.76        268.50        22.61 o                         
  16   2   0        218.44        192.03        16.28 o                         
  18   2   0        594.40        686.08        33.16 o                         
  20   2   0       5539.54       5532.31       213.91 o                         
  22   2   0       2763.25       3038.94       127.15 o                         
  24   2   0       2211.78       2035.72        86.55 o                         
  26   2   0       1987.61       1883.28       147.76 o                         
  28   2   0        807.30        750.76        56.18 o                         
  30   2   0       1183.18       1275.57       131.59 o                         
  32   2   0         66.92         73.72        19.84 o                         
  34   2   0         15.39         24.84        22.16 o                         
  36   2   0        587.48        757.99        82.79 o                         
  38   2   0          3.57         36.70        32.78 o                         
  40   2   0         39.94         -2.30        26.58 o                         
  42   2   0         61.65        -11.78        34.32 o                         
   1   3   0       5042.27       5197.69       146.68 o                         
   3   3   0      13078.14      13532.01       367.06 o                         
   5   3   0         77.87         80.52        14.29 o                         
   7   3   0        703.43        686.24        30.04 o                         
   9   3   0        688.38        706.19        28.85 o                         
  11   3   0          0.67          8.18        13.87 o                         
  13   3   0        304.94        328.45        19.48 o                         
  15   3   0        541.89        551.83        37.73 o                         
  17   3   0        320.21        336.06        30.29 o                         
  19   3   0        553.51        641.22        42.29 o                         
  21   3   0         16.83         48.41        23.82 o                         
  23   3   0        742.11        699.29        45.93 o                         
  25   3   0        394.60        455.51        37.82 o                         
  27   3   0        213.22        196.53        27.16 o                         
  29   3   0        675.71        623.79        70.19 o                         
  31   3   0          2.04        -47.28        47.28 o                         
  33   3   0         90.59        215.14        38.10 o                         
  35   3   0         93.86        132.18        37.57 o                         
   0   4   0         40.52         -9.10        28.09 o                         
   2   4   0        418.04        483.40        31.20 o                         
   4   4   0        117.14        137.43        30.24 o                         
   6   4   0        124.01         93.34        21.87 o                         
   8   4   0        546.68        525.56        34.13 o                         
  10   4   0         86.24        113.81        22.62 o                         
  12   4   0        102.37        105.05        23.85 o                         
  14   4   0       1471.49       1628.41        63.96 o                         
  16   4   0       2089.27       2188.24        98.30 o                         
  18   4   0        183.30        174.17        37.10 o                         
  20   4   0        527.24        494.82        44.97 o                         
  22   4   0          4.37         19.50        34.96 o                         
  24   4   0          1.97         10.70        56.37 o                         
  26   4   0        525.55        521.93        46.98 o                         
 -45   1   1         20.40         16.14        20.46 o                         
 -43   1   1         18.05          2.39        19.72 o                         
 -41   1   1         60.63         45.10        17.95 o                         
 -39   1   1       4824.05       4487.28       235.09 o                         
 -37   1   1       2360.34       2323.16       148.37 o                         
 -35   1   1         24.74        -15.78        15.78 o                         
 -33   1   1          1.86        -15.21        15.21 o                         
 -31   1   1        252.52        319.42        27.15 o                         
 -29   1   1       3084.83       3102.97       182.36 o                         
 -27   1   1        467.71        407.93        20.85 o                         
 -25   1   1         27.63         21.32         9.62 o                         
 -23   1   1        140.77        117.67        11.12 o                         
 -21   1   1       8005.89       8304.83       255.93 o                         
 -19   1   1       1893.10       1625.47        54.43 o                         
 -17   1   1       3950.42       3774.75       118.62 o                         
 -15   1   1        137.69        112.28         8.58 o                         
 -13   1   1          0.47          0.17         6.28 o                         
 -11   1   1      17598.00      17585.79       520.68 o                         
  -9   1   1        285.69        278.11        13.07 o                         
  -7   1   1      10649.08      10410.95       218.64 o                         
  -5   1   1      29824.36      28407.94       559.80 o                         
  -3   1   1       3309.58       2971.18        63.29 o                         
  -1   1   1      17358.99      16883.77       364.26 o                         
   1   1   1       2171.47       2260.12        51.99 o                         
   3   1   1      69576.26      66133.39      1526.75 o                         
   5   1   1      17207.80      17104.16       359.18 o                         
   7   1   1      21800.14      21484.15       455.63 o                         
   9   1   1       5097.35       4696.18       114.71 o                         
  11   1   1       3147.48       3075.19        80.73 o                         
  13   1   1       7517.84       7311.53       188.44 o                         
  15   1   1      14228.39      14291.75       365.32 o                         
  17   1   1        195.80        177.29         9.72 o                         
  19   1   1       2580.40       2704.91        82.22 o                         
  21   1   1       6451.17       7004.41       233.34 o                         
  23   1   1       7339.85       7319.45       231.99 o                         
  25   1   1        747.63        781.41        30.29 o                         
  27   1   1         26.81         21.11         7.28 o                         
  29   1   1        780.51        747.11        37.70 o                         
  31   1   1        700.43        704.20        47.09 o                         
  33   1   1         55.86         33.37        13.56 o                         
  35   1   1          3.27         -1.67        14.09 o                         
  37   1   1        425.33        365.53        28.99 o                         
  39   1   1        619.52        518.43        32.38 o                         
  41   1   1        473.99        309.40        23.62 o                         
  43   1   1         65.35         30.92        19.83 o                         
  45   1   1         70.19         63.24        27.27 o                         
 -42   2   1       1315.17       1096.70        90.71 o                         
 -40   2   1       2731.05       3143.42       302.59 o                         
 -38   2   1         11.85         50.75        25.38 o                         
 -36   2   1          0.44         17.97        20.56 o                         
 -34   2   1          0.05         -3.14        18.93 o                         
 -32   2   1        138.23         85.15        26.01 o                         
 -30   2   1        772.51        748.03        53.13 o                         
 -28   2   1        126.88        111.77        18.97 o                         
 -26   2   1         28.40         44.89        18.55 o                         
 -24   2   1        471.67        499.74        33.07 o                         
 -22   2   1          7.80         14.92        18.16 o                         
 -20   2   1        869.88        655.51        35.31 o                         
 -18   2   1       3852.84       3647.69       115.71 o                         
 -16   2   1        136.87        187.67        15.09 o                         
 -14   2   1       1041.18        885.51        43.30 o                         
 -12   2   1       2946.55       2734.48       105.77 o                         
 -10   2   1          0.12         -3.01         8.73 o                         
  -8   2   1        896.43        905.87        34.22 o                         
  -6   2   1        343.54        329.03        18.06 o                         
  -4   2   1        148.86        200.87        14.54 o                         
  -2   2   1       1827.03       1626.04        54.64 o                         
   0   2   1        566.48        602.25        26.10 o                         
   2   2   1       4839.31       4463.91       136.01 o                         
   4   2   1       1465.15       1339.67        46.57 o                         
   6   2   1          0.29          0.60        11.43 o                         
   8   2   1       1536.89       1420.15        46.58 o                         
  10   2   1        574.46        640.12        26.82 o                         
  12   2   1        462.44        424.68        24.69 o                         
  14   2   1          8.34         14.92        13.52 o                         
  16   2   1       7537.40       7447.22       295.71 o                         
  18   2   1       1090.28       1058.48        42.97 o                         
  20   2   1       6536.95       6646.39       276.36 o                         
  22   2   1        522.97        559.14        25.87 o                         
  24   2   1         53.26         36.94        13.26 o                         
  26   2   1        152.85        163.93        14.12 o                         
  28   2   1        162.92        184.64        14.12 o                         
  30   2   1        219.53        243.57        18.16 o                         
  32   2   1         51.67         59.38        18.31 o                         
  34   2   1        840.93        878.31        53.56 o                         
  36   2   1         72.41         83.56        26.25 o                         
  38   2   1        718.33        671.22        53.83 o                         
  40   2   1       1218.59       1317.84       142.58 o                         
 -37   3   1        256.68        231.81        60.47 o                         
 -35   3   1        396.79        443.56        49.37 o                         
 -33   3   1         13.33         -7.44        30.70 o                         
 -31   3   1          1.81         16.04        54.09 o                         
 -29   3   1          1.86         -0.50        24.21 o                         
 -27   3   1       2454.24       2415.92       184.65 o                         
 -25   3   1        382.52        420.54        80.10 o                         
 -23   3   1        354.87        340.41        33.46 o                         
 -21   3   1       1653.05       1524.91       108.57 o                         
 -19   3   1       2573.29       2698.37       141.30 o                         
 -17   3   1        141.52        156.00        34.39 o                         
 -15   3   1         31.29         44.66        28.73 o                         
 -13   3   1        186.17        215.54        19.40 o                         
 -11   3   1          8.88         -5.71        14.51 o                         
  -9   3   1          0.06          8.06        22.73 o                         
  -7   3   1         26.97         21.43        15.01 o                         
  -5   3   1          3.05         19.70        15.99 o                         
  -3   3   1        217.50        236.74        24.18 o                         
  -1   3   1         11.74         -8.89        15.33 o                         
   1   3   1       3934.20       3959.00       125.97 o                         
   3   3   1       5838.34       6206.46       191.10 o                         
   5   3   1          4.62          8.14        15.95 o                         
   7   3   1         66.20         50.76        19.59 o                         
   9   3   1        169.67        189.51        22.83 o                         
  11   3   1         29.16         32.04        16.80 o                         
  13   3   1          4.26          9.26        12.28 o                         
  15   3   1        146.09        123.35        21.55 o                         
  17   3   1        484.91        418.16        37.79 o                         
  19   3   1         94.26         58.96        22.75 o                         
  21   3   1         79.02        101.00        24.38 o                         
  23   3   1        747.84        776.70        46.71 o                         
  25   3   1        586.22        464.22        61.63 o                         
  27   3   1        995.44       1040.64        82.92 o                         
  29   3   1         12.25         -1.30        47.22 o                         
  31   3   1         11.02        -14.19        26.89 o                         
  33   3   1        779.26        775.67       115.90 o                         
  35   3   1        320.43        311.00        56.17 o                         
 -26   4   1         38.02         85.71        36.37 o                         
 -24   4   1          5.13         -1.41        40.37 o                         
 -22   4   1         25.19        -15.22        34.81 o                         
 -20   4   1        888.07        938.09        88.01 o                         
 -18   4   1        522.32        501.81        45.37 o                         
 -16   4   1        423.44        412.05        42.74 o                         
 -14   4   1         69.51         90.77        24.04 o                         
 -12   4   1        165.63        138.98        23.65 o                         
 -10   4   1        140.90        169.91        31.64 o                         
  -8   4   1         35.52         28.22        22.52 o                         
  -6   4   1        145.95        153.54        23.41 o                         
  -4   4   1          4.24         -9.82        20.51 o                         
  -2   4   1         66.54         46.91        22.56 o                         
   0   4   1          2.03         -1.19        20.12 o                         
   2   4   1        947.87        996.05        45.97 o                         
   4   4   1         83.28         94.79        30.38 o                         
   6   4   1         87.84        115.78        24.96 o                         
   8   4   1         27.52         24.76        27.67 o                         
  10   4   1        176.59        213.33        25.31 o                         
  12   4   1       2553.54       2586.88       116.50 o                         
  14   4   1        859.23        879.62        44.99 o                         
  16   4   1         43.84         16.20        31.25 o                         
  18   4   1         18.51        -30.91        30.91 o                         
  20   4   1         11.39          7.48        31.64 o                         
  22   4   1       1241.90       1098.23        80.27 o                         
  24   4   1       1902.00       1794.55        90.19 o                         
 -46   0   2         17.96        -12.46        30.92 o                         
 -44   0   2        425.97        338.15        37.10 o                         
 -42   0   2         58.38         66.04        26.60 o                         
 -40   0   2        739.95        603.30        44.58 o                         
 -38   0   2        883.09        955.87        54.67 o                         
 -36   0   2        140.76        189.15        22.76 o                         
 -34   0   2       2762.44       2667.93        89.98 o                         
 -32   0   2        826.69        893.85        35.09 o                         
 -30   0   2       4951.20       5010.03       184.02 o                         
 -28   0   2        353.34        662.94        29.72 o                         
 -26   0   2       4403.60       4087.88       151.53 o                         
 -24   0   2      24436.56      27637.15       998.98 o                         
 -22   0   2       4068.73       4326.00       189.38 o                         
 -20   0   2        122.70        293.82        25.90 o                         
 -18   0   2      11053.75      10154.32       365.68 o                         
 -16   0   2        323.01       1068.35        68.03 o                         
 -14   0   2        361.93        781.10        50.39 o                         
 -12   0   2       1699.56       1480.52        72.64 o                         
 -10   0   2      34519.53      32290.16      1469.26 o                         
  -8   0   2      45920.11      38581.48      2806.93 o                         
  -6   0   2       5367.90       4234.29       282.98 o                         
  -4   0   2       2617.64       2325.72        84.92 o                         
  -2   0   2      26907.95      26001.79      1528.19 o                         
   2   0   2        148.24        115.83         8.15 o                         
   4   0   2       1414.43       1211.36        36.71 o                         
   8   0   2      35319.14      38225.41      1093.69 o                         
  10   0   2       8265.75       8861.07       238.31 o                         
  12   0   2      21153.14      22053.22       631.75 o                         
  14   0   2      23248.78      24557.16       779.78 o                         
  16   0   2        933.51       1024.28        36.55 o                         
  18   0   2       6389.49       6428.91       206.54 o                         
  20   0   2       3290.92       3120.86       122.15 o                         
  22   0   2        933.28       1244.46        55.76 o                         
  24   0   2       1559.74       1690.09        68.89 o                         
  26   0   2      11145.12       9653.10       367.99 o                         
  28   0   2       1274.62       1250.68        54.44 o                         
  30   0   2        867.23        823.34        40.61 o                         
  32   0   2         48.15         88.60        15.44 o                         
  34   0   2       1175.61       1047.85        50.68 o                         
  36   0   2       9876.75       9066.63       346.21 o                         
  38   0   2       3517.61       3395.55       140.39 o                         
  40   0   2       3106.93       2678.97       112.20 o                         
  42   0   2          0.23         35.69        39.10 o                         
  44   0   2         97.46        136.77        32.07 o                         
 -45   1   2        229.71        243.94        27.22 o                         
 -43   1   2          5.75          8.43        30.07 o                         
 -41   1   2       2505.26       2552.14       193.23 o                         
 -39   1   2        640.21        597.69        47.33 o                         
 -37   1   2          7.25         14.77        14.42 o                         
 -35   1   2        892.04        803.30        66.60 o                         
 -33   1   2        458.00        333.28        36.49 o                         
 -31   1   2        158.03        190.94        15.63 o                         
 -29   1   2       3002.71       2376.23       101.09 o                         
 -27   1   2          3.48         -2.63         9.33 o                         
 -25   1   2       1860.43       1739.35        61.81 o                         
 -23   1   2       2883.42       3053.29       117.30 o                         
 -21   1   2        186.25        616.87        43.64 o                         
 -19   1   2       1858.47       1689.72        56.99 o                         
 -17   1   2      11579.96      11310.45       346.65 o                         
 -15   1   2       2377.27       2327.59        75.18 o                         
 -13   1   2      12058.43      12020.86       294.51 o                         
 -11   1   2         73.52        223.28         9.77 o                         
  -9   1   2       1772.53       2239.37        84.88 o                         
  -7   1   2      67769.01      69511.20      1418.01 o                         
  -5   1   2      23481.08      24308.08       497.16 o                         
  -3   1   2      25816.89      26336.10       565.44 o                         
  -1   1   2      15997.83      16506.43       392.06 o                         
   1   1   2      18492.34      18303.70       402.48 o                         
   3   1   2       2865.52       3346.54       116.94 o                         
   5   1   2       2918.33       2973.67        88.36 o                         
   7   1   2      31579.69      29186.09       708.60 o                         
   9   1   2       7089.13       6283.14       152.24 o                         
  11   1   2      10993.74      10100.79       257.94 o                         
  13   1   2       1166.31       1138.52        35.98 o                         
  15   1   2       6682.23       6726.81       173.98 o                         
  17   1   2        293.61        324.24        13.45 o                         
  19   1   2      21476.83      21964.75       517.19 o                         
  21   1   2        124.45        168.04        13.69 o                         
  23   1   2       7237.11       7107.08       195.68 o                         
  25   1   2        543.02        439.31        17.55 o                         
  27   1   2        793.30        794.05        29.22 o                         
  29   1   2        256.06        249.19        14.00 o                         
  31   1   2        186.60        187.22        12.93 o                         
  33   1   2        183.88        207.90        15.55 o                         
  35   1   2        921.35        729.49        29.44 o                         
  37   1   2       2631.11       2508.93       119.80 o                         
  39   1   2        584.29        677.55        61.85 o                         
  41   1   2        373.46        291.36        24.38 o                         
  43   1   2          3.12         -0.59        23.61 o                         
 -42   2   2        792.32        769.55        72.50 o                         
 -40   2   2        883.50       1058.32       140.75 o                         
 -38   2   2       2558.68       2344.48       312.56 o                         
 -36   2   2         68.31        113.35        26.46 o                         
 -34   2   2          4.79          9.43        21.59 o                         
 -32   2   2          0.98        -11.28        19.42 o                         
 -30   2   2        164.87        141.96        25.82 o                         
 -28   2   2          0.62         59.00        19.95 o                         
 -26   2   2        339.13        346.56        37.46 o                         
 -24   2   2        105.82        218.54        23.84 o                         
 -22   2   2        284.28        261.35        16.08 o                         
 -20   2   2         32.96         82.10        17.99 o                         
 -18   2   2      10508.15       9378.77       284.05 o                         
 -16   2   2       9618.80       9705.72       314.75 o                         
 -14   2   2       4475.47       4216.40       158.08 o                         
 -12   2   2       2279.80       2191.60        91.92 o                         
 -10   2   2        345.39        320.64        23.33 o                         
  -8   2   2         33.12         37.66        10.15 o                         
  -6   2   2        887.31       1089.88        39.15 o                         
  -2   2   2       3183.79       3233.81       101.18 o                         
   0   2   2       2096.43       2178.43        70.72 o                         
   2   2   2      22385.28      23096.58       772.54 o                         
   4   2   2       2248.75       2444.15        90.47 o                         
   6   2   2        261.61        273.20        16.93 o                         
   8   2   2       1816.76       1697.08        54.60 o                         
  10   2   2       5830.23       5628.07       161.11 o                         
  12   2   2         29.44        101.84        19.53 o                         
  14   2   2      13910.35      13359.94       402.15 o                         
  16   2   2       2751.66       3200.17       101.93 o                         
  18   2   2       3467.73       3281.42       132.61 o                         
  20   2   2         30.40         42.44        13.74 o                         
  22   2   2       7361.64       6569.84       280.29 o                         
  24   2   2        429.50        470.62        37.24 o                         
  26   2   2       1419.00       1473.04       108.36 o                         
  28   2   2         71.58         76.71        23.66 o                         
  30   2   2         35.17          7.21        22.48 o                         
  32   2   2        259.05        256.08        40.80 o                         
  34   2   2       1411.55       1331.76       111.95 o                         
  36   2   2        195.20        272.36        51.71 o                         
  38   2   2        218.82        252.52        50.71 o                         
  40   2   2          1.27         54.14        28.42 o                         
 -37   3   2          0.60        -17.12        38.48 o                         
 -35   3   2          8.06        -32.46        32.46 o                         
 -33   3   2         42.54         -1.60        36.73 o                         
 -31   3   2        198.03        199.12        35.28 o                         
 -29   3   2       1107.63       1100.06        92.01 o                         
 -27   3   2       9975.88       9238.10       616.71 o                         
 -25   3   2       8619.58       8003.17       531.17 o                         
 -23   3   2       2113.81       1884.97       145.47 o                         
 -21   3   2         28.68          9.48        45.00 o                         
 -19   3   2         95.57         46.30        30.83 o                         
 -17   3   2       1136.20       1173.67        76.01 o                         
 -15   3   2       2271.03       2172.97        86.96 o                         
 -13   3   2        644.76        634.48        31.56 o                         
 -11   3   2        357.70        353.33        24.41 o                         
  -9   3   2        178.92        152.85        24.53 o                         
  -7   3   2        155.61        172.44        26.09 o                         
  -5   3   2       9168.36       9723.49       292.23 o                         
  -3   3   2       5408.91       5417.96       168.13 o                         
  -1   3   2       1671.31       1715.43        63.15 o                         
   1   3   2         66.18        158.31        22.13 o                         
   3   3   2       1528.39       1775.83        75.00 o                         
   5   3   2       1214.15       1151.19        55.28 o                         
   7   3   2       1077.16        962.84        48.74 o                         
   9   3   2       1884.69       1656.96        75.94 o                         
  11   3   2       2882.01       2665.22        94.83 o                         
  13   3   2       1169.20       1096.99        45.00 o                         
  15   3   2        250.46        313.41        23.87 o                         
  17   3   2        446.52        420.65        34.75 o                         
  19   3   2        389.22        364.41        32.05 o                         
  21   3   2        172.93        218.08        27.45 o                         
  23   3   2         55.87        266.46        40.37 o                         
  25   3   2        180.01        424.67        63.68 o                         
  27   3   2         99.00         92.80        30.91 o                         
  29   3   2        498.75        544.43        76.06 o                         
  31   3   2          8.85         41.01        29.69 o                         
  33   3   2         26.17         48.24        32.01 o                         
  35   3   2        360.36        484.03        82.02 o                         
 -26   4   2         30.71         89.01        42.55 o                         
 -24   4   2        833.44        967.69       118.93 o                         
 -22   4   2        312.19        288.10        42.19 o                         
 -20   4   2       1467.90       1617.42        84.36 o                         
 -18   4   2       1521.34       1731.10       103.91 o                         
 -16   4   2        410.05        513.83        48.68 o                         
 -14   4   2         35.92         80.71        27.17 o                         
 -12   4   2        187.36        156.62        27.34 o                         
 -10   4   2        244.14        277.29        30.16 o                         
  -8   4   2         76.60         78.45        26.93 o                         
  -6   4   2        770.17        955.41        68.83 o                         
  -4   4   2       5185.78       5027.75       162.93 o                         
  -2   4   2       2568.10       2616.92        95.40 o                         
   0   4   2        625.60        672.96        49.52 o                         
   2   4   2         37.95        148.27        39.75 o                         
   4   4   2        124.46        176.73        43.87 o                         
   6   4   2         36.72         24.09        28.52 o                         
   8   4   2        535.44        556.35        43.20 o                         
  10   4   2       2137.82       2210.56        78.68 o                         
  12   4   2       4093.44       4230.44       132.08 o                         
  14   4   2       1968.28       2043.57        93.34 o                         
  16   4   2         95.48         65.76        22.22 o                         
  18   4   2        571.41        549.91        46.18 o                         
  20   4   2        771.79        689.02        53.13 o                         
  22   4   2       2601.24       2478.41       122.93 o                         
  24   4   2       2812.88       2963.16       157.48 o                         
 -45   1   3        492.97        457.27        40.37 o                         
 -43   1   3        343.74        338.01        30.45 o                         
 -41   1   3        831.94        742.07        78.92 o                         
 -39   1   3         91.32         89.45        23.81 o                         
 -37   1   3       1550.75       1410.87        89.18 o                         
 -35   1   3         11.33         -2.06        13.69 o                         
 -33   1   3         56.16         89.80        14.09 o                         
 -31   1   3        120.47        116.88        16.85 o                         
 -29   1   3        483.84        505.67        36.87 o                         
 -27   1   3         19.14         33.89        13.92 o                         
 -25   1   3       1275.62       1253.61        72.75 o                         
 -23   1   3       4114.91       4197.29       146.85 o                         
 -21   1   3          0.18         11.17        10.40 o                         
 -19   1   3       1602.16       1686.60        57.23 o                         
 -17   1   3         40.74         62.73        10.00 o                         
 -15   1   3       1105.52       1130.91        31.52 o                         
 -13   1   3        611.89        550.29        15.87 o                         
 -11   1   3      13187.02      13988.00       349.41 o                         
  -9   1   3       1616.50       1647.07        44.11 o                         
  -7   1   3       2955.07       2805.59        68.81 o                         
  -5   1   3         40.61         36.16         5.80 o                         
  -3   1   3      96782.73      98691.79      2089.73 o                         
  -1   1   3       5746.09       6468.44       145.78 o                         
   1   1   3       8824.12       8036.30       170.31 o                         
   3   1   3        929.76        870.99        24.01 o                         
   5   1   3        957.96        875.54        24.40 o                         
   7   1   3       2437.46       2074.82        56.32 o                         
   9   1   3          3.99          5.82         6.90 o                         
  11   1   3         79.97         59.59         6.06 o                         
  13   1   3       6402.72       6994.20       256.20 o                         
  15   1   3      10700.38      10996.54       331.85 o                         
  17   1   3       4127.66       4566.49       135.43 o                         
  19   1   3       3323.92       3523.17        92.16 o                         
  21   1   3        281.57        286.32        14.46 o                         
  23   1   3        902.63        867.49        27.93 o                         
  25   1   3       1756.80       1570.57        44.98 o                         
  27   1   3        401.40        408.50        18.21 o                         
  29   1   3        142.55        134.36        11.56 o                         
  31   1   3        344.19        353.22        18.06 o                         
  33   1   3        291.63        291.83        17.20 o                         
  35   1   3        728.42        699.84        36.19 o                         
  37   1   3       3450.54       3051.59        83.80 o                         
  39   1   3       2463.52       2145.13        67.69 o                         
  41   1   3        377.37        367.54        22.84 o                         
  43   1   3         10.64        -19.71        23.03 o                         
 -42   2   3        684.68        590.37       127.87 o                         
 -40   2   3         95.41         73.72        25.89 o                         
 -38   2   3         16.92         -1.47        25.97 o                         
 -36   2   3         10.01         -3.62        23.97 o                         
 -34   2   3          0.01        -21.86        21.86 o                         
 -32   2   3       1573.28       1267.91       144.53 o                         
 -30   2   3       1252.41       1130.04        68.38 o                         
 -28   2   3        276.47        268.20        31.28 o                         
 -26   2   3          1.84         11.67        20.01 o                         
 -24   2   3          3.84          2.10        18.77 o                         
 -22   2   3         39.21         38.87         8.94 o                         
 -20   2   3        706.91        690.78        26.35 o                         
 -18   2   3         19.06         26.90         9.24 o                         
 -16   2   3        504.23        479.06        25.73 o                         
 -14   2   3       2039.92       2182.88        69.11 o                         
 -12   2   3          8.25         -9.05         9.05 o                         
 -10   2   3       4978.65       4760.36       122.87 o                         
  -8   2   3       6630.67       6676.42       215.04 o                         
  -6   2   3      16210.18      16855.75       450.28 o                         
  -4   2   3      18703.90      19713.74       659.06 o                         
  -2   2   3       4914.28       4542.14       142.69 o                         
   0   2   3          1.58          8.35        11.30 o                         
   2   2   3        134.19        160.31        17.02 o                         
   4   2   3        316.88        286.16        22.26 o                         
   6   2   3          1.83         19.16        10.81 o                         
   8   2   3       1735.31       1649.07        53.14 o                         
  10   2   3        857.03        836.78        32.10 o                         
  12   2   3         38.78         38.18        11.76 o                         
  14   2   3       2890.62       2608.64        84.71 o                         
  16   2   3       2735.87       2902.92        93.75 o                         
  18   2   3        438.00        404.74        20.19 o                         
  20   2   3          4.33         21.84        10.84 o                         
  22   2   3       1121.58       1123.24        47.96 o                         
  24   2   3        911.29        969.75        51.03 o                         
  26   2   3         20.98          2.04        13.50 o                         
  28   2   3         17.47         11.01        13.54 o                         
  30   2   3         59.32         72.29        19.88 o                         
  32   2   3         31.09         41.09        14.84 o                         
  34   2   3         16.28         33.12        15.89 o                         
  36   2   3         42.00         58.17        18.38 o                         
  38   2   3        267.25        302.99        81.83 o                         
  40   2   3        671.47        761.47       111.78 o                         
 -37   3   3         10.94        -57.80        61.21 o                         
 -35   3   3        141.29        104.83        47.93 o                         
 -33   3   3        346.24        363.41        45.99 o                         
 -31   3   3          8.83        -15.11        32.09 o                         
 -29   3   3        104.56        147.28        32.66 o                         
 -27   3   3       3611.64       3367.01       273.13 o                         
 -25   3   3       3541.07       3271.78       174.92 o                         
 -23   3   3        284.06        265.30        39.07 o                         
 -21   3   3        356.15        332.20        36.01 o                         
 -19   3   3          1.43         20.85        22.91 o                         
 -17   3   3          7.68         31.57        22.62 o                         
 -15   3   3        291.74        391.37        27.50 o                         
 -13   3   3          0.98         -0.35        17.94 o                         
 -11   3   3         51.60         42.07        19.46 o                         
  -9   3   3        978.38        901.49        53.22 o                         
  -7   3   3        220.13        236.17        21.90 o                         
  -5   3   3         16.21          8.73        17.18 o                         
  -3   3   3       2486.77       2920.72       111.91 o                         
  -1   3   3          4.57          8.83        19.67 o                         
   1   3   3        183.21        146.61        23.64 o                         
   3   3   3       1684.91       1678.99        72.22 o                         
   5   3   3        463.61        517.37        35.19 o                         
   7   3   3         84.73         75.01        23.61 o                         
   9   3   3        175.48        309.45        51.56 o                         
  11   3   3        498.48        532.23        34.04 o                         
  13   3   3       1545.71       1418.82        60.50 o                         
  15   3   3        302.20        353.29        36.73 o                         
  17   3   3        261.86        231.87        28.47 o                         
  19   3   3       2436.29       2409.69        95.62 o                         
  21   3   3        651.17        821.16        86.05 o                         
  23   3   3          0.90         -1.93        34.91 o                         
  25   3   3        163.39        185.47        26.51 o                         
  27   3   3        409.06        389.48        61.10 o                         
  29   3   3        266.97        329.26        37.03 o                         
  31   3   3         66.93        108.45        34.44 o                         
  33   3   3         38.95         41.45        28.76 o                         
 -26   4   3        176.70         69.30        53.71 o                         
 -24   4   3       1683.33       1619.49       105.07 o                         
 -22   4   3         36.41         84.74        67.48 o                         
 -20   4   3        351.12        427.89        56.45 o                         
 -18   4   3          3.42         77.98        65.36 o                         
 -16   4   3        112.01         50.63        30.72 o                         
 -14   4   3          9.44         -2.32        33.10 o                         
 -12   4   3         87.59         58.20        32.08 o                         
 -10   4   3         74.74         62.45        35.47 o                         
  -8   4   3          3.94        -13.93        39.69 o                         
  -6   4   3         82.94         72.57        33.32 o                         
  -4   4   3        354.91        349.78        39.80 o                         
  -2   4   3        112.41        211.92        62.27 o                         
   0   4   3         21.31         11.15        30.49 o                         
   2   4   3         96.15         58.20        30.78 o                         
   4   4   3         45.45        120.74        35.70 o                         
   6   4   3         81.38        103.58        51.64 o                         
   8   4   3          3.21         69.84        28.70 o                         
  10   4   3        157.65        207.24        32.07 o                         
  12   4   3         20.79         38.59        63.15 o                         
  14   4   3        618.04        575.55        43.37 o                         
  16   4   3         80.92         40.42        22.91 o                         
  18   4   3          1.00        -30.03        30.03 o                         
  20   4   3        516.45        531.04        59.64 o                         
  22   4   3        555.42        501.15        66.84 o                         
 -46   0   4         50.05         59.80        30.07 o                         
 -44   0   4          3.69         18.79        26.58 o                         
 -42   0   4       1278.32       1533.85       214.17 o                         
 -40   0   4        478.95        876.85        88.19 o                         
 -38   0   4        270.62        344.54        62.99 o                         
 -36   0   4        103.57        201.58        55.43 o                         
 -34   0   4        803.33        811.01        67.03 o                         
 -32   0   4       3227.47       3621.82       147.12 o                         
 -30   0   4       1958.10       1954.46       134.03 o                         
 -28   0   4        201.41        321.21        26.55 o                         
 -26   0   4       2700.80       2859.44       116.42 o                         
 -24   0   4      25033.37      30993.49      1195.83 o                         
 -22   0   4      51906.30      55460.38      2135.41 o                         
 -20   0   4       2199.56       1840.41        82.79 o                         
 -18   0   4       1554.00       1493.42        63.00 o                         
 -16   0   4      26030.84      25915.89      1330.89 o                         
 -14   0   4       8707.01       8806.07       457.00 o                         
 -12   0   4       6149.35       6297.02       327.83 o                         
 -10   0   4       2809.36       2598.93        91.35 o                         
  -8   0   4      24119.22      24182.08       754.11 o                         
  -6   0   4       9436.31       9388.15       334.47 o                         
  -4   0   4       9860.25      10662.41       306.99 o                         
  -2   0   4      82394.56      81188.41      2517.48 o                         
   0   0   4     247668.34     237404.12      7053.92 o                         
   2   0   4       8381.43       8265.72       247.70 o                         
   4   0   4        138.23        117.47        14.55 o                         
   6   0   4       6072.60       5986.29       192.49 o                         
   8   0   4      79372.64      78811.61      4731.55 o                         
  10   0   4      19155.57      18732.01       621.25 o                         
  12   0   4       4683.24       5487.58       209.84 o                         
  14   0   4        371.13        369.94        24.24 o                         
  16   0   4        897.04       1001.58        44.29 o                         
  18   0   4       1477.69       2279.44       123.59 o                         
  20   0   4       9678.51       9712.48       370.25 o                         
  22   0   4       1268.11       1108.32        50.25 o                         
  24   0   4       3443.61       3273.59       131.08 o                         
  26   0   4          3.31         40.67        12.66 o                         
  28   0   4        532.99        600.77        33.82 o                         
  30   0   4       6275.68       5380.49       209.81 o                         
  32   0   4      13401.16      12811.47       485.62 o                         
  34   0   4       1756.35       1582.04        70.71 o                         
  36   0   4       7572.91       6764.97       261.22 o                         
  38   0   4       1860.17       1627.50       131.79 o                         
  40   0   4        271.43        251.68        27.98 o                         
  42   0   4        247.49        246.79        38.64 o                         
 -45   1   4        509.08        416.02        42.63 o                         
 -43   1   4       4100.74       3719.57       510.28 o                         
 -41   1   4       1106.85       1113.91       217.42 o                         
 -39   1   4         46.57         61.36        20.20 o                         
 -37   1   4         49.25         78.93        18.75 o                         
 -35   1   4        485.27        514.49        60.10 o                         
 -33   1   4        444.85        452.65        49.68 o                         
 -31   1   4       6961.28       6630.38       699.27 o                         
 -29   1   4         87.93        109.49        19.87 o                         
 -27   1   4       5370.02       4997.80       259.83 o                         
 -25   1   4        101.61        232.98        85.67 o                         
 -23   1   4        167.32        262.93        25.09 o                         
 -21   1   4       4208.99       4052.60       191.57 o                         
 -19   1   4       7229.49       6430.65       234.75 o                         
 -17   1   4        276.34        238.88        24.14 o                         
 -15   1   4       3197.01       3177.51        91.54 o                         
 -13   1   4       1662.62       1673.64        55.51 o                         
 -11   1   4          3.61         13.30        14.39 o                         
  -9   1   4         32.60         43.69        12.70 o                         
  -7   1   4      35931.50      36702.52       911.39 o                         
  -5   1   4      13466.59      13663.13       340.96 o                         
  -3   1   4     193672.66     202619.03      4762.91 o                         
  -1   1   4      33328.92      36557.09       913.20 o                         
   1   1   4      10424.50      11038.69       281.32 o                         
   3   1   4        784.89        673.51        31.84 o                         
   5   1   4       5209.58       5057.42       141.33 o                         
   7   1   4       9821.87       9908.93       271.95 o                         
   9   1   4      10185.68       9483.42       327.81 o                         
  11   1   4       3854.36       4118.75       139.35 o                         
  13   1   4       2141.29       1974.00        64.21 o                         
  15   1   4        376.55        488.80        22.48 o                         
  17   1   4       5494.16       5759.62       180.39 o                         
  19   1   4       4495.49       4308.15       134.72 o                         
  21   1   4      11283.88      11481.84       322.39 o                         
  23   1   4         59.16        127.05        10.79 o                         
  25   1   4        135.70        111.97        11.35 o                         
  27   1   4        483.89        581.47        26.64 o                         
  29   1   4         10.90         28.78        10.89 o                         
  31   1   4          4.53         22.37        11.18 o                         
  33   1   4       2378.52       2323.92        67.85 o                         
  35   1   4        551.60        562.29        26.77 o                         
  37   1   4       1160.69       1116.81        38.61 o                         
  39   1   4          7.14         51.86        30.83 o                         
  41   1   4         11.22        -23.70        23.70 o                         
 -42   2   4        975.92       1109.75       354.02 o                         
 -40   2   4       1595.07       1561.16       205.48 o                         
 -38   2   4          2.19        -24.97        33.76 o                         
 -36   2   4         10.57        -24.07        24.07 o                         
 -34   2   4       1745.48       1723.21       169.11 o                         
 -32   2   4       1796.47       1659.75       212.39 o                         
 -30   2   4        435.57        334.57        31.80 o                         
 -28   2   4        924.06        880.77        90.96 o                         
 -26   2   4        640.30        682.72        40.88 o                         
 -24   2   4       1620.75       1491.26        88.01 o                         
 -22   2   4        235.25        245.40        15.20 o                         
 -20   2   4       3343.12       3530.21       102.92 o                         
 -18   2   4       3348.51       3363.09        88.12 o                         
 -16   2   4       1194.76       1089.86        36.09 o                         
 -14   2   4          8.14         20.52         9.55 o                         
 -12   2   4        229.46        247.44        15.59 o                         
 -10   2   4          0.77         49.08        11.82 o                         
  -8   2   4        293.96        292.87        41.46 o                         
  -6   2   4       1952.19       1827.33        70.22 o                         
  -4   2   4       7688.72       8129.46       251.48 o                         
  -2   2   4       5544.24       5289.70       153.94 o                         
   0   2   4       5208.77       5226.94       150.66 o                         
   2   2   4          2.05         15.06        10.90 o                         
   4   2   4       2760.13       2611.63        96.84 o                         
   6   2   4       2429.71       2417.66        81.32 o                         
   8   2   4       1045.81        916.03        36.62 o                         
  10   2   4        800.97        708.41        30.77 o                         
  12   2   4       4074.94       3923.93       126.99 o                         
  14   2   4       1862.09       2037.94        70.86 o                         
  16   2   4       4285.12       4987.99       185.18 o                         
  18   2   4        915.52       1202.31        47.95 o                         
  20   2   4        281.29        281.63        26.40 o                         
  22   2   4       3561.18       3676.01       170.77 o                         
  24   2   4        550.51        614.51        47.09 o                         
  26   2   4         40.15         25.24        20.87 o                         
  28   2   4         29.54         49.89        16.34 o                         
  30   2   4        634.80        686.96        45.21 o                         
  32   2   4        285.37        341.92        39.89 o                         
  34   2   4        196.44        197.66        22.42 o                         
  36   2   4        267.99        353.86        41.19 o                         
  38   2   4         16.60         81.01        33.47 o                         
 -37   3   4          0.03        -22.47        45.34 o                         
 -35   3   4        169.35        175.23        41.49 o                         
 -33   3   4        512.76        449.19        83.84 o                         
 -31   3   4         69.44        -32.29        32.29 o                         
 -29   3   4        129.00        102.29        33.70 o                         
 -27   3   4         46.67         15.18        36.73 o                         
 -25   3   4       1186.22       1056.55       120.74 o                         
 -23   3   4        584.91        552.60        37.57 o                         
 -21   3   4          3.82         18.11        22.72 o                         
 -19   3   4       1460.57       1321.12        56.86 o                         
 -17   3   4       3050.43       3208.75       106.44 o                         
 -15   3   4       2132.12       1932.13        71.12 o                         
 -13   3   4       1850.28       1796.66        67.02 o                         
 -11   3   4         14.81         72.12        24.37 o                         
  -9   3   4        727.23        752.28        42.85 o                         
  -7   3   4        699.33        662.27        40.02 o                         
  -5   3   4         79.17         72.36        31.28 o                         
  -3   3   4        389.16        473.69        34.46 o                         
  -1   3   4        332.14        295.83        28.65 o                         
   1   3   4         23.73         -0.28        20.24 o                         
   3   3   4        487.11        449.70        34.62 o                         
   5   3   4        465.17        460.22        35.17 o                         
   7   3   4       1820.19       1737.79        67.05 o                         
   9   3   4        187.98        188.96        23.05 o                         
  11   3   4         80.33         89.83        20.20 o                         
  13   3   4        236.85        237.75        23.60 o                         
  15   3   4         22.61         45.62        20.04 o                         
  17   3   4       1597.49       1638.70        69.79 o                         
  19   3   4        183.84        164.09        21.72 o                         
  21   3   4        510.01        582.44        41.82 o                         
  23   3   4       1196.09       1338.15       104.80 o                         
  25   3   4        357.07        412.59        65.28 o                         
  27   3   4         38.22         49.99        43.85 o                         
  29   3   4        342.23        372.49        58.70 o                         
  31   3   4          1.20        -29.13        29.13 o                         
  33   3   4        547.61        891.50       132.02 o                         
 -26   4   4         18.16        -60.47        60.47 o                         
 -24   4   4        324.66        192.30        79.39 o                         
 -22   4   4        392.08        434.59       105.82 o                         
 -20   4   4        917.09        913.84       104.38 o                         
 -18   4   4        100.92         68.09        34.57 o                         
 -16   4   4        110.64        127.96        53.10 o                         
 -14   4   4        372.21        406.89        43.63 o                         
 -12   4   4        427.75        437.54        60.84 o                         
 -10   4   4         68.73         54.41        33.69 o                         
  -8   4   4       1562.52       1510.57        98.20 o                         
  -6   4   4       1374.99       1399.44        85.47 o                         
  -4   4   4        387.57        460.93        41.87 o                         
  -2   4   4        239.83        223.99        35.89 o                         
   0   4   4        981.42        953.48        59.68 o                         
   2   4   4         44.15         38.02        31.62 o                         
   4   4   4        157.75        167.18        33.34 o                         
   6   4   4        300.27        373.47        37.23 o                         
   8   4   4        498.13        438.06        38.06 o                         
  10   4   4       1738.98       1831.85        79.39 o                         
  12   4   4        766.90        899.64        54.03 o                         
  14   4   4        407.81        456.19        49.15 o                         
  16   4   4        130.34         85.36        32.44 o                         
  18   4   4         28.72         44.62        31.17 o                         
  20   4   4        791.63        887.80        66.73 o                         
  22   4   4        943.27       1148.64       115.29 o                         
 -45   1   5         27.37         14.42        29.65 o                         
 -43   1   5         18.83         24.67        28.74 o                         
 -41   1   5          0.54         -3.15        26.98 o                         
 -39   1   5       1052.58       1048.99        81.55 o                         
 -37   1   5         13.41        -18.22        35.77 o                         
 -35   1   5        994.84        969.94       146.66 o                         
 -33   1   5        367.68        439.43        73.29 o                         
 -31   1   5        173.89        148.04        28.95 o                         
 -29   1   5       5949.10       5719.07       751.13 o                         
 -27   1   5        482.70        409.58        38.87 o                         
 -25   1   5         11.19         30.93        14.27 o                         
 -23   1   5        289.34        326.00        28.29 o                         
 -21   1   5        160.87        138.76        13.14 o                         
 -19   1   5         15.05         11.29         6.52 o                         
 -17   1   5        147.84        177.57        12.21 o                         
 -15   1   5          2.95          4.01         5.90 o                         
 -13   1   5        669.41        558.67        19.01 o                         
 -11   1   5        939.17        908.78        27.57 o                         
  -9   1   5          3.13          0.17         4.69 o                         
  -7   1   5      35661.21      35256.75       980.31 o                         
  -5   1   5      21837.89      21303.73       592.57 o                         
  -3   1   5      15307.64      14944.62       490.74 o                         
  -1   1   5      41089.46      41988.14      1368.15 o                         
   1   1   5          0.04        -11.52        20.53 o                         
   3   1   5       2154.09       2229.87        72.02 o                         
   5   1   5         82.48         81.25         9.10 o                         
   7   1   5         30.55          8.95         4.86 o                         
   9   1   5       3193.86       2982.57        80.23 o                         
  11   1   5        178.72        187.34        12.40 o                         
  13   1   5       3259.46       3673.90       114.93 o                         
  15   1   5         51.16         66.89         8.61 o                         
  17   1   5        403.52        396.67        17.51 o                         
  19   1   5       1858.80       1981.07        70.87 o                         
  21   1   5       2355.76       2414.68        65.67 o                         
  23   1   5          0.23         -3.07        10.01 o                         
  25   1   5        737.99        794.26        28.32 o                         
  27   1   5          0.83          4.85        11.05 o                         
  29   1   5        153.25         91.04        13.03 o                         
  31   1   5        569.75        669.18        26.90 o                         
  33   1   5       1241.30       1126.30        38.44 o                         
  35   1   5        343.42        306.31        26.13 o                         
  37   1   5         58.68         96.73        23.24 o                         
  39   1   5        710.37        683.11        31.71 o                         
  41   1   5         21.59          2.89        18.60 o                         
 -42   2   5       1196.96       1217.41       255.75 o                         
 -40   2   5       1113.73       1274.81       292.16 o                         
 -38   2   5       1137.87       1294.57       248.12 o                         
 -36   2   5         60.25         18.23        30.15 o                         
 -34   2   5         11.13         46.63        30.58 o                         
 -32   2   5        367.89        312.55        40.31 o                         
 -30   2   5       1578.04       1411.87       174.41 o                         
 -28   2   5       1573.72       1670.63       183.53 o                         
 -26   2   5        849.77        805.52        58.26 o                         
 -24   2   5         73.45        109.84        16.37 o                         
 -22   2   5        345.38        329.18        17.42 o                         
 -20   2   5         39.71         51.98        12.26 o                         
 -18   2   5       2701.73       2669.70       106.86 o                         
 -16   2   5          0.52          6.49        10.90 o                         
 -14   2   5       1494.50       1484.47        54.46 o                         
 -12   2   5       2249.04       2367.26        80.82 o                         
 -10   2   5      15609.44      16529.78       504.48 o                         
  -8   2   5      18358.18      17695.82       672.46 o                         
  -6   2   5       1837.20       1920.62        73.45 o                         
  -4   2   5        957.81       1158.29        55.92 o                         
  -2   2   5       4916.28       5371.56       254.42 o                         
   0   2   5        895.51        870.95        32.78 o                         
   2   2   5       1257.96       1353.20        45.58 o                         
   4   2   5         13.73        -10.64        18.70 o                         
   6   2   5        718.91        654.74        38.30 o                         
   8   2   5        820.81        763.60        32.57 o                         
  10   2   5       2014.33       1815.92        57.46 o                         
  12   2   5       1512.50       1582.13        61.57 o                         
  14   2   5       1686.81       1871.42        98.97 o                         
  16   2   5       1150.50       1206.86        76.32 o                         
  18   2   5          1.21         -4.44        11.79 o                         
  20   2   5        652.93        698.75        67.70 o                         
  22   2   5        840.20        949.35        48.83 o                         
  24   2   5        132.71        111.09        16.29 o                         
  26   2   5        283.10        370.17        24.57 o                         
  28   2   5        198.01        204.49        31.48 o                         
  30   2   5         29.59         83.39        18.37 o                         
  32   2   5         89.33        107.62        19.00 o                         
  34   2   5        346.43        404.59        44.32 o                         
  36   2   5          9.70         -7.64        21.02 o                         
  38   2   5        805.76        812.14        69.03 o                         
 -35   3   5        205.32        125.03        48.00 o                         
 -33   3   5          9.92        -33.77        41.32 o                         
 -31   3   5        589.14        504.74        80.37 o                         
 -29   3   5        205.25         99.62        43.46 o                         
 -27   3   5       1189.24       1226.76       207.19 o                         
 -25   3   5          1.05         -4.46        27.26 o                         
 -23   3   5         34.53         21.97        27.07 o                         
 -21   3   5        190.60        231.91        41.07 o                         
 -19   3   5         18.18         32.66        22.43 o                         
 -17   3   5         26.64         33.09        21.38 o                         
 -15   3   5        135.38         96.56        52.45 o                         
 -13   3   5       1446.88       1473.66        70.19 o                         
 -11   3   5        309.21        324.81        30.21 o                         
  -9   3   5          2.67         39.58        23.64 o                         
  -7   3   5        125.89        116.12        29.82 o                         
  -5   3   5        461.18        396.67        31.89 o                         
  -3   3   5          0.44        -18.64        19.49 o                         
  -1   3   5        475.98        507.95        36.66 o                         
   1   3   5       1866.05       1957.67        81.21 o                         
   3   3   5         50.70         38.50        21.84 o                         
   5   3   5         32.76         30.26        23.18 o                         
   7   3   5        351.95        296.73        26.05 o                         
   9   3   5        527.17        438.11        32.54 o                         
  11   3   5        423.10        389.57        29.52 o                         
  13   3   5       1298.92       1381.58        58.04 o                         
  15   3   5        368.30        289.64        26.30 o                         
  17   3   5        215.98        288.93        52.49 o                         
  19   3   5         24.18         31.98        20.33 o                         
  21   3   5        298.83        352.05        62.71 o                         
  23   3   5         80.40         84.24        23.83 o                         
  25   3   5        252.49        217.01        51.28 o                         
  27   3   5         85.90        128.88        30.50 o                         
  29   3   5         81.13        105.42        45.83 o                         
  31   3   5        198.28        245.50        40.73 o                         
 -24   4   5        598.27        768.17        95.10 o                         
 -22   4   5        394.59        425.10        54.81 o                         
 -20   4   5        195.85        167.09        55.42 o                         
 -18   4   5         94.86          4.38        44.37 o                         
 -16   4   5          1.64         81.19        43.48 o                         
 -14   4   5         83.88         89.55        36.62 o                         
 -12   4   5        183.17        227.00        61.83 o                         
 -10   4   5        465.90        433.73        42.58 o                         
  -8   4   5        197.65        253.74        38.55 o                         
  -6   4   5        272.10        332.38        39.91 o                         
  -4   4   5        383.83        457.96        42.28 o                         
  -2   4   5        202.17        190.63        34.40 o                         
   0   4   5       1350.90       1458.43        74.93 o                         
   2   4   5        190.36        204.27        35.05 o                         
   4   4   5        212.66        140.17        52.37 o                         
   6   4   5        247.21        262.64        34.09 o                         
   8   4   5          0.02         29.61        28.84 o                         
  10   4   5        930.71        956.54        55.55 o                         
  12   4   5       2394.90       2349.82        94.00 o                         
  14   4   5         14.49         85.69        44.60 o                         
  16   4   5        202.23        172.02        32.29 o                         
  18   4   5         71.61         49.41        33.22 o                         
  20   4   5        103.28        101.69        34.21 o                         
 -46   0   6         14.07         -2.52        68.03 o                         
 -44   0   6       1657.48       1791.50       183.94 o                         
 -42   0   6        270.06        257.01        70.55 o                         
 -40   0   6         23.58        121.43        33.54 o                         
 -38   0   6          4.06          6.23        37.80 o                         
 -36   0   6        370.57        318.18        39.94 o                         
 -34   0   6        124.50        130.34        29.35 o                         
 -32   0   6       3024.38       3044.27       351.50 o                         
 -30   0   6        338.50        551.21        61.73 o                         
 -28   0   6       2204.94       2568.27       269.61 o                         
 -26   0   6       1233.30       1595.23       224.25 o                         
 -24   0   6      14070.94      15009.90      1157.80 o                         
 -22   0   6      10242.31      10910.35       637.48 o                         
 -20   0   6       6247.96       6436.34       341.42 o                         
 -18   0   6        752.22        794.80        53.10 o                         
 -16   0   6       3150.14       2929.43       160.32 o                         
 -14   0   6       2955.40       2846.79       155.89 o                         
 -12   0   6      22440.84      22538.50       915.16 o                         
 -10   0   6      10890.72      10567.19       378.49 o                         
  -8   0   6       7314.65       7302.46       263.81 o                         
  -6   0   6       6896.49       6697.16       242.72 o                         
  -4   0   6       4098.84       4160.11       130.92 o                         
  -2   0   6       7355.06       7437.06       252.93 o                         
   0   0   6       9743.90       9385.85       316.59 o                         
   2   0   6         61.37         65.39        10.81 o                         
   4   0   6       8291.80       8436.04       318.60 o                         
   6   0   6        303.62        291.83        34.55 o                         
   8   0   6      21779.53      21715.02       815.87 o                         
  10   0   6         31.60         59.68        13.52 o                         
  12   0   6       6484.60       7118.08       320.70 o                         
  14   0   6       1085.10       1265.17        70.61 o                         
  16   0   6       5509.81       5400.51       290.22 o                         
  18   0   6        530.41        652.43        41.61 o                         
  20   0   6       3330.00       3224.38       129.69 o                         
  22   0   6        579.59        603.45        34.58 o                         
  24   0   6        116.29        255.03        23.52 o                         
  26   0   6        786.47        854.85        53.61 o                         
  28   0   6          0.78        -18.07        18.07 o                         
  30   0   6         80.99         62.54        20.73 o                         
  32   0   6        628.09        650.49        60.48 o                         
  34   0   6       7092.38       6201.97       520.49 o                         
  36   0   6       2599.74       2487.89       139.20 o                         
  38   0   6       1443.37       1557.37        89.13 o                         
  40   0   6       1191.48       1151.40        65.97 o                         
 -45   1   6        388.95        351.60        59.91 o                         
 -43   1   6          3.83         23.03        40.82 o                         
 -41   1   6          9.57         22.50        28.11 o                         
 -39   1   6          9.06         16.74        26.13 o                         
 -37   1   6        409.83        443.64        42.23 o                         
 -35   1   6        112.89        154.66        26.34 o                         
 -33   1   6         62.22         45.78        24.84 o                         
 -31   1   6          0.23          0.06        19.97 o                         
 -29   1   6        267.22        257.21        28.56 o                         
 -27   1   6        637.32        690.01        58.11 o                         
 -25   1   6        114.30        175.00        13.80 o                         
 -23   1   6        194.40        173.06        12.49 o                         
 -21   1   6      10337.39      10543.89       364.93 o                         
 -19   1   6       1644.72       1883.42        71.44 o                         
 -17   1   6       4274.39       4263.77       135.20 o                         
 -15   1   6        128.28        251.02        32.46 o                         
 -13   1   6          7.92         22.44        20.48 o                         
 -11   1   6         98.30         93.81        12.52 o                         
  -9   1   6        456.20        340.61        29.27 o                         
  -7   1   6      16409.05      16830.26       511.14 o                         
  -5   1   6      16968.46      16939.49       556.64 o                         
  -3   1   6      11827.49      11963.23       395.77 o                         
  -1   1   6       7705.48       8030.36       283.75 o                         
   1   1   6        212.24        208.37        23.49 o                         
   3   1   6       4273.92       4167.70       129.74 o                         
   5   1   6       2367.49       2093.30        68.73 o                         
   7   1   6       6270.88       6096.77       172.64 o                         
   9   1   6       6177.37       6091.74       172.99 o                         
  11   1   6        374.07        391.22        18.41 o                         
  13   1   6       2911.37       3225.65        92.40 o                         
  15   1   6      12840.09      14322.38       390.52 o                         
  17   1   6          9.03         11.03        10.88 o                         
  19   1   6       1407.73       1213.43        42.84 o                         
  21   1   6        932.22        811.12        40.80 o                         
  23   1   6        648.58        615.71        28.01 o                         
  25   1   6         85.73        131.35        14.86 o                         
  27   1   6        705.27        637.30        26.53 o                         
  29   1   6         71.89         61.94        14.02 o                         
  31   1   6       2171.49       2176.22        63.55 o                         
  33   1   6         12.47          5.30        16.03 o                         
  35   1   6        112.30        132.27        24.03 o                         
  37   1   6        427.81        432.18        30.78 o                         
  39   1   6         26.64         46.90        19.24 o                         
 -42   2   6          0.24         50.71        51.85 o                         
 -40   2   6        650.54        784.82       129.75 o                         
 -38   2   6        539.77        639.23        57.16 o                         
 -36   2   6         88.62        131.97        34.75 o                         
 -34   2   6       1220.41       1101.70       199.10 o                         
 -32   2   6       3184.46       2843.13       348.83 o                         
 -30   2   6       4535.96       3928.66       382.37 o                         
 -28   2   6       5179.50       4484.36       390.23 o                         
 -26   2   6         85.00        109.84        31.64 o                         
 -24   2   6       1934.81       1785.53        98.43 o                         
 -22   2   6       3473.57       3445.69       179.92 o                         
 -20   2   6       3646.63       3515.92       167.15 o                         
 -18   2   6       1396.87       1389.56        52.93 o                         
 -16   2   6         15.16         28.18        13.90 o                         
 -14   2   6         96.36        109.18        14.49 o                         
 -12   2   6         11.90         22.36        15.65 o                         
 -10   2   6       4580.96       4139.32       134.57 o                         
  -8   2   6      16083.56      15471.83       470.84 o                         
  -6   2   6      12716.63      13081.61       507.02 o                         
  -4   2   6         31.85         14.77        18.81 o                         
  -2   2   6       3150.72       3031.78        99.81 o                         
   0   2   6       1811.13       1852.77        90.54 o                         
   2   2   6       1751.17       1771.60        61.91 o                         
   4   2   6        364.99        391.24        22.96 o                         
   6   2   6       2698.79       2350.93        73.00 o                         
   8   2   6        756.36        684.69        31.86 o                         
  10   2   6        772.84        723.54        33.96 o                         
  12   2   6        931.60        974.84        38.73 o                         
  14   2   6       2031.67       1975.35        72.88 o                         
  16   2   6       1335.81       1298.52        48.79 o                         
  18   2   6       1050.95       1042.96        42.46 o                         
  20   2   6       2004.96       2096.39        83.66 o                         
  22   2   6       1267.69       1272.99        56.50 o                         
  24   2   6        491.87        548.52        36.88 o                         
  26   2   6         44.71         32.38        16.76 o                         
  28   2   6         61.49         83.58        19.16 o                         
  30   2   6          0.58         13.00        22.10 o                         
  32   2   6         45.27         63.74        21.06 o                         
  34   2   6        532.00        609.72        68.17 o                         
  36   2   6         18.30         16.89        36.86 o                         
 -35   3   6        367.90        294.97        60.54 o                         
 -33   3   6       1124.68       1313.70       191.46 o                         
 -31   3   6        548.92        411.24        58.15 o                         
 -29   3   6          0.10         55.46        43.63 o                         
 -27   3   6       5477.73       5526.77       372.78 o                         
 -25   3   6       1682.95       1746.24       116.38 o                         
 -23   3   6          8.10         -0.29        43.28 o                         
 -21   3   6       3692.71       4445.28       181.47 o                         
 -19   3   6       2150.32       2039.92        89.55 o                         
 -17   3   6       1130.64       1281.19        64.89 o                         
 -15   3   6          0.70        166.30        26.87 o                         
 -13   3   6        128.95        199.86        26.97 o                         
 -11   3   6        593.17        681.31        48.02 o                         
  -9   3   6       2338.44       2591.36       114.95 o                         
  -7   3   6       2328.79       2405.26        95.85 o                         
  -5   3   6        508.05        498.03        35.12 o                         
  -3   3   6         44.74        131.90        32.98 o                         
  -1   3   6        851.57        804.72        46.63 o                         
   1   3   6         45.83         79.12        20.26 o                         
   3   3   6       1308.24       1313.47        54.16 o                         
   5   3   6       5707.10       5635.03       166.05 o                         
   7   3   6       3729.36       3508.82       147.59 o                         
   9   3   6       3140.60       3174.51       116.19 o                         
  11   3   6       3161.26       3197.06       110.58 o                         
  13   3   6        186.06        180.24        20.78 o                         
  15   3   6       1818.39       2005.73       149.11 o                         
  17   3   6        539.46        624.98        58.92 o                         
  19   3   6        195.99        207.70        24.13 o                         
  21   3   6        689.99        913.62       119.72 o                         
  23   3   6         13.32         18.29        22.84 o                         
  25   3   6         10.03        -29.28        54.55 o                         
  27   3   6        390.81        466.70       106.44 o                         
  29   3   6        659.08        887.95        66.92 o                         
 -24   4   6          5.04        -47.49        47.49 o                         
 -22   4   6         81.03         24.82        93.93 o                         
 -20   4   6         12.41        -35.53        45.79 o                         
 -18   4   6        773.22        930.02        75.63 o                         
 -16   4   6        206.65        229.00        40.30 o                         
 -14   4   6          0.12         56.52        34.97 o                         
 -12   4   6        697.38        729.86        67.76 o                         
 -10   4   6       1712.45       1815.45        98.58 o                         
  -8   4   6        912.17        941.37        69.83 o                         
  -6   4   6        114.74         80.80        36.81 o                         
  -4   4   6         62.30        102.42        35.74 o                         
  -2   4   6         37.18         98.47        35.28 o                         
   0   4   6         60.56         82.55        33.16 o                         
   2   4   6        954.46       1019.81        62.76 o                         
   4   4   6       1082.46       1021.58        64.11 o                         
   6   4   6        661.87        698.13        57.21 o                         
   8   4   6         11.41          3.78        29.10 o                         
  10   4   6        538.36        540.86        42.71 o                         
  12   4   6       2145.84       2011.11       108.31 o                         
  14   4   6        234.86        170.74        54.92 o                         
  16   4   6         37.55          4.52        36.73 o                         
  18   4   6        860.00        727.72       108.20 o                         
 -45   1   7        951.54       1080.15       211.24 o                         
 -43   1   7        337.94        206.72        37.08 o                         
 -41   1   7         29.95         12.86        30.55 o                         
 -39   1   7          2.31         -1.11        23.35 o                         
 -37   1   7        115.89        160.44        31.52 o                         
 -35   1   7       2136.29       2370.96       225.07 o                         
 -33   1   7       1006.99       1164.89        69.02 o                         
 -31   1   7       1166.96       1192.19       101.65 o                         
 -29   1   7        357.02        323.85        35.35 o                         
 -27   1   7        163.38        172.35        15.39 o                         
 -25   1   7       1883.45       1910.40        74.04 o                         
 -23   1   7        423.54        438.40        32.00 o                         
 -21   1   7        533.60        687.71        31.91 o                         
 -19   1   7       1025.88       1188.96        43.90 o                         
 -17   1   7        372.35        462.19        23.76 o                         
 -15   1   7       2248.38       2240.14        75.12 o                         
 -13   1   7       1937.32       2150.81        80.38 o                         
 -11   1   7      10506.80      11062.07       314.31 o                         
  -9   1   7        477.31        538.32        21.51 o                         
  -7   1   7         49.17         33.02         9.97 o                         
  -5   1   7       3876.32       3771.95       118.36 o                         
  -3   1   7       1288.57       1190.08        42.41 o                         
  -1   1   7         37.06         41.02         7.27 o                         
   1   1   7      16711.97      16333.91       539.19 o                         
   3   1   7          2.79          0.28         8.88 o                         
   5   1   7       1783.56       1607.68        72.68 o                         
   7   1   7       2009.96       2156.94       107.80 o                         
   9   1   7       2281.07       2445.65       109.30 o                         
  11   1   7       8286.58       8765.56       632.45 o                         
  13   1   7       1962.80       2309.65        82.56 o                         
  15   1   7       6422.16       7320.90       350.59 o                         
  17   1   7        137.80        144.49        20.50 o                         
  19   1   7         11.86         27.81        11.44 o                         
  21   1   7         50.39         64.83        13.60 o                         
  23   1   7        361.28        394.98        23.65 o                         
  25   1   7         60.87         81.18        15.31 o                         
  27   1   7        996.46       1032.34        39.33 o                         
  29   1   7       1745.61       1854.66        66.45 o                         
  31   1   7        459.82        447.59        24.70 o                         
  33   1   7         35.86         47.12        20.53 o                         
  35   1   7        179.69        213.71        20.54 o                         
  37   1   7        785.50        821.46        65.25 o                         
 -40   2   7        519.39        453.67        56.39 o                         
 -38   2   7        140.07        115.71        34.95 o                         
 -36   2   7         85.79         42.04        47.70 o                         
 -34   2   7       1759.11       1555.97       284.19 o                         
 -32   2   7       3339.63       2910.86       411.72 o                         
 -30   2   7       2396.11       2231.87       691.65 o                         
 -28   2   7       3504.62       3231.43       362.96 o                         
 -26   2   7        492.29        545.76        72.74 o                         
 -24   2   7        246.70        262.41        26.19 o                         
 -22   2   7        379.95        459.05        28.52 o                         
 -20   2   7        274.22        280.19        21.50 o                         
 -18   2   7        203.70        246.19        20.01 o                         
 -16   2   7        482.49        405.28        24.47 o                         
 -14   2   7          6.54         22.70        12.96 o                         
 -12   2   7        975.78        870.74        38.52 o                         
 -10   2   7       2392.19       2322.85        74.73 o                         
  -8   2   7        116.34        185.86        16.26 o                         
  -6   2   7      16385.92      17078.14       509.52 o                         
  -4   2   7       3173.88       3241.39       105.17 o                         
  -2   2   7       9688.96       9102.88       281.10 o                         
   0   2   7        100.14         88.24        30.19 o                         
   2   2   7         35.23         44.73        12.36 o                         
   4   2   7          4.74         17.04        11.95 o                         
   6   2   7         11.79         28.62        13.37 o                         
   8   2   7         14.37          6.71        13.39 o                         
  10   2   7        577.39        562.37        30.87 o                         
  12   2   7       2632.30       2573.76        87.64 o                         
  14   2   7       1152.43       1095.54        47.03 o                         
  16   2   7        230.40        231.36        18.22 o                         
  18   2   7         33.85         13.68        14.02 o                         
  20   2   7        485.27        460.77        29.15 o                         
  22   2   7        892.02        971.62        51.73 o                         
  24   2   7        124.42        130.45        19.66 o                         
  26   2   7        222.75        171.04        21.18 o                         
  28   2   7        710.70        797.41        50.13 o                         
  30   2   7        291.35        329.52        37.85 o                         
  32   2   7        153.78        139.85        23.93 o                         
  34   2   7         19.73         28.22        24.44 o                         
 -35   3   7          0.66        -38.39        47.41 o                         
 -33   3   7        284.58        252.15        61.81 o                         
 -31   3   7          4.59        -41.41        41.41 o                         
 -29   3   7        106.15        100.52        29.14 o                         
 -27   3   7       2172.71       1805.92       207.66 o                         
 -25   3   7        482.30        517.03        52.01 o                         
 -23   3   7       1816.77       1951.93       110.19 o                         
 -21   3   7        528.88        501.04        35.12 o                         
 -19   3   7          1.63         28.17        25.12 o                         
 -17   3   7          3.28         -8.20        26.90 o                         
 -15   3   7          8.96         20.21        22.09 o                         
 -13   3   7         36.18        -19.99        24.78 o                         
 -11   3   7       1388.07       1477.96        69.43 o                         
  -9   3   7          8.08         -3.79        23.46 o                         
  -7   3   7         94.34        150.86        30.36 o                         
  -5   3   7         46.64         19.18        21.38 o                         
  -3   3   7        273.55        256.89        27.97 o                         
  -1   3   7         63.04        105.45        25.41 o                         
   1   3   7        221.84        215.84        27.93 o                         
   3   3   7        475.31        471.45        31.22 o                         
   5   3   7       1771.82       1690.09        92.01 o                         
   7   3   7         81.14         98.50        33.10 o                         
   9   3   7         49.31         66.06        24.91 o                         
  11   3   7       1184.53       1195.97        62.48 o                         
  13   3   7        607.93        568.80        42.27 o                         
  15   3   7          4.16         14.41        21.24 o                         
  17   3   7          0.01         54.27        30.97 o                         
  19   3   7         72.20         64.84        22.78 o                         
  21   3   7         14.84         18.92        22.28 o                         
  23   3   7        302.97        314.94        39.64 o                         
  25   3   7         21.33        -16.80        50.28 o                         
  27   3   7         26.67         -3.00        30.56 o                         
 -22   4   7         73.73         97.83        51.02 o                         
 -20   4   7         26.22          7.25        66.00 o                         
 -18   4   7         15.87         98.50        41.39 o                         
 -16   4   7        113.97        150.22        40.62 o                         
 -14   4   7         19.29         42.89        37.38 o                         
 -12   4   7        634.39        724.08        65.46 o                         
 -10   4   7         15.14         22.34        67.78 o                         
  -8   4   7          1.82         25.99        38.84 o                         
  -6   4   7         84.20         93.66        48.37 o                         
  -4   4   7          1.62        -39.49        50.55 o                         
  -2   4   7         78.24         85.68        35.87 o                         
   0   4   7        587.47        609.32        49.24 o                         
   2   4   7        170.38        178.55        31.55 o                         
   4   4   7         81.55        174.36        30.11 o                         
   6   4   7        112.83        147.68        35.74 o                         
   8   4   7        821.39       1076.04        88.41 o                         
  10   4   7        525.70        427.52        44.41 o                         
  12   4   7       1198.33       1060.21        68.20 o                         
  14   4   7        457.21        316.41        42.91 o                         
  16   4   7         89.88         52.89        40.20 o                         
 -44   0   8          0.77        -47.87        70.55 o                         
 -42   0   8        294.25        234.33        88.19 o                         
 -40   0   8        197.54        227.03        42.73 o                         
 -38   0   8       1331.59       1609.61       275.91 o                         
 -36   0   8        900.05       1233.52       229.29 o                         
 -34   0   8       1605.56       1814.00       142.36 o                         
 -32   0   8        408.23        558.01       109.61 o                         
 -30   0   8        520.11        572.63        51.46 o                         
 -28   0   8        616.38        573.03        50.84 o                         
 -26   0   8         84.45         57.45        25.16 o                         
 -24   0   8       3418.22       3675.21       245.67 o                         
 -22   0   8       1648.18       1649.62       102.16 o                         
 -20   0   8       4713.69       4572.72       248.54 o                         
 -18   0   8       2909.06       3069.93       171.87 o                         
 -16   0   8        725.79        853.76        49.73 o                         
 -14   0   8         67.79         34.40        19.81 o                         
 -12   0   8          2.83         -7.08        16.72 o                         
 -10   0   8       2118.14       1883.99        88.57 o                         
  -8   0   8        309.87        376.47        26.08 o                         
  -6   0   8       3305.59       2799.80        91.35 o                         
  -4   0   8       9503.65       9324.91       287.28 o                         
  -2   0   8        489.20        425.84        25.44 o                         
   0   0   8      12023.60      12155.05       411.32 o                         
   2   0   8      13414.72      12943.68       438.50 o                         
   4   0   8      13229.88      12692.86       481.38 o                         
   6   0   8       1945.55       2240.41       110.18 o                         
   8   0   8      12408.55      13742.38       612.03 o                         
  10   0   8        688.79        762.78        46.54 o                         
  12   0   8         24.59         34.36        15.98 o                         
  14   0   8       9589.10      10551.26       472.81 o                         
  16   0   8       9727.66      10037.85       451.26 o                         
  18   0   8        104.69         85.60        21.42 o                         
  20   0   8        817.05        777.02        49.58 o                         
  22   0   8         14.94         37.53        15.72 o                         
  24   0   8         45.06         19.26        16.00 o                         
  26   0   8        727.52        739.20        44.43 o                         
  28   0   8         72.88         94.19        25.90 o                         
  30   0   8        416.02        396.53        35.14 o                         
  32   0   8       2438.09       2638.61       240.05 o                         
  34   0   8       2233.66       2296.55       222.38 o                         
  36   0   8       1349.62       1241.17       139.92 o                         
  38   0   8        260.76        280.61        35.99 o                         
 -43   1   8         21.36          0.39        78.11 o                         
 -41   1   8        458.64        470.94        47.71 o                         
 -39   1   8       1235.74       1297.59        79.59 o                         
 -37   1   8       2130.98       2193.61       208.81 o                         
 -35   1   8       2935.25       3112.62       179.66 o                         
 -33   1   8        464.59        464.15        36.49 o                         
 -31   1   8        825.13        823.29        36.25 o                         
 -29   1   8         51.85         58.90        11.83 o                         
 -27   1   8       1577.45       1678.65        60.36 o                         
 -25   1   8       6542.86       7265.22       231.63 o                         
 -23   1   8       3841.80       4150.92       136.02 o                         
 -21   1   8        291.81        312.43        18.23 o                         
 -19   1   8        468.77        485.43        22.50 o                         
 -17   1   8        250.24        220.13        14.58 o                         
 -15   1   8       1910.30       1982.60        62.49 o                         
 -13   1   8       7155.97       7912.57       227.22 o                         
 -11   1   8      20137.16      21220.34       596.74 o                         
  -9   1   8       2015.67       1963.70        56.85 o                         
  -7   1   8       2486.06       2584.29        77.99 o                         
  -5   1   8         25.62         21.78        16.85 o                         
  -3   1   8      22569.64      23347.39       697.77 o                         
  -1   1   8        548.03        488.06        22.45 o                         
   1   1   8       1745.90       1640.65        61.63 o                         
   3   1   8       2406.75       1974.89       161.48 o                         
   5   1   8       4170.61       3840.32       103.95 o                         
   7   1   8       3048.68       3030.54       109.77 o                         
   9   1   8         23.94         29.07         9.76 o                         
  11   1   8        374.49        462.37        34.14 o                         
  13   1   8         44.84         27.26        10.15 o                         
  15   1   8        281.69        291.68        29.29 o                         
  17   1   8        367.95        395.47        24.93 o                         
  19   1   8        894.16        900.96        37.69 o                         
  21   1   8         57.28         58.17        22.66 o                         
  23   1   8         79.67         66.16        16.12 o                         
  25   1   8        696.16        768.49        37.29 o                         
  27   1   8       4280.87       4618.04       217.03 o                         
  29   1   8       3945.82       4304.89       178.27 o                         
  31   1   8        623.51        736.10        39.54 o                         
  33   1   8         84.60         58.46        19.08 o                         
  35   1   8       1773.88       1830.37       112.16 o                         
  37   1   8          2.14          6.11        29.45 o                         
 -40   2   8        104.98          4.90        36.50 o                         
 -38   2   8        110.95        127.45        61.51 o                         
 -36   2   8        437.22        417.85       120.07 o                         
 -34   2   8          7.98        -37.50       100.79 o                         
 -32   2   8         38.32        -24.38        43.16 o                         
 -30   2   8        350.38        313.73        76.32 o                         
 -28   2   8       1055.59       1103.39       120.02 o                         
 -26   2   8       4012.36       3727.93       240.03 o                         
 -24   2   8        584.49        663.66        33.07 o                         
 -22   2   8       1156.34       1084.45        45.86 o                         
 -20   2   8        509.95        529.97        30.40 o                         
 -18   2   8        248.96        169.49        19.33 o                         
 -16   2   8       1792.22       1805.90        83.83 o                         
 -14   2   8       1103.83       1206.90        48.89 o                         
 -12   2   8       2001.96       1929.71        65.12 o                         
 -10   2   8      19771.67      18908.95       534.65 o                         
  -8   2   8       6327.49       5740.09       166.62 o                         
  -6   2   8       1539.67       1306.67        44.05 o                         
  -4   2   8       3108.20       2824.41        92.99 o                         
  -2   2   8       2224.83       2091.22        92.62 o                         
   0   2   8       1533.20       1432.76        68.72 o                         
   2   2   8       1787.90       1995.54        77.09 o                         
   4   2   8       1598.18       1371.80        52.33 o                         
   6   2   8       1999.55       1925.86        70.72 o                         
   8   2   8         43.83         54.67        16.24 o                         
  10   2   8        375.05        363.88        24.80 o                         
  12   2   8        197.04        162.24        20.44 o                         
  14   2   8       2112.95       2064.45        74.93 o                         
  16   2   8       2992.06       2833.13       116.82 o                         
  18   2   8       2052.13       1864.75       116.14 o                         
  20   2   8        259.90        270.86        24.32 o                         
  22   2   8          4.86          9.91        17.32 o                         
  24   2   8        204.24        215.05        22.92 o                         
  26   2   8        193.45        197.48        24.37 o                         
  28   2   8        225.18        220.44        24.85 o                         
  30   2   8        550.75        644.40        40.00 o                         
  32   2   8        951.89        962.24        98.69 o                         
 -33   3   8         11.32         38.38        47.92 o                         
 -31   3   8        673.15        691.86       123.28 o                         
 -29   3   8         28.26         27.06        30.05 o                         
 -27   3   8        310.09        313.72        64.01 o                         
 -25   3   8         80.40         99.53        24.79 o                         
 -23   3   8       2069.64       1919.46       101.74 o                         
 -21   3   8        864.67        932.32        49.02 o                         
 -19   3   8        283.56        230.03        42.40 o                         
 -17   3   8         43.00        102.16        23.97 o                         
 -15   3   8         32.70         17.77        24.71 o                         
 -13   3   8        210.49        182.62        28.63 o                         
 -11   3   8        349.14        358.85        33.66 o                         
  -9   3   8        320.19        327.25        35.72 o                         
  -7   3   8       1418.60       1398.60        75.48 o                         
  -5   3   8        272.48        292.58        32.92 o                         
  -3   3   8        201.20        243.12        24.56 o                         
  -1   3   8        240.78        292.06        22.34 o                         
   1   3   8       1743.03       1771.92        77.20 o                         
   3   3   8        280.57        315.49        30.71 o                         
   5   3   8        356.47        384.17        34.62 o                         
   7   3   8        394.96        414.04        36.15 o                         
   9   3   8       1557.31       1529.79        73.43 o                         
  11   3   8         24.94         96.07        45.46 o                         
  13   3   8       2197.48       2172.88        93.74 o                         
  15   3   8        105.10        141.13        29.26 o                         
  17   3   8       1441.24       1595.65        84.77 o                         
  19   3   8       1638.75       1752.00        90.54 o                         
  21   3   8        546.12        610.07        88.42 o                         
  23   3   8         24.03        106.58        38.78 o                         
  25   3   8          4.97        -36.51       107.09 o                         
 -20   4   8        812.16        808.84        74.83 o                         
 -18   4   8        319.70        462.33        59.64 o                         
 -16   4   8         78.70         48.33        40.88 o                         
 -14   4   8        842.15       1006.10        98.05 o                         
 -12   4   8       1173.71       1095.23        68.36 o                         
 -10   4   8        110.56         88.31        64.71 o                         
  -8   4   8         80.19         38.74        56.79 o                         
  -6   4   8        207.13        228.61        43.31 o                         
  -4   4   8        335.67        370.58        47.59 o                         
  -2   4   8        213.44        272.34        38.44 o                         
   0   4   8        571.91        614.72        50.58 o                         
   2   4   8        711.52        762.38        55.74 o                         
   4   4   8        575.56        623.24        51.13 o                         
   6   4   8        299.71        287.13        40.94 o                         
   8   4   8        220.22        206.12        39.69 o                         
  10   4   8        346.49        397.85        45.52 o                         
  12   4   8          0.78         45.08        38.77 o                         
 -43   1   9        104.94        -30.85       137.32 o                         
 -41   1   9         13.95        -14.26        32.00 o                         
 -39   1   9         99.24         93.98        35.56 o                         
 -37   1   9        191.19        191.03        39.68 o                         
 -35   1   9         78.79        116.01        16.39 o                         
 -33   1   9         16.44          2.63        27.73 o                         
 -31   1   9        251.47        310.19        30.01 o                         
 -29   1   9       2696.74       2973.04       107.07 o                         
 -27   1   9         89.42        122.71        17.71 o                         
 -25   1   9       1575.88       1515.84        56.71 o                         
 -23   1   9        794.40        773.32        31.79 o                         
 -21   1   9        995.52       1046.85        39.08 o                         
 -19   1   9          0.32         -3.30        10.96 o                         
 -17   1   9         37.56         36.59        10.77 o                         
 -15   1   9       2184.52       2312.29        72.97 o                         
 -13   1   9        981.99        985.81        36.80 o                         
 -11   1   9       2925.78       3104.80        87.12 o                         
  -9   1   9       2866.83       3078.65        86.50 o                         
  -7   1   9       4535.23       4329.98       117.69 o                         
  -5   1   9       6086.08       6183.24       191.00 o                         
  -3   1   9       2111.16       2054.69        69.19 o                         
  -1   1   9       3198.88       3153.24       100.79 o                         
   1   1   9        191.18        235.24        16.22 o                         
   3   1   9       2561.14       2310.46       109.69 o                         
   5   1   9        272.77        208.71        13.59 o                         
   7   1   9       1579.69       1628.02        63.67 o                         
   9   1   9         12.57          8.27         8.80 o                         
  11   1   9        395.21        467.77        27.37 o                         
  13   1   9        193.80        202.90        15.56 o                         
  15   1   9       1506.82       1513.98        65.83 o                         
  17   1   9         55.27         85.51        15.60 o                         
  19   1   9          9.54          7.47        15.73 o                         
  21   1   9         62.16         91.64        18.33 o                         
  23   1   9        618.59        589.32        31.25 o                         
  25   1   9          1.68         16.39        17.76 o                         
  27   1   9        636.07        673.67        50.23 o                         
  29   1   9       1194.91       1364.60        54.14 o                         
  31   1   9         38.50         38.19        19.66 o                         
  33   1   9          6.36          0.83        26.48 o                         
  35   1   9         15.15         42.01        42.41 o                         
 -40   2   9         10.35         26.61        44.21 o                         
 -38   2   9         41.56         40.63        56.35 o                         
 -36   2   9        300.71        322.85       111.14 o                         
 -34   2   9        656.93        501.14        91.99 o                         
 -32   2   9       1581.08       1498.31       182.54 o                         
 -30   2   9       1402.90       1386.17        93.83 o                         
 -28   2   9        346.92        343.36        28.45 o                         
 -26   2   9       2352.14       2249.62       154.93 o                         
 -24   2   9         63.61         63.10        15.38 o                         
 -22   2   9        112.32        167.37        20.01 o                         
 -20   2   9        203.06        141.88        18.66 o                         
 -18   2   9        226.66        270.43        21.99 o                         
 -16   2   9        281.11        334.74        24.16 o                         
 -14   2   9          2.67         16.30        13.24 o                         
 -12   2   9       5270.66       5251.81       156.66 o                         
 -10   2   9      12135.16      12267.32       351.28 o                         
  -8   2   9       3966.09       3490.86       113.63 o                         
  -6   2   9          0.80         12.93        11.55 o                         
  -4   2   9       3074.76       3017.20       126.56 o                         
  -2   2   9       1749.17       1638.48        77.09 o                         
   0   2   9        463.41        419.02        29.82 o                         
   2   2   9       1216.39       1306.34        56.68 o                         
   4   2   9        664.61        724.13        39.30 o                         
   6   2   9         17.33         53.86        16.47 o                         
   8   2   9         22.64         45.18        22.73 o                         
  10   2   9         22.44         23.39        26.28 o                         
  12   2   9        494.34        571.38        42.02 o                         
  14   2   9        304.38        312.05        25.85 o                         
  16   2   9         10.13        -18.25        18.25 o                         
  18   2   9        508.29        458.41        42.35 o                         
  20   2   9         83.19         73.96        21.63 o                         
  22   2   9        246.14        242.45        23.15 o                         
  24   2   9         52.13         68.14        21.51 o                         
  26   2   9          0.05         -4.93        23.46 o                         
  28   2   9         63.29         75.13        23.78 o                         
  30   2   9        360.44        350.25        32.22 o                         
 -31   3   9        105.68        150.57        54.19 o                         
 -29   3   9         95.29         71.91        31.01 o                         
 -27   3   9          2.33         44.13        97.11 o                         
 -25   3   9        561.85        578.76        38.70 o                         
 -23   3   9         11.25         33.89        26.14 o                         
 -21   3   9         31.28        106.96        31.86 o                         
 -19   3   9        167.69        138.86        26.54 o                         
 -17   3   9          0.83         31.93        24.35 o                         
 -15   3   9        302.54        284.57        29.13 o                         
 -13   3   9        370.78        431.51        44.73 o                         
 -11   3   9       1051.70        908.62        55.64 o                         
  -9   3   9         99.65        486.73        41.15 o                         
  -7   3   9          9.28         54.29        25.91 o                         
  -5   3   9        516.57        514.60        35.23 o                         
  -3   3   9        605.05        631.56        41.09 o                         
  -1   3   9          0.05         49.65        23.47 o                         
   1   3   9         84.76        121.02        24.18 o                         
   3   3   9        699.82        753.58        50.92 o                         
   5   3   9        113.19         89.40        50.19 o                         
   7   3   9        548.63        620.00        43.07 o                         
   9   3   9        313.13        333.37        41.82 o                         
  11   3   9          0.64          5.53        26.67 o                         
  13   3   9       3157.59       3162.00       126.41 o                         
  15   3   9          3.60         14.27        27.91 o                         
  17   3   9        110.73        160.98        34.31 o                         
  19   3   9          1.36        -28.53        28.53 o                         
  21   3   9         49.82        107.55        47.92 o                         
  23   3   9        145.20        135.03        30.86 o                         
 -16   4   9        128.54         94.69        43.00 o                         
 -14   4   9         48.29        -47.28        47.28 o                         
 -12   4   9        303.77        226.99        41.89 o                         
 -10   4   9        374.89        362.19        47.51 o                         
  -8   4   9         16.46         81.06        40.37 o                         
  -6   4   9          2.37         53.24        38.58 o                         
  -4   4   9        585.26        550.18        54.00 o                         
  -2   4   9         82.74         28.98        34.40 o                         
   0   4   9        148.72        175.24        36.78 o                         
   2   4   9        145.67        150.69        64.51 o                         
   4   4   9        363.20        262.45        40.49 o                         
   6   4   9         99.19         70.14        35.45 o                         
   8   4   9         17.10        -21.66        35.50 o                         
 -44   0  10       1023.94        796.22       146.14 o                         
 -42   0  10         84.06        -73.07        88.19 o                         
 -40   0  10         82.30         58.73       104.57 o                         
 -38   0  10        451.75        440.52       144.88 o                         
 -36   0  10          6.07         45.15        36.48 o                         
 -34   0  10        132.08        154.96        38.89 o                         
 -32   0  10        190.03        211.81        42.35 o                         
 -30   0  10        770.38        849.50       100.79 o                         
 -28   0  10        905.28        916.07        73.84 o                         
 -26   0  10         80.31        146.86        35.28 o                         
 -24   0  10       6403.26       7049.11       508.98 o                         
 -22   0  10       5961.09       6059.68       328.69 o                         
 -20   0  10        451.85        499.06        69.29 o                         
 -18   0  10        383.02        384.47        36.31 o                         
 -16   0  10        599.29        510.52        41.57 o                         
 -14   0  10       3313.23       3383.10       152.45 o                         
 -12   0  10       1727.34       1598.11        72.01 o                         
 -10   0  10        491.12        378.38        25.89 o                         
  -8   0  10       8730.87       7728.17       266.09 o                         
  -6   0  10      21162.88      20626.36       690.80 o                         
  -4   0  10       4622.01       4721.41       150.61 o                         
  -2   0  10         21.93         20.52        20.63 o                         
   0   0  10       2255.26       2487.37       123.43 o                         
   2   0  10        701.25        869.33        46.77 o                         
   4   0  10        353.46        338.57        33.96 o                         
   6   0  10       1897.29       1970.71       101.68 o                         
   8   0  10       8390.89       9194.68       417.52 o                         
  10   0  10        198.41        222.40        28.80 o                         
  12   0  10      16766.94      18790.52       834.81 o                         
  14   0  10       1032.53       1225.00        71.28 o                         
  16   0  10         36.94         41.89        37.80 o                         
  18   0  10        700.34        693.14        66.77 o                         
  20   0  10        376.39        506.95       108.35 o                         
  22   0  10         38.46         94.09        25.20 o                         
  24   0  10        603.84        655.82        49.22 o                         
  26   0  10       1458.97       1485.64       195.28 o                         
  28   0  10       2680.30       2864.87       270.87 o                         
  30   0  10       1062.92       1093.63       110.87 o                         
  32   0  10         35.76         -2.05        39.06 o                         
  34   0  10        298.61        439.64        97.01 o                         
 -41   1  10        186.00        183.09        39.56 o                         
 -39   1  10         74.95         74.83        34.11 o                         
 -37   1  10       1050.99       1063.81        50.66 o                         
 -35   1  10       2838.43       3226.15       145.48 o                         
 -33   1  10        634.39        701.81        36.00 o                         
 -31   1  10        958.60       1062.32        45.78 o                         
 -29   1  10         31.86         27.20        19.35 o                         
 -27   1  10       4203.64       4595.50       158.70 o                         
 -25   1  10        712.74        708.02        33.98 o                         
 -23   1  10        389.44        445.01        24.83 o                         
 -21   1  10        444.25        417.11        23.20 o                         
 -19   1  10         12.89          5.63        12.11 o                         
 -17   1  10        525.03        495.60        24.63 o                         
 -15   1  10        531.49        470.07        23.25 o                         
 -13   1  10       2455.73       2418.99        76.33 o                         
 -11   1  10       2224.34       2126.19        63.15 o                         
  -9   1  10       4348.15       4640.51       126.52 o                         
  -7   1  10          1.36          7.68        10.90 o                         
  -5   1  10        973.98        975.96        40.90 o                         
  -3   1  10        139.80        125.52        15.07 o                         
  -1   1  10        265.85        215.37        17.27 o                         
   1   1  10        687.36        597.47        29.14 o                         
   3   1  10       4603.77       4146.55       197.32 o                         
   5   1  10       2449.93       2147.40        76.53 o                         
   7   1  10          9.30         16.36        10.33 o                         
   9   1  10        161.74        146.60        13.41 o                         
  11   1  10        150.57        117.38        13.84 o                         
  13   1  10         64.57         51.41        16.09 o                         
  15   1  10       2566.55       2467.03        89.19 o                         
  17   1  10       1414.65       1666.72        84.72 o                         
  19   1  10          0.02         13.28        17.36 o                         
  21   1  10        274.98        263.16        25.15 o                         
  23   1  10        358.16        488.71        38.16 o                         
  25   1  10        315.64        398.33        36.73 o                         
  27   1  10        280.49        282.00        28.93 o                         
  29   1  10        192.21        251.82        36.00 o                         
  31   1  10        139.33        175.35        26.58 o                         
  33   1  10        626.14        704.19        40.43 o                         
 -38   2  10        554.81        403.59        85.67 o                         
 -36   2  10        583.00        522.29        66.63 o                         
 -34   2  10         14.31         14.69        41.57 o                         
 -32   2  10        503.90        435.33        67.57 o                         
 -30   2  10       3074.55       3052.70       190.57 o                         
 -28   2  10       2331.57       2478.95       124.02 o                         
 -26   2  10        102.79         67.28        17.60 o                         
 -24   2  10       1193.59       1189.35        51.71 o                         
 -22   2  10        791.08        862.00        61.25 o                         
 -20   2  10        114.61        162.56        19.26 o                         
 -18   2  10         53.96         40.56        31.98 o                         
 -16   2  10       1561.66       1621.74        63.26 o                         
 -14   2  10        721.05        750.04        34.43 o                         
 -12   2  10       2024.53       2061.72        63.31 o                         
 -10   2  10        573.99        552.01        30.26 o                         
  -8   2  10        601.05        538.02        29.85 o                         
  -6   2  10          2.46          1.90        15.31 o                         
  -4   2  10        730.13        671.01        42.87 o                         
  -2   2  10       3150.80       3336.23       122.72 o                         
   0   2  10       4543.44       4050.61       227.61 o                         
   2   2  10       8808.33       8428.37       287.40 o                         
   4   2  10       3362.47       3256.79       129.47 o                         
   6   2  10       1132.79       1053.55        55.64 o                         
   8   2  10         56.15         88.69        20.86 o                         
  10   2  10         24.74         39.11        17.72 o                         
  12   2  10       1582.54       1549.89        66.30 o                         
  14   2  10       1505.58       1505.55        65.89 o                         
  16   2  10         21.86         63.76        28.37 o                         
  18   2  10        861.29        858.21        64.91 o                         
  20   2  10        656.07        781.11        80.13 o                         
  22   2  10        332.42        419.98        54.92 o                         
  24   2  10        582.08        568.67        39.79 o                         
  26   2  10        493.26        437.52        36.41 o                         
  28   2  10        311.59        397.42        40.11 o                         
 -31   3  10         44.13         73.60        50.80 o                         
 -29   3  10          3.37         57.60        87.81 o                         
 -27   3  10         15.42         48.49        28.30 o                         
 -25   3  10       1968.98       2008.29       171.85 o                         
 -23   3  10        962.21        997.83        54.04 o                         
 -21   3  10          3.28          1.95        26.85 o                         
 -19   3  10        483.72        500.10        44.47 o                         
 -17   3  10       1196.16       1104.07        59.42 o                         
 -15   3  10       1376.52       1211.10        70.97 o                         
 -13   3  10       3200.04       3245.62       141.91 o                         
 -11   3  10       4191.80       4085.72       155.85 o                         
  -9   3  10       1560.46       1747.12        90.16 o                         
  -7   3  10         37.63          5.89        26.02 o                         
  -5   3  10        297.10        361.54        33.19 o                         
  -3   3  10         36.50         52.90        26.57 o                         
  -1   3  10       2416.67       2176.00       105.12 o                         
   1   3  10        470.39        494.40        51.80 o                         
   3   3  10         96.70        124.25        34.63 o                         
   5   3  10       1684.09       1684.22        76.70 o                         
   7   3  10        716.43        690.69        46.27 o                         
   9   3  10       3924.09       4273.65       161.45 o                         
  11   3  10       4250.55       4047.96       154.45 o                         
  13   3  10        128.50        267.19        73.10 o                         
  15   3  10        309.52        379.44        38.89 o                         
  17   3  10        420.03        480.57        46.49 o                         
  19   3  10        278.03        345.63        37.05 o                         
  21   3  10         39.51         30.18        29.48 o                         
 -10   4  10          3.06        -28.06        41.45 o                         
  -8   4  10        523.29        491.24        53.02 o                         
  -6   4  10         25.51        -40.63        40.63 o                         
  -4   4  10        204.13         89.78        51.45 o                         
  -2   4  10        119.78        130.75        82.49 o                         
   0   4  10        359.18        293.55        48.57 o                         
   2   4  10         26.18         62.81        74.19 o                         
 -41   1  11         98.10         -1.48        50.83 o                         
 -39   1  11         48.54         46.54        58.52 o                         
 -37   1  11       1559.66       1618.94        71.30 o                         
 -35   1  11       3555.85       3917.67       217.36 o                         
 -33   1  11        441.12        448.46        30.24 o                         
 -31   1  11       1281.77       1364.54        57.22 o                         
 -29   1  11        273.23        257.08        22.26 o                         
 -27   1  11         50.26          4.83        31.73 o                         
 -25   1  11         13.84         15.87        16.53 o                         
 -23   1  11        265.74        309.94        21.57 o                         
 -21   1  11        145.49        158.62        21.39 o                         
 -19   1  11        657.24        677.32        31.70 o                         
 -17   1  11        523.34        618.30        29.93 o                         
 -15   1  11        198.59        204.70        23.66 o                         
 -13   1  11        676.65        633.73        27.96 o                         
 -11   1  11         45.33         53.31        11.79 o                         
  -9   1  11        195.03        226.20        15.84 o                         
  -7   1  11        890.22        859.08        35.75 o                         
  -5   1  11         19.62         22.87        12.61 o                         
  -3   1  11         69.18        109.22        14.83 o                         
  -1   1  11        563.58        477.71        26.27 o                         
   1   1  11        201.04        170.50        16.77 o                         
   3   1  11       1171.37       1037.01        70.41 o                         
   5   1  11       1883.44       1688.32        79.39 o                         
   7   1  11        362.94        409.63        27.25 o                         
   9   1  11        925.01        888.94        35.68 o                         
  11   1  11        376.55        397.79        27.29 o                         
  13   1  11          1.00          2.97        22.55 o                         
  15   1  11         28.57         18.56        17.87 o                         
  17   1  11         90.66         86.73        25.76 o                         
  19   1  11         32.00         45.45        17.81 o                         
  21   1  11        183.11        180.61        23.94 o                         
  23   1  11          0.06        -22.28        22.28 o                         
  25   1  11        521.94        743.11        73.46 o                         
  27   1  11        219.91        316.18        53.46 o                         
  29   1  11        651.89        712.32        57.32 o                         
  31   1  11        196.61        182.62        31.67 o                         
 -36   2  11          7.71        -41.10        41.10 o                         
 -34   2  11       1034.82        798.58        63.54 o                         
 -32   2  11        426.19        459.82        74.92 o                         
 -30   2  11        112.43        109.07        20.13 o                         
 -28   2  11       2700.32       2511.18       150.84 o                         
 -26   2  11        234.05        241.03        21.69 o                         
 -24   2  11          0.01         -5.18        17.84 o                         
 -22   2  11         70.84         91.55        21.41 o                         
 -20   2  11          0.52         25.59        15.06 o                         
 -18   2  11         47.86         50.12        14.43 o                         
 -16   2  11          5.33          6.92        13.62 o                         
 -14   2  11          6.72         68.91        17.10 o                         
 -12   2  11        481.68        516.41        30.17 o                         
 -10   2  11         35.07         90.93        16.03 o                         
  -8   2  11          4.80         53.86        15.72 o                         
  -6   2  11        486.72        496.14        33.46 o                         
  -4   2  11        420.55        421.07        34.41 o                         
  -2   2  11       1294.68       1320.00        60.02 o                         
   0   2  11       1151.75       1193.92        55.65 o                         
   2   2  11       1540.76       1543.21        74.92 o                         
   4   2  11       1022.73        995.11        67.65 o                         
   6   2  11         43.45         30.50        20.50 o                         
   8   2  11        165.71        110.73        22.21 o                         
  10   2  11       1060.43        965.71        47.49 o                         
  12   2  11        708.55        779.90        42.11 o                         
  14   2  11         14.20         -2.14        21.57 o                         
  16   2  11        479.01        490.22        40.96 o                         
  18   2  11          5.93          5.71        33.45 o                         
  20   2  11          2.60         35.84        24.73 o                         
  22   2  11         16.89        -24.89        24.89 o                         
  24   2  11       1404.48       1542.05       162.93 o                         
  26   2  11        793.29        696.32       112.63 o                         
 -29   3  11        160.23        177.27        62.92 o                         
 -27   3  11        246.62        225.32        39.41 o                         
 -25   3  11         30.95         55.04        30.02 o                         
 -23   3  11          3.31         38.90        36.00 o                         
 -21   3  11        137.44        140.66        28.92 o                         
 -19   3  11          4.86         33.00        45.10 o                         
 -17   3  11         46.99         81.90        34.19 o                         
 -15   3  11        368.20        430.19        49.99 o                         
 -13   3  11        320.54        356.85        50.19 o                         
 -11   3  11        346.98        314.79        37.31 o                         
  -9   3  11         29.32         70.21        49.97 o                         
  -7   3  11         68.08         19.51        26.56 o                         
  -5   3  11         27.26         39.49        34.84 o                         
  -3   3  11        165.44        158.54        41.53 o                         
  -1   3  11         19.57          3.06        45.60 o                         
   1   3  11        303.69        290.90        39.24 o                         
   3   3  11        159.07        178.80        58.23 o                         
   5   3  11       1469.07       1422.71        81.95 o                         
   7   3  11         10.87          7.85        52.79 o                         
   9   3  11        202.55        200.53        36.10 o                         
  11   3  11        496.85        490.45        47.54 o                         
  13   3  11         42.29         61.24        31.03 o                         
  15   3  11         36.84         87.65        77.33 o                         
  17   3  11        137.44        172.68        34.36 o                         
 -40   0  12       2521.48       2804.41       279.69 o                         
 -38   0  12       1818.90       2655.75       226.77 o                         
 -36   0  12        936.47       1123.71       156.22 o                         
 -34   0  12         55.99         40.68        42.34 o                         
 -32   0  12        404.53        437.81        83.15 o                         
 -30   0  12        431.44        470.38        62.31 o                         
 -28   0  12       1782.81       2235.19       219.21 o                         
 -26   0  12        874.54       1000.76       125.98 o                         
 -24   0  12        283.46        329.26        45.02 o                         
 -22   0  12        933.34        716.77       107.09 o                         
 -20   0  12        208.81        237.36        25.58 o                         
 -18   0  12       7020.78       6933.28       289.76 o                         
 -16   0  12       9095.51       9023.30       328.69 o                         
 -14   0  12       9048.71       9128.68       316.09 o                         
 -12   0  12       4224.16       3916.25       142.49 o                         
 -10   0  12        214.42        170.70        22.26 o                         
  -8   0  12       2985.07       2664.21       100.75 o                         
  -6   0  12       6724.98       6886.73       239.04 o                         
  -4   0  12       2395.19       2192.92        93.97 o                         
  -2   0  12        445.18        386.22        29.98 o                         
   2   0  12        513.32        462.03        39.22 o                         
   4   0  12       1814.36       1750.85        94.92 o                         
   6   0  12        912.55       1078.82        68.30 o                         
   8   0  12       1239.55       1361.22       132.28 o                         
  10   0  12        325.64        277.21        37.80 o                         
  12   0  12        246.67        270.08        36.95 o                         
  14   0  12         12.92         42.04        85.67 o                         
  16   0  12        267.50        331.98        41.16 o                         
  18   0  12          1.74        -27.26        27.26 o                         
  20   0  12         20.57         26.88        29.30 o                         
  22   0  12       1175.60       1389.86        85.30 o                         
  24   0  12        527.77        952.74       216.69 o                         
  26   0  12         79.21         69.71        33.81 o                         
  28   0  12        462.58        698.64       181.42 o                         
  30   0  12         29.58        171.45        54.17 o                         
 -39   1  12          1.42        -46.24        46.24 o                         
 -37   1  12        386.38        438.97        56.17 o                         
 -35   1  12        572.03        546.13        35.23 o                         
 -33   1  12        123.68        126.20        23.20 o                         
 -31   1  12         16.31         -8.84        23.05 o                         
 -29   1  12       3754.54       4301.75       262.36 o                         
 -27   1  12        412.33        514.41        47.91 o                         
 -25   1  12         83.13         93.77        19.24 o                         
 -23   1  12       2458.21       2628.51       103.74 o                         
 -21   1  12        356.01        346.86        24.10 o                         
 -19   1  12         11.18         11.57        14.45 o                         
 -17   1  12        706.03        723.51        34.66 o                         
 -15   1  12        515.84        471.15        24.37 o                         
 -13   1  12        107.54         89.76        15.18 o                         
 -11   1  12        105.83         96.05        17.14 o                         
  -9   1  12          7.07        -12.43        13.06 o                         
  -7   1  12         16.36         23.89        13.90 o                         
  -5   1  12       1544.80       1504.56        56.47 o                         
  -3   1  12       1936.19       1715.54        86.46 o                         
  -1   1  12       3382.26       3217.64       106.66 o                         
   1   1  12        180.01        150.13        18.00 o                         
   3   1  12          0.27          4.75        12.49 o                         
   5   1  12       1270.39       1107.86        69.12 o                         
   7   1  12       2077.88       2159.75        69.63 o                         
   9   1  12         48.31         62.00        17.50 o                         
  11   1  12       2102.05       2172.27       101.83 o                         
  13   1  12       3953.26       4373.24       149.43 o                         
  15   1  12         28.19         22.30        17.92 o                         
  17   1  12        261.56        219.72        32.15 o                         
  19   1  12        400.94        429.32        32.48 o                         
  21   1  12        943.55       1088.88        76.48 o                         
  23   1  12        341.66        312.89        31.64 o                         
  25   1  12        388.90        402.61        36.02 o                         
  27   1  12        541.10        529.57       142.04 o                         
 -34   2  12         41.49         -9.43        81.21 o                         
 -32   2  12        192.52        210.61        25.82 o                         
 -30   2  12        862.72        941.07        49.53 o                         
 -28   2  12        163.77        136.07        20.91 o                         
 -26   2  12        873.01        927.10        42.74 o                         
 -24   2  12        353.35        408.90        27.65 o                         
 -22   2  12         32.52         42.75        25.73 o                         
 -20   2  12          0.85         -2.64        16.15 o                         
 -18   2  12       1478.04       1620.05        59.48 o                         
 -16   2  12        643.12        676.08        31.32 o                         
 -14   2  12        458.69        492.80        30.32 o                         
 -12   2  12         15.75         10.72        15.94 o                         
 -10   2  12         45.33         37.34        16.08 o                         
  -8   2  12         25.57         34.61        21.63 o                         
  -6   2  12       1344.56       1400.12        61.73 o                         
  -4   2  12       1040.13        970.84        50.29 o                         
  -2   2  12        297.12        326.85        30.19 o                         
   0   2  12        169.63        188.04        25.18 o                         
   2   2  12        237.34        250.09        38.19 o                         
   4   2  12          2.93         50.36        36.00 o                         
   6   2  12         36.81         58.43        36.23 o                         
   8   2  12        337.74        358.15        33.41 o                         
  10   2  12       5651.88       5836.51       208.39 o                         
  12   2  12        788.61        795.34        45.01 o                         
  14   2  12        885.92        878.85        49.88 o                         
  16   2  12        336.60        297.43        29.15 o                         
  18   2  12          0.98         24.28        24.70 o                         
  20   2  12         40.34         46.02        30.19 o                         
  22   2  12        691.82        792.47        47.64 o                         
  24   2  12        346.64        480.15        51.28 o                         
 -25   3  12        165.88        175.51        32.65 o                         
 -23   3  12          6.83         -4.28        30.57 o                         
 -21   3  12          5.18         99.26        31.75 o                         
 -19   3  12         72.18         86.85        55.67 o                         
 -17   3  12        337.68        383.93        39.37 o                         
 -15   3  12       2642.43       2717.55       118.91 o                         
 -13   3  12       4330.84       3877.04       188.24 o                         
 -11   3  12       1300.61       1327.73        86.74 o                         
  -9   3  12         65.55        355.39       321.26 o                         
  -7   3  12          0.24        -28.77        33.01 o                         
  -5   3  12        354.93        238.28        36.67 o                         
  -3   3  12       1202.42       1025.69        80.73 o                         
  -1   3  12       1128.99       1045.55       123.50 o                         
   1   3  12       1513.46       1470.18       123.22 o                         
   3   3  12        793.39        754.09        68.13 o                         
   5   3  12        606.78        474.65        48.10 o                         
   7   3  12        154.36        111.34        59.50 o                         
   9   3  12        310.08        292.51        38.73 o                         
  11   3  12         27.81         39.22        30.70 o                         
  13   3  12         69.80         21.15        32.86 o                         
  15   3  12        137.39        152.39        42.91 o                         
 -37   1  13          0.47         18.66        24.61 o                         
 -35   1  13        174.33        135.49        42.14 o                         
 -33   1  13          0.38          7.01        21.19 o                         
 -31   1  13         47.66         27.26        33.69 o                         
 -29   1  13       1178.69       1310.08        68.27 o                         
 -27   1  13        370.15        343.30        31.08 o                         
 -25   1  13          3.39         18.50        18.11 o                         
 -23   1  13        214.41        167.86        20.60 o                         
 -21   1  13        155.15        166.24        24.23 o                         
 -19   1  13         15.38          1.10        19.51 o                         
 -17   1  13         14.20         27.48        20.25 o                         
 -15   1  13        341.22        310.15        21.91 o                         
 -13   1  13        287.96        263.15        20.05 o                         
 -11   1  13        328.94        310.12        23.48 o                         
  -9   1  13        692.98        696.35        33.26 o                         
  -7   1  13        125.34        145.24        17.68 o                         
  -5   1  13        958.85        894.20        38.76 o                         
  -3   1  13        540.37        474.79        29.01 o                         
  -1   1  13        633.34        498.53        32.29 o                         
   1   1  13        234.89        185.58        22.59 o                         
   3   1  13        357.12        366.45        23.85 o                         
   5   1  13        351.20        331.58        33.43 o                         
   7   1  13        149.49        125.82        16.91 o                         
   9   1  13        225.36        225.83        31.55 o                         
  11   1  13          3.99        -18.18        18.18 o                         
  13   1  13         45.92         20.29        24.69 o                         
  15   1  13         50.55         44.02        24.00 o                         
  17   1  13         53.45         64.45        21.67 o                         
  19   1  13         51.98         24.17        29.46 o                         
  21   1  13         14.02         -0.34        29.82 o                         
  23   1  13         22.87        -21.14        25.02 o                         
  25   1  13        387.84        396.29        40.82 o                         
 -32   2  13        717.91        746.04        46.22 o                         
 -30   2  13        181.20        144.13        76.49 o                         
 -28   2  13        868.65        920.97        46.02 o                         
 -26   2  13        393.41        408.01        29.35 o                         
 -24   2  13         44.81         11.36        18.30 o                         
 -22   2  13        196.55        213.36        22.63 o                         
 -20   2  13        106.71        116.52        19.35 o                         
 -18   2  13          5.15          0.67        17.52 o                         
 -16   2  13         99.82         98.85        26.01 o                         
 -14   2  13          1.63         28.08        22.82 o                         
 -12   2  13        124.29         81.40        18.28 o                         
 -10   2  13        344.03        281.11        36.39 o                         
  -8   2  13        203.50        224.85        21.65 o                         
  -6   2  13         86.81         77.98        22.41 o                         
  -4   2  13       1758.89       1716.69        75.37 o                         
  -2   2  13        409.21        419.02        33.91 o                         
   0   2  13         22.51         55.02        28.37 o                         
   2   2  13        845.68        827.14        49.17 o                         
   4   2  13         87.29         82.63        23.25 o                         
   6   2  13         65.41         42.33        34.70 o                         
   8   2  13        874.18        937.92        56.20 o                         
  10   2  13        478.56        476.99        39.87 o                         
  12   2  13        119.87         80.69        28.46 o                         
  14   2  13         15.02         51.54        26.44 o                         
  16   2  13         18.99        107.08        81.66 o                         
  18   2  13         33.01        -10.80        30.07 o                         
  20   2  13        290.28        341.84        38.93 o                         
 -21   3  13          8.99         27.71        42.91 o                         
 -19   3  13         34.61         15.19        61.83 o                         
 -17   3  13         36.97         83.50        32.27 o                         
 -15   3  13        175.67        117.65        30.48 o                         
 -13   3  13        341.82        348.37        68.74 o                         
 -11   3  13        730.89        611.23        56.17 o                         
  -9   3  13         63.02        -24.84        68.81 o                         
  -7   3  13          7.05         77.26       111.85 o                         
  -5   3  13        158.72        168.83        34.86 o                         
  -3   3  13         74.25        112.69        33.19 o                         
  -1   3  13         47.05         54.26        29.49 o                         
   1   3  13        261.96        240.59        41.86 o                         
   3   3  13         20.64         21.62        61.42 o                         
   5   3  13         29.08        -32.48        56.49 o                         
   7   3  13        266.45        150.51        44.11 o                         
   9   3  13          0.00        -31.40        31.40 o                         
 -36   0  14         66.63        108.86        37.93 o                         
 -34   0  14        160.50        268.51        40.64 o                         
 -32   0  14        113.92        119.21        32.13 o                         
 -30   0  14       2754.55       3058.10       230.62 o                         
 -28   0  14       2812.12       3058.02       271.03 o                         
 -26   0  14          0.16         49.15        29.99 o                         
 -24   0  14          7.41         45.03        28.67 o                         
 -22   0  14        349.23        363.53        32.76 o                         
 -20   0  14         37.66         83.90        24.62 o                         
 -18   0  14        219.67        194.98        27.02 o                         
 -16   0  14       4734.59       4652.95       188.29 o                         
 -14   0  14        534.87        527.91        37.76 o                         
 -12   0  14         19.61         19.54        22.36 o                         
 -10   0  14          0.94        -19.12        20.87 o                         
  -8   0  14       5103.71       4568.08       165.35 o                         
  -6   0  14        225.86        214.95        28.59 o                         
  -4   0  14        854.92        708.34        43.68 o                         
  -2   0  14        925.31       1021.68        52.69 o                         
   0   0  14        787.40       1327.84        77.81 o                         
   2   0  14        560.62        591.21        50.39 o                         
   4   0  14        214.88        195.00        32.15 o                         
   6   0  14        716.52        695.08        54.77 o                         
   8   0  14        292.05        197.77        66.77 o                         
  10   0  14        478.22        595.58        53.78 o                         
  12   0  14        744.72        816.96        93.23 o                         
  14   0  14        749.36        934.82        72.50 o                         
  16   0  14        101.16         61.81        76.85 o                         
  18   0  14         34.88        -33.61        60.47 o                         
  20   0  14         39.15         70.70        51.65 o                         
  22   0  14          5.82        -32.00        64.25 o                         
  24   0  14        237.64        184.58        43.10 o                         
 -35   1  14        739.06        797.29        69.10 o                         
 -33   1  14          5.37         10.05        24.66 o                         
 -31   1  14       2512.42       2958.66       198.94 o                         
 -29   1  14          9.34         18.35        28.40 o                         
 -27   1  14         17.70         38.16        20.81 o                         
 -25   1  14       1042.66       1161.53        49.91 o                         
 -23   1  14        860.65        903.16        72.70 o                         
 -21   1  14         39.94         25.95        24.79 o                         
 -19   1  14       1413.41       1563.32        66.30 o                         
 -17   1  14        431.03        484.82        30.32 o                         
 -15   1  14        887.31        947.78        39.65 o                         
 -13   1  14       1178.30       1161.64        44.20 o                         
 -11   1  14         95.96         86.15        17.17 o                         
  -9   1  14        414.19        380.08        26.10 o                         
  -7   1  14         34.21         35.76        17.47 o                         
  -5   1  14       1932.73       1892.93        66.59 o                         
  -3   1  14       2253.80       2140.59        88.81 o                         
  -1   1  14       4038.51       3889.23       134.66 o                         
   1   1  14        685.33        634.57        31.72 o                         
   3   1  14         62.43         38.15        16.62 o                         
   5   1  14        833.37        885.54        53.36 o                         
   7   1  14        275.53        202.90        31.63 o                         
   9   1  14       1695.52       1490.86       151.85 o                         
  11   1  14       1816.77       1814.44        74.39 o                         
  13   1  14         95.64         55.10        24.27 o                         
  15   1  14          9.36          8.79        22.69 o                         
  17   1  14        209.84        212.13        28.14 o                         
  19   1  14        152.37        188.92        29.20 o                         
  21   1  14        845.68       1004.99        59.34 o                         
 -30   2  14          0.49         12.55        23.19 o                         
 -28   2  14       1157.82       1232.86        57.35 o                         
 -26   2  14         93.04        111.21        25.46 o                         
 -24   2  14        202.68        220.82        24.27 o                         
 -22   2  14       1141.23       1150.27        50.74 o                         
 -20   2  14       1684.75       1653.17        63.60 o                         
 -18   2  14        399.49        347.43        28.11 o                         
 -16   2  14        628.95        669.34        58.37 o                         
 -14   2  14        929.30        939.54        60.25 o                         
 -12   2  14        414.47        448.49        32.27 o                         
 -10   2  14        120.49        102.97        27.18 o                         
  -8   2  14        310.23        291.38        26.62 o                         
  -6   2  14        352.20        357.46        41.00 o                         
  -4   2  14        522.87        459.00        43.28 o                         
  -2   2  14         90.49        113.86        35.28 o                         
   0   2  14        228.88        246.62        34.19 o                         
   2   2  14        706.70        617.71        42.68 o                         
   4   2  14        777.26        695.08        44.79 o                         
   6   2  14        985.35       1100.56        60.89 o                         
   8   2  14       1516.48       1630.24        88.74 o                         
  10   2  14        125.70        188.73        41.80 o                         
  12   2  14          0.80         43.91        28.73 o                         
  14   2  14          4.28         44.20        27.81 o                         
  16   2  14         24.23          0.24        30.12 o                         
 -15   3  14         19.43        -27.79        51.69 o                         
 -13   3  14        490.63        355.54        45.36 o                         
 -11   3  14        839.12        701.69        76.90 o                         
  -9   3  14         21.41         44.55        42.95 o                         
  -7   3  14        559.55        514.89        51.75 o                         
  -5   3  14       1389.27       1479.16       184.13 o                         
  -3   3  14        410.85        417.31        46.55 o                         
  -1   3  14         25.50         -5.77        37.24 o                         
   1   3  14          1.96        -22.06        31.41 o                         
   3   3  14         13.20        -33.04        33.04 o                         
 -31   1  15        894.49       1010.95       131.81 o                         
 -29   1  15         26.32         20.34        24.73 o                         
 -27   1  15         10.63         -0.11        35.29 o                         
 -25   1  15          2.11         -3.58        22.75 o                         
 -23   1  15         46.14          1.58        21.52 o                         
 -21   1  15          5.83        -18.63        20.96 o                         
 -19   1  15        492.37        455.98        39.05 o                         
 -17   1  15         88.49        109.59        23.88 o                         
 -15   1  15        184.04        196.06        21.95 o                         
 -13   1  15        149.23        177.51        20.85 o                         
 -11   1  15        117.19         85.36        28.92 o                         
  -9   1  15        209.03        239.32        23.66 o                         
  -7   1  15        389.67        417.47        29.51 o                         
  -5   1  15         57.52          0.27        19.09 o                         
  -3   1  15        742.67        662.15        32.21 o                         
  -1   1  15        202.91        204.48        32.06 o                         
   1   1  15       1578.32       1588.76        55.94 o                         
   3   1  15        477.65        405.78        27.75 o                         
   5   1  15         64.93         28.37        18.34 o                         
   7   1  15        205.23        173.77        23.50 o                         
   9   1  15          0.06        -11.20        33.82 o                         
  11   1  15          3.71        -17.12        21.37 o                         
  13   1  15         30.85         46.83        23.49 o                         
  15   1  15         23.81         -1.34        28.23 o                         
  17   1  15          8.54         17.35        50.55 o                         
 -26   2  15        219.50        206.18        28.18 o                         
 -24   2  15         25.68        -29.46        29.46 o                         
 -22   2  15         14.74         19.00        57.46 o                         
 -20   2  15          4.21         -2.96        30.28 o                         
 -18   2  15          1.63         10.64        21.58 o                         
 -16   2  15          2.85          0.11        42.85 o                         
 -14   2  15        122.85        134.61        27.32 o                         
 -12   2  15         26.50         41.00        28.15 o                         
 -10   2  15         90.73         60.09        37.51 o                         
  -8   2  15         18.80         -0.87        24.03 o                         
  -6   2  15         40.66         37.31        22.87 o                         
  -4   2  15        156.50        136.17        27.50 o                         
  -2   2  15        439.14        448.60        39.76 o                         
   0   2  15        994.77       1128.04        73.33 o                         
   2   2  15       2427.16       2296.28       113.11 o                         
   4   2  15        372.56        375.94        46.19 o                         
   6   2  15         61.42          6.64        43.28 o                         
   8   2  15        135.25        120.07        26.64 o                         
  10   2  15         32.41         37.32        35.83 o                         
  12   2  15         29.47         36.03        30.55 o                         
 -30   0  16        914.22        890.20       105.89 o                         
 -28   0  16        425.67        410.61        76.04 o                         
 -26   0  16        328.00        349.51        69.66 o                         
 -24   0  16        171.44        169.40        32.45 o                         
 -22   0  16        125.90        117.95        38.55 o                         
 -20   0  16        823.05        814.08        60.37 o                         
 -18   0  16        237.62        208.27        46.55 o                         
 -16   0  16        310.23        255.05        30.66 o                         
 -14   0  16        141.49        185.59        28.91 o                         
 -12   0  16        560.19        452.18        36.77 o                         
 -10   0  16        746.50        752.89        47.52 o                         
  -8   0  16       3146.33       3238.94       177.48 o                         
  -6   0  16        645.46        702.19        43.84 o                         
  -4   0  16        249.35        229.45        30.11 o                         
  -2   0  16        301.65        225.10        29.87 o                         
   0   0  16          7.56        201.80        78.11 o                         
   2   0  16        208.06        202.30        35.00 o                         
   4   0  16       1713.48       1923.84       280.95 o                         
   6   0  16        335.98        293.11        43.62 o                         
   8   0  16        362.18        335.10        47.55 o                         
  10   0  16       1334.92       1466.82        94.60 o                         
  12   0  16        157.97        164.66        41.79 o                         
  14   0  16        477.10        781.10        78.11 o                         
  16   0  16        685.92        869.29        83.15 o                         
 -29   1  16          5.62         62.24        34.43 o                         
 -27   1  16         72.52         66.05        24.17 o                         
 -25   1  16         39.42         31.93        23.22 o                         
 -23   1  16        618.52        669.47        48.45 o                         
 -21   1  16       2118.01       2286.98        86.44 o                         
 -19   1  16        705.26        800.99        41.80 o                         
 -17   1  16        707.98        754.93        38.32 o                         
 -15   1  16        290.04        351.53        29.11 o                         
 -13   1  16         26.75         62.87        28.10 o                         
 -11   1  16          2.12        -28.32        28.32 o                         
  -9   1  16       1248.67       1195.03        52.67 o                         
  -7   1  16        248.85        198.58        21.38 o                         
  -5   1  16          1.07         -1.31        17.38 o                         
  -3   1  16          1.69        -17.94        17.94 o                         
  -1   1  16         41.72          9.46        18.36 o                         
   1   1  16         99.44        121.00        30.99 o                         
   3   1  16        348.57        355.94        32.40 o                         
   5   1  16         19.21        -10.53        34.56 o                         
   7   1  16        907.68        808.26       171.50 o                         
   9   1  16        952.31       1000.85        56.67 o                         
  11   1  16         15.03         -4.43        44.68 o                         
  13   1  16         57.08         48.78        34.23 o                         
 -20   2  16        109.23        151.18        27.66 o                         
 -18   2  16        149.94        165.53        35.45 o                         
 -16   2  16        310.54        319.87        53.93 o                         
 -14   2  16        106.55        148.14        23.86 o                         
 -12   2  16        406.51        345.92        46.55 o                         
 -10   2  16        316.46        290.65        35.79 o                         
  -8   2  16        171.83        173.34        34.47 o                         
  -6   2  16        802.52        791.22        47.94 o                         
  -4   2  16        282.48        327.48        48.37 o                         
  -2   2  16        762.84        693.02        62.16 o                         
   0   2  16          8.46        -36.37        36.37 o                         
   2   2  16        102.36        105.30        36.94 o                         
   4   2  16        190.66        194.54        51.64 o                         
   6   2  16        516.39        657.27        42.93 o                         
 -23   1  17        225.19        301.27        36.93 o                         
 -21   1  17        186.38        165.20        57.84 o                         
 -19   1  17          0.94        -24.76        41.11 o                         
 -17   1  17         57.39         49.06        23.36 o                         
 -15   1  17         19.20         43.44        23.77 o                         
 -13   1  17          8.45          8.77        26.48 o                         
 -11   1  17         93.06         79.83        20.82 o                         
  -9   1  17         36.47         45.96        25.45 o                         
  -7   1  17        373.11        346.39        26.54 o                         
  -5   1  17        212.81        146.55        22.29 o                         
  -3   1  17        148.92         88.35        20.71 o                         
  -1   1  17        210.63        181.87        21.62 o                         
   1   1  17          5.07        -13.64        19.13 o                         
   3   1  17        601.77        459.33       184.53 o                         
   5   1  17         48.95         55.11        25.56 o                         
   7   1  17        115.53         82.46        27.46 o                         
 -20   0  18        699.94        689.29        69.29 o                         
 -18   0  18        187.91        154.45        30.98 o                         
 -16   0  18         12.31          8.36        27.75 o                         
 -14   0  18          0.12         24.61        46.19 o                         
 -12   0  18          3.80          8.12        28.32 o                         
 -10   0  18        398.40        341.06        36.43 o                         
  -8   0  18        976.49        998.30        63.41 o                         
  -6   0  18       2465.20       2001.44       113.06 o                         
  -4   0  18        987.74        852.48        95.75 o                         
  -2   0  18        131.46         94.14        33.57 o                         
   0   0  18        131.91        178.10        37.27 o                         
   2   0  18       1550.06       1417.06       171.34 o                         
 -13   1  18        175.57        164.58        32.49 o                         
 -11   1  18        472.94        467.37        32.27 o                         
  -9   1  18        804.73        746.54        39.49 o                         
  -7   1  18        530.16        472.63        49.18 o                         
  -5   1  18         11.24        -23.21        30.24 o                         
  -3   1  18        114.58         48.20        24.66 o                         
                                                                                
